# Supplementary material for: Immunoproteasome functions explained by divergence in cleavage specificity and regulation
Source: eLife. 2017 Nov 28;6:e27364. doi: 10.7554/eLife.27364 (PMC5705213; doi:10.7554/eLife.27364)
Supplement: Figure 1—source data 1. [file elife-27364-fig1-data1.xlsx]

## Sheet: KEY
File Name	Sample ID		NEC = No enzyme control
T20170810-04	NEC 60 min PoolA
T20170810-05	NEC 60 min Pool B
T20170810-06	2 15 min Pool A
T20170810-07	2 15 min Pool B
T20170810-08	2 60 min PoolA
T20170810-09	2 60 min PoolB
T20170810-12	4 15 min PoolA
T20170810-13	4 15 min PoolB
T20170810-14	4 60 min PoolA
T20170810-15	4 60 min PoolB
T20170810-18	NEC 480 min PoolA
T20170810-19	NEC 480 min PoolB
T20170810-20	1 15 min PoolA
T20170810-21	1 15 min PoolB
T20170810-22	1 60 min PoolA
T20170810-23	1 60 min PoolB
T20170810-24	1 120 min PoolA
T20170810-25	1 120 min PoolB
T20170810-26	1 240 min PoolA
T20170810-27	1 240 min PoolB
T20170810-28	1 480 min PoolA
T20170810-29	1 480 min PoolB
T20170810-32	3 15 min PoolA
T20170810-33	3 15 min PoolB
T20170810-34	3 60 min PoolA
T20170810-35	3 60 min PoolB
T20170810-36	3 120 min PoolA
T20170810-37	3 120 min PoolB
T20170810-38	3 240 min PoolA
T20170810-39	3 240 min PoolB
T20170810-40	3 480 min PoolA
T20170810-41	3 480 min PoolB
T20170810-44	2 120 min PoolA
T20170810-45	2 120 min PoolB
T20170810-46	2 240 min PoolA
T20170810-47	2 240 min PoolB
T20170810-48	2 480 min PoolA
T20170810-49	2 480 min PoolB
T20170810-52	4 120 min PoolA
T20170810-53	4 120 min PoolB
T20170810-54	4 240 min PoolA
T20170810-55	4 240 min PoolB
T20170810-56	4 480 min PoolA
T20170810-57	4 480 min PoolB

## Sheet: 228 Library FASTA
>TDP121v2|TDP121v2|GS-1
LNIVANFTGHGYPY
>TDP122v2|TDP122v2|GS-1
ALETGTIFLPVRHD
>TDP123v2|TDP123v2|GS-1
AWHANENYPYQSKL
>TDP124v2|TDP124v2|GS-1
ANLQILDPDNFKRE
>TDP125|TDP125|GS-1
EVDNTKPKVLYWHF
>TDP126|TDP126|GS-1
EYPRPQEWADGNHL
>TDP130|TDP130|GS-1
ERWHDINLSVSLQI
>TDP131|TDP131|GS-1
ELKELGRSANAFQT
>TDP132|TDP132|GS-1
EPLDLQKQRYFDWL
>TDP135|TDP135|GS-1
GNGTFPTKLDELQF
>TDP138|TDP138|GS-1
NVDWTAPQLIEYLD
>TDP141|TDP141|GS-1
WILAGLQGHVNSTQ
>TDP143|TDP143|GS-1
VINYPLKFTKVLQQ
>TDP144|TDP144|GS-1
LIVQHRLFTYFRAW
>TDP145|TDP145|GS-1
TVLISLHRNWRAQH
>TDP147|TDP147|GS-1
LRKDWGDIQFATAN
>TDP148|TDP148|GS-1
NRSVENGEKTQRWI
>TDP154|TDP154|GS-1
DTFWNSLKYIVVWT
>TDP155|TDP155|GS-1
RLVHRETQWSKING
>TDP162|TDP162|GS-1
IPTNIRASVPQLWW
>TDP163|TDP163|GS-1
IWQKGALHTSLDPQ
>TDP164|TDP164|GS-1
IGDNVEWIPFYRDT
>TDP165|TDP165|GS-1
IEPPWVDSHAKRNL
>TDP166|TDP166|GS-1
VLRFIENLTLGQDY
>TDP167|TDP167|GS-1
HYGFVTKPNHQIWD
>TDP169|TDP169|GS-1
QYELPSRNGWHHNP
>TDP170|TDP170|GS-1
YAFLQVAITYDKWN
>TDP171|TDP171|GS-1
DFDYTIAVQLFHEV
>TDP172|TDP172|GS-1
FDWWGNRSPLEKLV
>TDP174|TDP174|GS-1
WFQHNPKTVFGSDL
>TDP180|TDP180|GS-1
LDGYWDHKFELLTW
>TDP182|TDP182|GS-1
LQGISQEHYNAPDN
>TDP183|TDP183|GS-1
LHAEGVKNQDRLGN
>TDP184|TDP184|GS-1
LALYSFTPHILWDE
>TDP185|TDP185|GS-1
LLNNFADPGLIQYL
>TDP186|TDP186|GS-1
LQSSWQTERHVYFA
>TDP188|TDP188|GS-1
LLQATDEPRGHLYN
>TDP189|TDP189|GS-1
PETGHWLLLHFQED
>TDP190|TDP190|GS-1
LWKSGDQRYYVLNE
>TDP192|TDP192|GS-1
DLYPAWSEGLQGFW
>TDP194|TDP194|GS-1
PQLIGHVKLFRFNW
>TDP195|TDP195|GS-1
WGVLHDHESKYFLQ
>TDP196|TDP196|GS-1
WPLGLYASQKHWEE
>TDP198|TDP198|GS-1
DELWVQLIKSKEDQ
>TDP199|TDP199|GS-1
WNPIKILLFYWHEF
>TDP202|TDP202|GS-1
DHNQIRYRWAETLW
>TDP203|TDP203|GS-1
WWYHYGPTVNKQLR
>TDP206|TDP206|GS-1
DNQEPWTWYGVKFR
>TDP211|TDP211|GS-1
NPTSTYDAQRWKNI
>TDP212|TDP212|GS-1
NWKILYIRFNPFLA
>TDP213|TDP213|GS-1
QLELHEPLYGVNIE
>TDP214|TDP214|GS-1
NEIDGWTYWPEAVN
>TDP219|TDP219|GS-1
HNLFRLQDEQATVG
>TDP220|TDP220|GS-1
HEQEYFRLIRWAVL
>TDP221|TDP221|GS-1
QQWGSHFLIELHVI
>TDP224|TDP224|GS-1
QDRNTKNLGLVIEG
>TDP226|TDP226|GS-1
FSLSKLNPVSQVLH
>TDP078v2|TDP078v2|GS-2
ADARKYWNVHGTHQ
>TDP093v2|TDP093v2|GS-2
AHLFNALTWPSGHN
>TDP104v2|TDP104v2|GS-2
HDFGVWKAILSQPP
>TDP118v2|TDP118v2|GS-2
HWAFRSRYHGPLAH
>TDP120v2|TDP120v2|GS-2
HPTKSFGDILELLY
>TDP127|TDP127|GS-2
GFSIHEWELDTQKW
>TDP128|TDP128|GS-2
EGADIWYRKHSHQL
>TDP129|TDP129|GS-2
EDNYEVWVPQAGRN
>TDP133|TDP133|GS-2
EQREVYTQIWILTV
>TDP134|TDP134|GS-2
GEWHWPSLNKVGQA
>TDP136|TDP136|GS-2
GLYFRYEIPQADQW
>TDP137|TDP137|GS-2
DITSQVWPVEYLQD
>TDP139|TDP139|GS-2
WLAKEDQFPVRPTE
>TDP140|TDP140|GS-2
EEPLLKHWFAWDQN
>TDP142|TDP142|GS-2
QVILKINSYNLWAD
>TDP146|TDP146|GS-2
TWRGVSWNSEDILT
>TDP149|TDP149|GS-2
FRIHGFDEAHNAWL
>TDP150|TDP150|GS-2
TDHRSHVGLYWTLN
>TDP151|TDP151|GS-2
TQNGYPNLAWPGDI
>TDP152|TDP152|GS-2
TEIWEPIDRGPWRF
>TDP153|TDP153|GS-2
LTHGRPEDTAQFWG
>TDP156|TDP156|GS-2
WTILGPDAFNLYAL
>TDP157|TDP157|GS-2
KWLIHPTFSYLRWP
>TDP158|TDP158|GS-2
QTRDQNKVGEAAWY
>TDP159|TDP159|GS-2
REANYHEQSIGGWE
>TDP160|TDP160|GS-2
INDFLVRTWKLPGL
>TDP161|TDP161|GS-2
RNLEFKHDWYGTPL
>TDP168|TDP168|GS-2
VFIDLRWLAYEEPW
>TDP173|TDP173|GS-2
FNEYALWRLDIIPE
>TDP175|TDP175|GS-2
YQLLTLNEIFRKWH
>TDP176|TDP176|GS-2
FLKAHSDVWPYQDA
>TDP177|TDP177|GS-2
LEYFPIWEVNDDVK
>TDP178|TDP178|GS-2
YWLSTHLAGKRRDW
>TDP179|TDP179|GS-2
LWQPVSARINTTFD
>TDP181|TDP181|GS-2
LNLKWTRVLFDGYQ
>TDP187|TDP187|GS-2
LDQIYKLSNWFFEQ
>TDP191|TDP191|GS-2
PWKDLRQQYLNTGE
>TDP193|TDP193|GS-2
DAWAPLVIKKESSI
>TDP197|TDP197|GS-2
WEIRDLKNLAPAND
>TDP200|TDP200|GS-2
WHSVQPQEYEGDNN
>TDP201|TDP201|GS-2
WDAGLFNYNQLRGF
>TDP204|TDP204|GS-2
WLDLSPTPFNIGYK
>TDP205|TDP205|GS-2
DQVNLTEHRSDSEK
>TDP207|TDP207|GS-2
PLTSNLQADWDFNR
>TDP208|TDP208|GS-2
NLRPFKHDVQVLLE
>TDP209|TDP209|GS-2
DWFNAGRGHELNLQ
>TDP210|TDP210|GS-2
NGHPWEIGLTLALW
>TDP215|TDP215|GS-2
NDNTIVYGFLPEIW
>TDP216|TDP216|GS-2
QAVRPNGLYWHYLL
>TDP217|TDP217|GS-2
QWYAFRSTLVTNIY
>TDP218|TDP218|GS-2
NNFVKAGKSWQDIP
>TDP222|TDP222|GS-2
QNALDASHQTHVLL
>TDP223|TDP223|GS-2
VYHKWDTQDPNLDH
>TDP225|TDP225|GS-2
HLDWPQKPRIGHEL
>TDP227|TDP227|GS-2
QHSHDSWKAETIEP
>TDP228|TDP228|GS-2
RTQKEYQFVTYKLD
>TDP1|TDP1|generation1
LVATVYEFGHIDHL
>TDP2|TDP2|generation1
LLDKLLNWPQRRGL
>TDP3|TDP3|generation1
AVRAVEGIKLWQSL
>TDP4|TDP4|generation1
GIQSTYFHDLNPYL
>TDP5|TDP5|generation1
SLNQAYGDLPSVDL
>TDP6|TDP6|generation1
FIVFILWRTEHHAL
>TDP7|TDP7|generation1
KVHLPAEILQTTQL
>TDP8|TDP8|generation1
ELFDNRVGKWSYRL
>TDP9|TDP9|generation1
NLSEDWAFKPTGPL
>TDP10|TDP10|generation1
HIGLQVHLRYINVL
>TDP11|TDP11|generation1
PVIWTHNAGLSFLL
>TDP12|TDP12|generation1
VLFLREKQYDPVSL
>TDP13|TDP13|generation1
GLYYKRFLAHWVGI
>TDP14|TDP14|generation1
LLVDQELSGNTIKV
>TDP15|TDP15|generation1
ALTDRGWYLAIQAV
>TDP16|TDP16|generation1
SLQFNVKSHPEELV
>TDP17|TDP17|generation1
RLENYLVLTKAAPV
>TDP18|TDP18|generation1
YLDSIRHQGPFWLL
>TDP19|TDP19|generation1
DLFPGQHRISDAEL
>TDP20|TDP20|generation1
QLKKTLVLYNEWNL
>TDP21|TDP21|generation1
PLEPHSKVNFQQHI
>TDP22|TDP22|generation1
HLIALYWGRDTLFI
>TDP23|TDP23|generation1
LGNNGSLEQDVWIA
>TDP24|TDP24|generation1
LGWHALFRKYPILA
>TDP25|TDP25|generation1
SGPDYQKERLFFWA
>TDP26|TDP26|generation1
FGSLGANHTWVVKA
>TDP27|TDP27|generation1
DGIYRLHVQLGGAA
>TDP28|TDP28|generation1
HGTPKFAWDESNGA
>TDP29|TDP29|generation1
AGSWKGVRNDFTEA
>TDP30|TDP30|generation1
PGTQLIEAPLHYSA
>TDP31|TDP31|generation1
QGHETRWLIFVSNA
>TDP32|TDP32|generation1
RGSPLDGYAQNKHA
>TDP33|TDP33|generation1
GGLLDHFYTSQIPA
>TDP34|TDP34|generation1
SALLKIGEVARPLG
>TDP35|TDP35|generation1
IARQPWNLLKDDLG
>TDP36|TDP36|generation1
LAIHGFEYVTASRG
>TDP37|TDP37|generation1
WAGTAKNSSADIQG
>TDP38|TDP38|generation1
EAWLTFIVPPRSAG
>TDP39|TDP39|generation1
HAWFSVIIPNLGDG
>TDP40|TDP40|generation1
AAPYHKLETNITSG
>TDP41|TDP41|generation1
NAKHYSRQWWELFG
>TDP42|TDP42|generation2
PASQTARWNDVDGG
>TDP43|TDP43|generation2
KARSAFAELWPDHG
>TDP44|TDP44|generation2
GASTSPHLIWAKPG
>TDP45|TDP45|generation2
GSQVFSWLNHYHRK
>TDP46|TDP46|generation2
HTNKRISQWLWEIR
>TDP47|TDP47|generation2
LSYQWQNSDPKAGR
>TDP48|TDP48|generation2
ASLRIYIEPETFDK
>TDP49|TDP49|generation2
KSHTNDLPLISVLR
>TDP50|TDP50|generation2
NTLIQVPVKHEGPK
>TDP51|TDP51|generation2
VSPAPTYGRLWIHK
>TDP52|TDP52|generation2
PSFNLYGYDLQTAK
>TDP53|TDP53|generation2
YTRLNGEAVLFLSK
>TDP54|TDP54|generation2
ESIEYKGKPTRWQR
>TDP55|TDP55|generation2
SSGLLNIHFKFDWR
>TDP56|TDP56|generation2
IKVYDWAFRIRSGT
>TDP57|TDP57|generation2
GRDLHTVTAESLLS
>TDP58|TDP58|generation2
LRAYKEQTNGNHVS
>TDP59|TDP59|generation2
AKGLGPFHIVKWAS
>TDP60|TDP60|generation3
RKWQSPQVDLYDKS
>TDP61|TDP61|generation3
QKESAEYNPTRLHS
>TDP62|TDP62|generation3
DKQFTKGPKYEHSS
>TDP63|TDP63|generation3
SKLGQRPTDNYEPS
>TDP64|TDP64|generation3
HRRVYLTSPKAPES
>TDP65|TDP65|generation3
WKPHDVLGSRGLYT
>TDP66|TDP66|generation3
PKDRWHTWLKIFNT
>TDP67|TDP67|generation3
LFNDVNIFEIHGVD
>TDP68|TDP68|generation3
SFIEPDVSQVKHLE
>TDP69|TDP69|generation3
GWKTLADSQESARD
>TDP70|TDP70|generation3
EWHNFHLAIGARSD
>TDP71|TDP71|generation3
FYAWKFGIFYLNGD
>TDP72|TDP72|generation3
KYVLGWLNTSRQAE
>TDP73|TDP73|generation3
LYFKYIWYVQTADD
>TDP74|TDP74|generation3
AYNLWSLYRLIRQE
>TDP75|TDP75|generation3
NFLAFLKWHEGQYE
>TDP76|TDP76|generation1aar
DDRQKEYSWLNLIQ
>TDP77|TDP77|generation1aar
RDLVDHIGPTAAYH
>TDP79|TDP79|generation1aar
GHTFQESLLDIPKQ
>TDP80|TDP80|generation1aar
PNITREWLHPFKVH
>TDP81|TDP81|generation1aar
WQKSNDGAQYLLGQ
>TDP82|TDP82|generation1aar
IQLDPRYNHTQQFP
>TDP83|TDP83|generation1aar
APSLIAKWVGFEPH
>TDP84|TDP84|generation1aar
PDFYLGRSVPQWHE
>TDP85|TDP85|generation1aar
PYWDTKLHAENIAQ
>TDP86|TDP86|generation1aar
LPNGQLIRWHFSEN
>TDP87|TDP87|generation1aar
VHSDAYVTELPKTN
>TDP88|TDP88|generation1aar
LPEEVASHRLGKNF
>TDP89|TDP89|generation1aar
GPKLTYDFWIQNLP
>TDP90|TDP90|generation1aar
NHQLAWGEDRNTFY
>TDP91|TDP91|generation1aar
AETSIKVFLPYYGH
>TDP92|TDP92|generation1aar
VDYIEHKDQVRRLN
>TDP94|TDP94|generation1aar
LHSPWTLANFLRGP
>TDP95|TDP95|generation1aar
HQVVQDKHEIYGDP
>TDP96|TDP96|generation1aar
GQYPLFVKISTTHW
>TDP97|TDP97|generation1aar
PPNRDEGWALQHTF
>TDP98|TDP98|generation1aar
NQIIWFDYTLKGEH
>TDP99|TDP99|generation1aar
QPGLRHSAVEPNGW
>TDP100|TDP100|generation1aar
KHPLETVYADSSEW
>TDP101|TDP101|generation1aar
LEFHWRILQGKKAP
>TDP102|TDP102|generation1aar
AQNEAHLKTDWWAY
>TDP103|TDP103|generation1aar
GDQPVSRGLYFITH
>TDP105|TDP105|generation1aar
YEQTHNYRPDLEWQ
>TDP106|TDP106|generation1aar
TNLYQAGDNSKFQP
>TDP107|TDP107|generation1aar
ENFPHLWERTIVNH
>TDP108|TDP108|generation1aar
KQDDLLSEQFTNLY
>TDP109|TDP109|generation1aar
TPHHVNWYKRAPNQ
>TDP110|TDP110|generation1aar
THATPGIHDVLLRP
>TDP111|TDP111|generation1aar
FPNLWSYEKQRFHP
>TDP112|TDP112|generation1aar
PHWQRVIFFRLNTP
>TDP113|TDP113|generation1aar
QEGHQSNKPPAFLH
>TDP114|TDP114|generation1aar
DPGSFKNNPIDWHH
>TDP115|TDP115|generation1aar
EHPELVHYQINQKH
>TDP116|TDP116|generation1aar
RPVLEFATGGYHPN
>TDP117|TDP117|generation2aar
HHFTQRAGILKLLP
>TDP119|TDP119|generation2aar
YHFQFPLHNGRVPD

## Sheet: Peptide Report
Search Name:	T20170810_18_19_NEC480/T20170810_18_19_NEC480
Search Name:	T20170714_02_03_NEC480_AOD/T20170714_02_03_NEC480_AOD
Search Name:	T20170714_26_27_NEC60_AOD/T20170714_26_27_NEC60_AOD
Search Name:	T20170810_04_05-NEC/T20170810_04_05-NEC
Search Name:	T20170810_06_07/T20170810_06_07
Search Name:	T20170810_08_09/T20170810_08_09
Search Name:	T20170810_12_13/T20170810_12_13
Search Name:	T20170810_14_15/T20170810_14_15
Search Name:	T20170810_20_21/T20170810_20_21
Search Name:	T20170810_22_23/T20170810_22_23
Search Name:	T20170810_24_25/T20170810_24_25
Search Name:	T20170810_26_27/T20170810_26_27
Search Name:	T20170810_28_29/T20170810_28_29
Search Name:	T20170810_32_33/T20170810_32_33
Search Name:	T20170810_34_35/T20170810_34_35
Search Name:	T20170810_36_37/T20170810_36_37
Search Name:	T20170810_38_39/T20170810_38_39
Search Name:	T20170810_40_41/T20170810_40_41
Search Name:	T20170810_44_45/T20170810_44_45
Search Name:	T20170810_46_47/T20170810_46_47
Search Name:	T20170810_48_49/T20170810_48_49
Search Name:	T20170810_52_53/T20170810_52_53
Search Name:	T20170810_54_55/T20170810_54_55
Search Name:	T20170810_56_57/T20170810_56_57
		T20170810_18_19_NEC480/T20170810_18_19_NEC480										T20170714_02_03_NEC480_AOD/T20170714_02_03_NEC480_AOD										T20170714_26_27_NEC60_AOD/T20170714_26_27_NEC60_AOD										T20170810_04_05-NEC/T20170810_04_05-NEC										T20170810_06_07/T20170810_06_07
	Acc #	m/z	Intensity	Prev AA	DB Peptide	Peptide	Next AA	Fraction	RT	Score	Expect	m/z	Intensity	Prev AA	DB Peptide	Peptide	Next AA	Fraction	RT	Score	Expect	m/z	Intensity	Prev AA	DB Peptide	Peptide	Next AA	Fraction	RT	Score	Expect	m/z	Intensity	Prev AA	DB Peptide	Peptide	Next AA	Fraction	RT	Score	Expect	m/z	Intensity	Prev AA	DB Peptide	Peptide	Next AA	Fraction	RT
[1]	TDP83
[1]	TDP83
[1]	TDP83
[1]	TDP83
[1]	TDP83
[1]	TDP83	776.419	1750000	-	APSLIAKWVGFEPH	APSLIAKWVGFEPH	-	T20170810-18	54.021	49.1	4.5e-13
[1]	TDP83
[1]	TDP83
[1]	TDP83
[1]	TDP83
[1]	TDP83
[1]	TDP83
[1]	TDP83
[1]	TDP83	776.42	359365	-	APSLIAKWVGFEPH	APSLIAKWVGFEPH	-	T20170810-18	53.657	46.5	1.2e-12
[1]	TDP83
[1]	TDP83
[1]	TDP83
[1]	TDP83
[1]	TDP83
[1]	TDP83
[1]	TDP83
[1]	TDP83											776.418	520889	-	APSLIAKWVGFEPH	APSLIAKWVGFEPH	-	T20170714-02	57.381	47.8	2.3e-12
[1]	TDP83
[1]	TDP83
[1]	TDP83
[1]	TDP83
[1]	TDP83
[1]	TDP83																															776.419	836341	-	APSLIAKWVGFEPH	APSLIAKWVGFEPH	-	T20170810-04	54.444	49.1	3.5e-12
[1]	TDP83
[1]	TDP83
[1]	TDP83
[1]	TDP83
[1]	TDP83																					776.421	2770000	-	APSLIAKWVGFEPH	APSLIAKWVGFEPH	-	T20170714-26	56.848	48.6	4.2e-12
[1]	TDP83																																									776.42	1640000	-	APSLIAKWVGFEPH	APSLIAKWVGFEPH	-	T20170810-06	54.351
[1]	TDP83
[1]	TDP83
[1]	TDP83
[1]	TDP83
[1]	TDP83																					776.419	352800	-	APSLIAKWVGFEPH	APSLIAKWVGFEPH	-	T20170714-26	57.542	48	5.3e-12
[1]	TDP83
[1]	TDP83																					776.423	2980000	-	APSLIAKWVGFEPH	APSLIAKWVGFEPH	-	T20170714-26	57.192	49.1	5.9e-12
[1]	TDP83
[1]	TDP83
[1]	TDP83
[1]	TDP83
[1]	TDP83																					776.421	147930	-	APSLIAKWVGFEPH	APSLIAKWVGFEPH	-	T20170714-26	56.175	46.8	8.4e-12
[1]	TDP83
[1]	TDP83
[1]	TDP83
[1]	TDP83
[1]	TDP83
[1]	TDP83											776.418	296208	-	APSLIAKWVGFEPH	APSLIAKWVGFEPH	-	T20170714-02	57.037	43.6	1.1e-11
[1]	TDP83																																									776.421	44182	-	APSLIAKWVGFEPH	APSLIAKWVGFEPH	-	T20170810-06	54.743
[1]	TDP83
[1]	TDP83
[1]	TDP83
[1]	TDP83
[1]	TDP83
[1]	TDP83																															776.419	508300	-	APSLIAKWVGFEPH	APSLIAKWVGFEPH	-	T20170810-04	54.077	50.7	1.8e-11
[1]	TDP83
[1]	TDP83
[1]	TDP83
[1]	TDP83
[1]	TDP83																					776.418	38950	-	APSLIAKWVGFEPH	APSLIAKWVGFEPH	-	T20170714-26	57.914	43.1	2.2e-11
[1]	TDP83
[1]	TDP83																					776.419	510938	-	APSLIAKWVGFEPH	APSLIAKWVGFEPH	-	T20170714-26	55.796	45.7	2.2e-11
[1]	TDP83
[1]	TDP83
[1]	TDP83																					776.42	1640000	-	APSLIAKWVGFEPH	APSLIAKWVGFEPH	-	T20170714-26	56.506	46.5	2.6e-11
[1]	TDP83
[1]	TDP83
[1]	TDP83
[1]	TDP83
[1]	TDP83																																									776.419	283181	-	APSLIAKWVGFEPH	APSLIAKWVGFEPH	-	T20170810-06	54
[1]	TDP83
[1]	TDP83
[1]	TDP83
[1]	TDP83											776.418	135174	-	APSLIAKWVGFEPH	APSLIAKWVGFEPH	-	T20170714-02	56.692	44.7	9.1e-11
[1]	TDP83
[1]	TDP83																															776.421	21050	-	APSLIAKWVGFEPH	APSLIAKWVGFEPH	-	T20170810-04	54.823	37.6	1.1e-10
[1]	TDP83
[1]	TDP83	776.422	42785	-	APSLIAKWVGFEPH	APSLIAKWVGFEPH	-	T20170810-18	54.36	38.4	1.2e-10
[1]	TDP83
[1]	TDP83
[1]	TDP83	776.425	7589	-	APSLIAKWVGFEPH	APSLIAKWVGFEPH	-	T20170810-18	53.309	37	3.3e-10
[1]	TDP83											776.418	60337	-	APSLIAKWVGFEPH	APSLIAKWVGFEPH	-	T20170714-02	57.739	38	3.7e-10
[1]	TDP83
[1]	TDP83
[1]	TDP83
[1]	TDP83																																									776.422	18187	-	APSLIAKWVGFEPH	APSLIAKWVGFEPH	-	T20170810-06	53.664
[1]	TDP83
[1]	TDP83
[1]	TDP83
[1]	TDP83
[1]	TDP83
[1]	TDP83
[1]	TDP83
[1]	TDP83
[1]	TDP83
[1]	TDP83
[1]	TDP83
[1]	TDP83
[1]	TDP83
[1]	TDP83
[1]	TDP83
[1]	TDP83
[1]	TDP83
[1]	TDP83
[1]	TDP83
[1]	TDP83
[1]	TDP83																					517.949	3860000	-	APSLIAKWVGFEPH	APSLIAKWVGFEPH	-	T20170714-26	57.495	35	3.5e-09
[1]	TDP83
[1]	TDP83	517.95	550612	-	APSLIAKWVGFEPH	APSLIAKWVGFEPH	-	T20170810-18	54.355	31.6	4e-09
[1]	TDP83
[1]	TDP83
[1]	TDP83
[1]	TDP83																																									494.269	140841	#NAME?	PSLIAKWVGFEPH	PSLIAKWVGFEPH	-	T20170810-06	53.093
[1]	TDP83
[1]	TDP83
[1]	TDP83
[1]	TDP83																					517.952	14700000	-	APSLIAKWVGFEPH	APSLIAKWVGFEPH	-	T20170714-26	57.122	36.9	7.2e-09
[1]	TDP83
[1]	TDP83
[1]	TDP83
[1]	TDP83
[1]	TDP83
[1]	TDP83
[1]	TDP83
[1]	TDP83
[1]	TDP83
[1]	TDP83
[1]	TDP83
[1]	TDP83
[1]	TDP83																																									494.269	86095	#NAME?	PSLIAKWVGFEPH	PSLIAKWVGFEPH	-	T20170810-06	52.713
[1]	TDP83
[1]	TDP83
[1]	TDP83
[1]	TDP83
[1]	TDP83																					517.951	6770000	-	APSLIAKWVGFEPH	APSLIAKWVGFEPH	-	T20170714-26	56.419	38.1	1.1e-08
[1]	TDP83																															517.949	327744	-	APSLIAKWVGFEPH	APSLIAKWVGFEPH	-	T20170810-04	54.737	36.3	1.2e-08
[1]	TDP83
[1]	TDP83
[1]	TDP83
[1]	TDP83
[1]	TDP83	517.95	12500000	-	APSLIAKWVGFEPH	APSLIAKWVGFEPH	-	T20170810-18	54.017	32.8	1.3e-08
[1]	TDP83																																									517.949	1850000	-	APSLIAKWVGFEPH	APSLIAKWVGFEPH	-	T20170810-06	53.991
[1]	TDP83											494.27	108510	#NAME?	PSLIAKWVGFEPH	PSLIAKWVGFEPH	-	T20170714-02	55.954	31.4	1.4e-08
[1]	TDP83											517.948	2700000	-	APSLIAKWVGFEPH	APSLIAKWVGFEPH	-	T20170714-02	56.931	37.6	1.6e-08
[1]	TDP83																																									517.95	8690000	-	APSLIAKWVGFEPH	APSLIAKWVGFEPH	-	T20170810-06	54.347
[1]	TDP83
[1]	TDP83
[1]	TDP83
[1]	TDP83
[1]	TDP83
[1]	TDP83
[1]	TDP83
[1]	TDP83
[1]	TDP83
[1]	TDP83
[1]	TDP83
[1]	TDP83
[1]	TDP83																															517.949	3430000	-	APSLIAKWVGFEPH	APSLIAKWVGFEPH	-	T20170810-04	54.038	31.5	2.3e-08
[1]	TDP83
[1]	TDP83
[1]	TDP83
[1]	TDP83																					517.949	118368	-	APSLIAKWVGFEPH	APSLIAKWVGFEPH	-	T20170714-26	58.236	34.9	2.5e-08
[1]	TDP83
[1]	TDP83
[1]	TDP83
[1]	TDP83
[1]	TDP83
[1]	TDP83																															776.421	6548	-	APSLIAKWVGFEPH	APSLIAKWVGFEPH	-	T20170810-04	53.737	28.2	3e-08
[1]	TDP83
[1]	TDP83
[1]	TDP83
[1]	TDP83
[1]	TDP83
[1]	TDP83
[1]	TDP83
[1]	TDP83																					517.95	1220000	-	APSLIAKWVGFEPH	APSLIAKWVGFEPH	-	T20170714-26	56.055	34.4	3.8e-08
[1]	TDP83											517.949	4140000	-	APSLIAKWVGFEPH	APSLIAKWVGFEPH	-	T20170714-02	57.29	36.1	3.9e-08
[1]	TDP83	517.95	3140000	-	APSLIAKWVGFEPH	APSLIAKWVGFEPH	-	T20170810-18	53.648	31.6	4.1e-08
[1]	TDP83																					517.949	2740000	-	APSLIAKWVGFEPH	APSLIAKWVGFEPH	-	T20170714-26	55.696	31.1	4.1e-08
[1]	TDP83
[1]	TDP83
[1]	TDP83
[1]	TDP83
[1]	TDP83											517.949	2160000	-	APSLIAKWVGFEPH	APSLIAKWVGFEPH	-	T20170714-02	57.634	33.7	4.3e-08
[1]	TDP83
[1]	TDP83
[1]	TDP83
[1]	TDP83
[1]	TDP83
[1]	TDP83																					517.948	345015	-	APSLIAKWVGFEPH	APSLIAKWVGFEPH	-	T20170714-26	57.869	32.2	5.3e-08
[1]	TDP83
[1]	TDP83
[1]	TDP83											517.948	94091	-	APSLIAKWVGFEPH	APSLIAKWVGFEPH	-	T20170714-02	58.006	36.9	5.4e-08
[1]	TDP83
[1]	TDP83
[1]	TDP83
[1]	TDP83
[1]	TDP83
[1]	TDP83																															517.949	44549	-	APSLIAKWVGFEPH	APSLIAKWVGFEPH	-	T20170810-04	55.429	29.1	6.3e-08
[1]	TDP83
[1]	TDP83
[1]	TDP83
[1]	TDP83																					517.95	40359	-	APSLIAKWVGFEPH	APSLIAKWVGFEPH	-	T20170714-26	58.928	32.9	6.8e-08
[1]	TDP83
[1]	TDP83																																									517.95	411272	-	APSLIAKWVGFEPH	APSLIAKWVGFEPH	-	T20170810-06	54.726
[1]	TDP83
[1]	TDP83
[1]	TDP83
[1]	TDP83
[1]	TDP83
[1]	TDP83
[1]	TDP83
[1]	TDP83
[1]	TDP83
[1]	TDP83
[1]	TDP83
[1]	TDP83
[1]	TDP83
[1]	TDP83	494.269	165658	#NAME?	PSLIAKWVGFEPH	PSLIAKWVGFEPH	-	T20170810-18	52.501	28.2	1.1e-07
[1]	TDP83
[1]	TDP83											517.948	975284	-	APSLIAKWVGFEPH	APSLIAKWVGFEPH	-	T20170714-02	56.578	34	1.2e-07
[1]	TDP83																															494.268	87488	#NAME?	PSLIAKWVGFEPH	PSLIAKWVGFEPH	-	T20170810-04	53.268	28.7	1.3e-07
[1]	TDP83
[1]	TDP83
[1]	TDP83
[1]	TDP83
[1]	TDP83
[1]	TDP83																																									443.263	150348	-	APSLIAKW	APSLIAKW	VGFEPH-	T20170810-06	43.979
[1]	TDP83
[1]	TDP83
[1]	TDP83
[1]	TDP83
[1]	TDP83																					517.952	13400000	-	APSLIAKWVGFEPH	APSLIAKWVGFEPH	-	T20170714-26	56.777	31	1.6e-07
[1]	TDP83
[1]	TDP83
[1]	TDP83
[1]	TDP83
[1]	TDP83
[1]	TDP83
[1]	TDP83
[1]	TDP83
[1]	TDP83
[1]	TDP83
[1]	TDP83																					517.95	57576	-	APSLIAKWVGFEPH	APSLIAKWVGFEPH	-	T20170714-26	58.588	27.5	2.1e-07
[1]	TDP83	517.949	90792	-	APSLIAKWVGFEPH	APSLIAKWVGFEPH	-	T20170810-18	53.292	27.1	2.1e-07
[1]	TDP83
[1]	TDP83
[1]	TDP83
[1]	TDP83
[1]	TDP83
[1]	TDP83
[1]	TDP83
[1]	TDP83																															517.95	6340000	-	APSLIAKWVGFEPH	APSLIAKWVGFEPH	-	T20170810-04	54.379	30.9	2.6e-07
[1]	TDP83																																									776.422	18212	-	APSLIAKWVGFEPH	APSLIAKWVGFEPH	-	T20170810-06	55.104
[1]	TDP83
[1]	TDP83
[1]	TDP83
[1]	TDP83
[1]	TDP83											523.277	34831	-	APSLIAKWVGFEPH	APSLIAKW(Oxidation)VGFEPH	-	T20170714-02	57.352	30.7	3.3e-07
[1]	TDP83
[1]	TDP83
[1]	TDP83
[1]	TDP83
[1]	TDP83
[1]	TDP83
[1]	TDP83											494.27	102186	#NAME?	PSLIAKWVGFEPH	PSLIAKWVGFEPH	-	T20170714-02	55.611	30	4.2e-07
[1]	TDP83
[1]	TDP83
[1]	TDP83
[1]	TDP83
[1]	TDP83
[1]	TDP83																																									517.95	21694	-	APSLIAKWVGFEPH	APSLIAKWVGFEPH	-	T20170810-06	55.884
[1]	TDP83																															517.949	38215	-	APSLIAKWVGFEPH	APSLIAKWVGFEPH	-	T20170810-04	53.682	26.4	4.6e-07
[1]	TDP83
[1]	TDP83
[1]	TDP83
[1]	TDP83
[1]	TDP83
[1]	TDP83
[1]	TDP83	494.269	93471	#NAME?	PSLIAKWVGFEPH	PSLIAKWVGFEPH	-	T20170810-18	52.88	28.4	6.1e-07
[1]	TDP83
[1]	TDP83
[1]	TDP83																															494.268	77321	#NAME?	PSLIAKWVGFEPH	PSLIAKWVGFEPH	-	T20170810-04	52.893	26.6	6.9e-07
[1]	TDP83
[1]	TDP83																					494.269	53048	#NAME?	PSLIAKWVGFEPH	PSLIAKWVGFEPH	-	T20170714-26	54.536	25	7.2e-07
[1]	TDP83											517.949	37932	-	APSLIAKWVGFEPH	APSLIAKWVGFEPH	-	T20170714-02	58.344	27.2	7.5e-07
[1]	TDP83
[1]	TDP83
[1]	TDP83
[1]	TDP83
[1]	TDP83
[1]	TDP83											517.948	128838	-	APSLIAKWVGFEPH	APSLIAKWVGFEPH	-	T20170714-02	56.226	26.6	1.1e-06
[1]	TDP83
[1]	TDP83
[1]	TDP83
[1]	TDP83																					517.95	34491	-	APSLIAKWVGFEPH	APSLIAKWVGFEPH	-	T20170714-26	59.285	29.2	1.2e-06
[1]	TDP83
[1]	TDP83
[1]	TDP83
[1]	TDP83
[1]	TDP83
[1]	TDP83																					494.269	370288	#NAME?	PSLIAKWVGFEPH	PSLIAKWVGFEPH	-	T20170714-26	55.508	24	1.3e-06
[1]	TDP83
[1]	TDP83
[1]	TDP83
[1]	TDP83
[1]	TDP83
[1]	TDP83																					494.269	131117	#NAME?	PSLIAKWVGFEPH	PSLIAKWVGFEPH	-	T20170714-26	55.874	27.2	1.7e-06
[1]	TDP83
[1]	TDP83																					523.28	26660	-	APSLIAKWVGFEPH	APSLIAKW(Oxidation)VGFEPH	-	T20170714-26	48.003	23.3	1.9e-06
[1]	TDP83											494.269	6670	#NAME?	PSLIAKWVGFEPH	PSLIAKWVGFEPH	-	T20170714-02	57.222	26	2e-06
[1]	TDP83	517.949	34121	-	APSLIAKWVGFEPH	APSLIAKWVGFEPH	-	T20170810-18	55.369	27.9	2.2e-06
[1]	TDP83
[1]	TDP83
[1]	TDP83
[1]	TDP83	517.949	111692	-	APSLIAKWVGFEPH	APSLIAKWVGFEPH	-	T20170810-18	54.723	27.1	2.5e-06
[1]	TDP83
[1]	TDP83
[1]	TDP83
[1]	TDP83
[1]	TDP83																																									517.949	79824	-	APSLIAKWVGFEPH	APSLIAKWVGFEPH	-	T20170810-06	53.653
[1]	TDP83
[1]	TDP83
[1]	TDP83																																									517.949	112847	-	APSLIAKWVGFEPH	APSLIAKWVGFEPH	-	T20170810-06	55.092
[1]	TDP83
[1]	TDP83
[1]	TDP83
[1]	TDP83
[1]	TDP83
[1]	TDP83
[1]	TDP83
[1]	TDP83
[1]	TDP83
[1]	TDP83																															517.949	24543	-	APSLIAKWVGFEPH	APSLIAKWVGFEPH	-	T20170810-04	55.803	23.7	6e-06
[1]	TDP83
[1]	TDP83
[1]	TDP83																					517.95	18789	-	APSLIAKWVGFEPH	APSLIAKWVGFEPH	-	T20170714-26	59.961	22.6	7.8e-06
[1]	TDP83											523.28	16055	-	APSLIAKWVGFEPH	APSLIAKW(Oxidation)VGFEPH	-	T20170714-02	47.245	23	8.1e-06
[1]	TDP83
[1]	TDP83
[1]	TDP83
[1]	TDP83																															517.95	121054	-	APSLIAKWVGFEPH	APSLIAKWVGFEPH	-	T20170810-04	55.087	21.3	9.7e-06
[1]	TDP83
[1]	TDP83
[1]	TDP83
[1]	TDP83
[1]	TDP83
[1]	TDP83
[1]	TDP83
[1]	TDP83
[1]	TDP83																					494.27	24110	#NAME?	PSLIAKWVGFEPH	PSLIAKWVGFEPH	-	T20170714-26	54.201	21.4	1.6e-05
[1]	TDP83																					461.919	30575	#NAME?	SLIAKWVGFEPH	SLIAKWVGFEPH	-	T20170714-26	52.163	23.6	1.7e-05
[1]	TDP83
[1]	TDP83
[1]	TDP83																															494.272	8138	#NAME?	PSLIAKWVGFEPH	PSLIAKWVGFEPH	-	T20170810-04	54.278	23.1	2e-05
[1]	TDP83
[1]	TDP83
[1]	TDP83
[1]	TDP83
[1]	TDP83
[1]	TDP83																															523.28	52983	-	APSLIAKWVGFEPH	APSLIAKW(Oxidation)VGFEPH	-	T20170810-04	45.888	21.5	2.5e-05
[1]	TDP83
[1]	TDP83
[1]	TDP83
[1]	TDP83
[1]	TDP83
[1]	TDP83
[1]	TDP83
[1]	TDP83
[1]	TDP83
[1]	TDP83
[1]	TDP83
[1]	TDP83
[1]	TDP83
[1]	TDP83
[1]	TDP83
[1]	TDP83
[1]	TDP83
[1]	TDP83
[2]	TDP187
[2]	TDP187
[2]	TDP187
[2]	TDP187																																									915.957	213179	-	LDQIYKLSNWFFEQ	LDQIYKLSNWFFEQ	-	T20170810-06	68.886
[2]	TDP187																															915.957	237207	-	LDQIYKLSNWFFEQ	LDQIYKLSNWFFEQ	-	T20170810-04	68.049	40.2	8.6e-10
[2]	TDP187
[2]	TDP187
[2]	TDP187
[2]	TDP187
[2]	TDP187
[2]	TDP187	915.957	86029	-	LDQIYKLSNWFFEQ	LDQIYKLSNWFFEQ	-	T20170810-18	66.825	40.2	1.5e-09
[2]	TDP187																																									915.958	190064	-	LDQIYKLSNWFFEQ	LDQIYKLSNWFFEQ	-	T20170810-06	67.111
[2]	TDP187
[2]	TDP187
[2]	TDP187
[2]	TDP187
[2]	TDP187																																									915.959	3090000	-	LDQIYKLSNWFFEQ	LDQIYKLSNWFFEQ	-	T20170810-06	67.828
[2]	TDP187
[2]	TDP187
[2]	TDP187
[2]	TDP187
[2]	TDP187
[2]	TDP187
[2]	TDP187
[2]	TDP187	915.957	56629	-	LDQIYKLSNWFFEQ	LDQIYKLSNWFFEQ	-	T20170810-18	68.215	39.3	2.4e-09
[2]	TDP187
[2]	TDP187
[2]	TDP187
[2]	TDP187
[2]	TDP187											915.959	20895	-	LDQIYKLSNWFFEQ	LDQIYKLSNWFFEQ	-	T20170714-02	70.045	33.9	2.6e-09											915.956	7054	-	LDQIYKLSNWFFEQ	LDQIYKLSNWFFEQ	-	T20170810-04	70.045	33.7	2.2e-08
[2]	TDP187											915.959	20895	-	LDQIYKLSNWFFEQ	LDQIYKLSNWFFEQ	-	T20170714-02	70.045	33.9	2.6e-09											915.956	7054	-	LDQIYKLSNWFFEQ	LDQIYKLSNWFFEQ	-	T20170810-04	70.045	33.7	2.2e-08
[2]	TDP187
[2]	TDP187
[2]	TDP187
[2]	TDP187
[2]	TDP187
[2]	TDP187
[2]	TDP187
[2]	TDP187																																									915.957	6030000	-	LDQIYKLSNWFFEQ	LDQIYKLSNWFFEQ	-	T20170810-06	68.179
[2]	TDP187
[2]	TDP187
[2]	TDP187
[2]	TDP187
[2]	TDP187	915.959	17644	-	LDQIYKLSNWFFEQ	LDQIYKLSNWFFEQ	-	T20170810-19	68.277	38.2	3.1e-09
[2]	TDP187																																									915.957	134140	-	LDQIYKLSNWFFEQ	LDQIYKLSNWFFEQ	-	T20170810-06	69.234
[2]	TDP187											915.957	32413	-	LDQIYKLSNWFFEQ	LDQIYKLSNWFFEQ	-	T20170714-02	69.704	34.6	3.2e-09
[2]	TDP187																																									915.957	614721	-	LDQIYKLSNWFFEQ	LDQIYKLSNWFFEQ	-	T20170810-06	68.542
[2]	TDP187																															915.957	65380	-	LDQIYKLSNWFFEQ	LDQIYKLSNWFFEQ	-	T20170810-04	66.975	38.3	3.3e-09
[2]	TDP187																																									915.957	19843	-	LDQIYKLSNWFFEQ	LDQIYKLSNWFFEQ	-	T20170810-06	66.774
[2]	TDP187
[2]	TDP187
[2]	TDP187
[2]	TDP187
[2]	TDP187
[2]	TDP187
[2]	TDP187
[2]	TDP187
[2]	TDP187
[2]	TDP187
[2]	TDP187
[2]	TDP187
[2]	TDP187																															915.957	45504	-	LDQIYKLSNWFFEQ	LDQIYKLSNWFFEQ	-	T20170810-04	68.389	35.8	4.2e-09
[2]	TDP187																															915.957	45504	-	LDQIYKLSNWFFEQ	LDQIYKLSNWFFEQ	-	T20170810-04	68.389	35.8	4.2e-09
[2]	TDP187																					915.957	26821	-	LDQIYKLSNWFFEQ	LDQIYKLSNWFFEQ	-	T20170714-26	71.091	35.6	4.2e-09
[2]	TDP187
[2]	TDP187
[2]	TDP187
[2]	TDP187
[2]	TDP187																																									915.958	32603	-	LDQIYKLSNWFFEQ	LDQIYKLSNWFFEQ	-	T20170810-06	71.417
[2]	TDP187
[2]	TDP187
[2]	TDP187
[2]	TDP187
[2]	TDP187	915.955	15689	-	LDQIYKLSNWFFEQ	LDQIYKLSNWFFEQ	-	T20170810-18	67.172	31.6	4.9e-09
[2]	TDP187
[2]	TDP187
[2]	TDP187																					915.952	1410000	-	LDQIYKLSNWFFEQ	LDQIYKLSNWFFEQ	-	T20170714-26	69.9	37.7	5.1e-09
[2]	TDP187
[2]	TDP187																																									915.957	4723	-	LDQIYKLSNWFFEQ	LDQIYKLSNWFFEQ	-	T20170810-06	77.625
[2]	TDP187
[2]	TDP187
[2]	TDP187
[2]	TDP187																																									915.957	296634	-	LDQIYKLSNWFFEQ	LDQIYKLSNWFFEQ	-	T20170810-07	68.21
[2]	TDP187
[2]	TDP187
[2]	TDP187
[2]	TDP187
[2]	TDP187																																									915.957	14620	-	LDQIYKLSNWFFEQ	LDQIYKLSNWFFEQ	-	T20170810-06	72.856
[2]	TDP187
[2]	TDP187
[2]	TDP187
[2]	TDP187
[2]	TDP187
[2]	TDP187
[2]	TDP187																																									915.956	10195	-	LDQIYKLSNWFFEQ	LDQIYKLSNWFFEQ	-	T20170810-06	74.31
[2]	TDP187
[2]	TDP187
[2]	TDP187											915.96	5090000	-	LDQIYKLSNWFFEQ	LDQIYKLSNWFFEQ	-	T20170714-02	69.136	38.9	6.2e-09
[2]	TDP187
[2]	TDP187
[2]	TDP187
[2]	TDP187
[2]	TDP187																															915.963	6137	-	LDQIYKLSNWFFEQ	LDQIYKLSNWFFEQ	-	T20170810-04	71.6	29.1	6.6e-09
[2]	TDP187																															915.958	8200000	-	LDQIYKLSNWFFEQ	LDQIYKLSNWFFEQ	-	T20170810-04	67.704	41.2	6.7e-09
[2]	TDP187
[2]	TDP187
[2]	TDP187
[2]	TDP187	915.956	5010000	-	LDQIYKLSNWFFEQ	LDQIYKLSNWFFEQ	-	T20170810-18	67.513	40.2	7.1e-09
[2]	TDP187
[2]	TDP187
[2]	TDP187
[2]	TDP187
[2]	TDP187
[2]	TDP187																																									915.958	15735	-	LDQIYKLSNWFFEQ	LDQIYKLSNWFFEQ	-	T20170810-06	72.495
[2]	TDP187
[2]	TDP187
[2]	TDP187
[2]	TDP187
[2]	TDP187																																									915.959	7961	-	LDQIYKLSNWFFEQ	LDQIYKLSNWFFEQ	-	T20170810-06	73.913
[2]	TDP187
[2]	TDP187
[2]	TDP187
[2]	TDP187
[2]	TDP187																																									915.958	37924	-	LDQIYKLSNWFFEQ	LDQIYKLSNWFFEQ	-	T20170810-06	69.619
[2]	TDP187
[2]	TDP187																																									915.961	6005	-	LDQIYKLSNWFFEQ	LDQIYKLSNWFFEQ	-	T20170810-06	76.155
[2]	TDP187
[2]	TDP187																															915.957	32632	-	LDQIYKLSNWFFEQ	LDQIYKLSNWFFEQ	-	T20170810-04	68.727	35.5	9.1e-09
[2]	TDP187
[2]	TDP187											915.957	23037	-	LDQIYKLSNWFFEQ	LDQIYKLSNWFFEQ	-	T20170714-02	68.045	38.1	9.3e-09
[2]	TDP187
[2]	TDP187
[2]	TDP187																															923.955	14830	-	LDQIYKLSNWFFEQ	LDQIYKLSNW(Oxidation)FFEQ	-	T20170810-04	62.06	34.8	9.9e-09
[2]	TDP187
[2]	TDP187
[2]	TDP187																																									915.959	11041	-	LDQIYKLSNWFFEQ	LDQIYKLSNWFFEQ	-	T20170810-06	73.207
[2]	TDP187
[2]	TDP187																																									923.955	30074	-	LDQIYKLSNWFFEQ	LDQIYKLSNW(Oxidation)FFEQ	-	T20170810-06	61.988
[2]	TDP187
[2]	TDP187
[2]	TDP187
[2]	TDP187
[2]	TDP187
[2]	TDP187																					915.956	100105	-	LDQIYKLSNWFFEQ	LDQIYKLSNWFFEQ	-	T20170714-26	70.254	35.3	1.2e-08
[2]	TDP187
[2]	TDP187
[2]	TDP187
[2]	TDP187
[2]	TDP187
[2]	TDP187
[2]	TDP187
[2]	TDP187
[2]	TDP187
[2]	TDP187
[2]	TDP187
[2]	TDP187
[2]	TDP187
[2]	TDP187
[2]	TDP187
[2]	TDP187
[2]	TDP187
[2]	TDP187																															915.958	6369	-	LDQIYKLSNWFFEQ	LDQIYKLSNWFFEQ	-	T20170810-04	67.329	27.8	1.6e-08
[2]	TDP187
[2]	TDP187
[2]	TDP187
[2]	TDP187
[2]	TDP187	915.958	29007	-	LDQIYKLSNWFFEQ	LDQIYKLSNWFFEQ	-	T20170810-18	68.557	30.7	1.7e-08
[2]	TDP187
[2]	TDP187
[2]	TDP187
[2]	TDP187
[2]	TDP187
[2]	TDP187
[2]	TDP187
[2]	TDP187
[2]	TDP187																					915.958	3620	-	LDQIYKLSNWFFEQ	LDQIYKLSNWFFEQ	-	T20170714-26	74.864	28	1.8e-08
[2]	TDP187
[2]	TDP187
[2]	TDP187
[2]	TDP187
[2]	TDP187																																									915.957	32955	-	LDQIYKLSNWFFEQ	LDQIYKLSNWFFEQ	-	T20170810-06	70.692
[2]	TDP187
[2]	TDP187
[2]	TDP187
[2]	TDP187
[2]	TDP187
[2]	TDP187
[2]	TDP187
[2]	TDP187
[2]	TDP187
[2]	TDP187	915.956	1580000	-	LDQIYKLSNWFFEQ	LDQIYKLSNWFFEQ	-	T20170810-18	67.854	38.8	2.2e-08
[2]	TDP187																															915.961	5840	-	LDQIYKLSNWFFEQ	LDQIYKLSNWFFEQ	-	T20170810-05	67.741	32.6	2.2e-08
[2]	TDP187
[2]	TDP187
[2]	TDP187
[2]	TDP187
[2]	TDP187
[2]	TDP187
[2]	TDP187
[2]	TDP187																					915.96	6860000	-	LDQIYKLSNWFFEQ	LDQIYKLSNWFFEQ	-	T20170714-26	69.547	34.3	2.5e-08
[2]	TDP187
[2]	TDP187																																									915.957	7443	-	LDQIYKLSNWFFEQ	LDQIYKLSNWFFEQ	-	T20170810-06	76.542
[2]	TDP187
[2]	TDP187
[2]	TDP187
[2]	TDP187
[2]	TDP187	915.958	22106	-	LDQIYKLSNWFFEQ	LDQIYKLSNWFFEQ	-	T20170810-18	68.904	31.7	2.7e-08
[2]	TDP187
[2]	TDP187
[2]	TDP187																																									915.959	9617	-	LDQIYKLSNWFFEQ	LDQIYKLSNWFFEQ	-	T20170810-06	75.468
[2]	TDP187
[2]	TDP187																															915.956	12511	-	LDQIYKLSNWFFEQ	LDQIYKLSNWFFEQ	-	T20170810-04	69.312	34.5	3.1e-08
[2]	TDP187
[2]	TDP187
[2]	TDP187
[2]	TDP187																																									923.954	14810	-	LDQIYKLSNWFFEQ	LDQIYKLSNW(Oxidation)FFEQ	-	T20170810-06	65.328
[2]	TDP187
[2]	TDP187
[2]	TDP187
[2]	TDP187
[2]	TDP187											915.957	9892	-	LDQIYKLSNWFFEQ	LDQIYKLSNWFFEQ	-	T20170714-02	70.403	26.3	3.5e-08
[2]	TDP187
[2]	TDP187
[2]	TDP187
[2]	TDP187
[2]	TDP187
[2]	TDP187
[2]	TDP187
[2]	TDP187
[2]	TDP187
[2]	TDP187
[2]	TDP187
[2]	TDP187
[2]	TDP187
[2]	TDP187
[2]	TDP187
[2]	TDP187
[2]	TDP187																															915.955	65964	-	LDQIYKLSNWFFEQ	LDQIYKLSNWFFEQ	-	T20170810-04	69.672	28.5	4.8e-08
[2]	TDP187											915.959	71712	-	LDQIYKLSNWFFEQ	LDQIYKLSNWFFEQ	-	T20170714-02	70.769	34.5	4.8e-08
[2]	TDP187
[2]	TDP187																															915.958	22767	-	LDQIYKLSNWFFEQ	LDQIYKLSNWFFEQ	-	T20170810-05	68.096	33.3	5.1e-08
[2]	TDP187
[2]	TDP187																					915.957	105710	-	LDQIYKLSNWFFEQ	LDQIYKLSNWFFEQ	-	T20170714-26	68.567	34.8	5.2e-08
[2]	TDP187
[2]	TDP187
[2]	TDP187
[2]	TDP187
[2]	TDP187											915.957	48908	-	LDQIYKLSNWFFEQ	LDQIYKLSNWFFEQ	-	T20170714-03	69.839	35.1	5.8e-08
[2]	TDP187
[2]	TDP187
[2]	TDP187																															915.959	3491	-	LDQIYKLSNWFFEQ	LDQIYKLSNWFFEQ	-	T20170810-04	72.309	28.6	6.2e-08
[2]	TDP187
[2]	TDP187
[2]	TDP187																																									915.956	76564	-	LDQIYKLSNWFFEQ	LDQIYKLSNWFFEQ	-	T20170810-06	69.977
[2]	TDP187
[2]	TDP187
[2]	TDP187
[2]	TDP187
[2]	TDP187
[2]	TDP187
[2]	TDP187
[2]	TDP187
[2]	TDP187
[2]	TDP187
[2]	TDP187
[2]	TDP187	923.956	6541	-	LDQIYKLSNWFFEQ	LDQIYKLSNW(Oxidation)FFEQ	-	T20170810-18	64.891	28.7	8e-08
[2]	TDP187
[2]	TDP187
[2]	TDP187	915.955	6289	-	LDQIYKLSNWFFEQ	LDQIYKLSNWFFEQ	-	T20170810-18	70.262	26.7	9.1e-08
[2]	TDP187
[2]	TDP187	915.956	10419	-	LDQIYKLSNWFFEQ	LDQIYKLSNWFFEQ	-	T20170810-18	69.522	30.4	9.6e-08
[2]	TDP187
[2]	TDP187
[2]	TDP187
[2]	TDP187
[2]	TDP187
[2]	TDP187																					915.957	65835	-	LDQIYKLSNWFFEQ	LDQIYKLSNWFFEQ	-	T20170714-26	71.453	25.7	1e-07
[2]	TDP187
[2]	TDP187																																									915.957	47329	-	LDQIYKLSNWFFEQ	LDQIYKLSNWFFEQ	-	T20170810-06	70.36
[2]	TDP187
[2]	TDP187
[2]	TDP187																															915.962	3673	-	LDQIYKLSNWFFEQ	LDQIYKLSNWFFEQ	-	T20170810-04	74.127	23.9	1.1e-07
[2]	TDP187																																									915.959	16020	-	LDQIYKLSNWFFEQ	LDQIYKLSNWFFEQ	-	T20170810-06	72.149
[2]	TDP187
[2]	TDP187
[2]	TDP187
[2]	TDP187
[2]	TDP187
[2]	TDP187																															915.962	2670	-	LDQIYKLSNWFFEQ	LDQIYKLSNWFFEQ	-	T20170810-04	74.533	21	1.2e-07
[2]	TDP187																																									915.955	4031	-	LDQIYKLSNWFFEQ	LDQIYKLSNWFFEQ	-	T20170810-06	77.988
[2]	TDP187																																									915.956	7902	-	LDQIYKLSNWFFEQ	LDQIYKLSNWFFEQ	-	T20170810-07	68.571
[2]	TDP187
[2]	TDP187																																									915.956	2491	-	LDQIYKLSNWFFEQ	LDQIYKLSNWFFEQ	-	T20170810-06	78.78
[2]	TDP187
[2]	TDP187																																									915.967	21002	-	LDQIYKLSNWFFEQ	LDQIYKLSNWFFEQ	-	T20170810-06	71.785
[2]	TDP187	915.957	6844	-	LDQIYKLSNWFFEQ	LDQIYKLSNWFFEQ	-	T20170810-18	66.478	25.4	1.4e-07
[2]	TDP187
[2]	TDP187
[2]	TDP187
[2]	TDP187
[2]	TDP187
[2]	TDP187
[2]	TDP187
[2]	TDP187
[2]	TDP187																															915.961	4449	-	LDQIYKLSNWFFEQ	LDQIYKLSNWFFEQ	-	T20170810-04	66.63	26.2	1.7e-07
[2]	TDP187
[2]	TDP187
[2]	TDP187
[2]	TDP187
[2]	TDP187
[2]	TDP187
[2]	TDP187
[2]	TDP187
[2]	TDP187
[2]	TDP187
[2]	TDP187
[2]	TDP187
[2]	TDP187
[2]	TDP187	915.958	2194	-	LDQIYKLSNWFFEQ	LDQIYKLSNWFFEQ	-	T20170810-18	72.541	24.3	2.1e-07
[2]	TDP187	915.957	3959	-	LDQIYKLSNWFFEQ	LDQIYKLSNWFFEQ	-	T20170810-18	72.104	25.5	2.2e-07
[2]	TDP187											915.958	5805	-	LDQIYKLSNWFFEQ	LDQIYKLSNWFFEQ	-	T20170714-02	68.785	25.8	2.3e-07
[2]	TDP187																																									915.958	3683	-	LDQIYKLSNWFFEQ	LDQIYKLSNWFFEQ	-	T20170810-06	74.773
[2]	TDP187
[2]	TDP187
[2]	TDP187
[2]	TDP187
[2]	TDP187
[2]	TDP187																					915.957	41632	-	LDQIYKLSNWFFEQ	LDQIYKLSNWFFEQ	-	T20170714-26	70.67	21.7	2.6e-07
[2]	TDP187
[2]	TDP187
[2]	TDP187
[2]	TDP187																																									915.961	11395	-	LDQIYKLSNWFFEQ	LDQIYKLSNWFFEQ	-	T20170810-06	73.572
[2]	TDP187																															915.955	8373	-	LDQIYKLSNWFFEQ	LDQIYKLSNWFFEQ	-	T20170810-04	71.105	28.6	2.9e-07
[2]	TDP187
[2]	TDP187
[2]	TDP187
[2]	TDP187
[2]	TDP187	787.408	6878	-	LDQIYKLSNWFF	LDQIYKLSNWFF	EQ-	T20170810-18	69.225	24.3	3.2e-07
[2]	TDP187
[2]	TDP187
[2]	TDP187
[2]	TDP187
[2]	TDP187
[2]	TDP187
[2]	TDP187
[2]	TDP187
[2]	TDP187																															915.958	4140	-	LDQIYKLSNWFFEQ	LDQIYKLSNWFFEQ	-	T20170810-04	73.778	25.6	4e-07
[2]	TDP187
[2]	TDP187																																									915.956	28364	-	LDQIYKLSNWFFEQ	LDQIYKLSNWFFEQ	-	T20170810-06	71.049
[2]	TDP187
[2]	TDP187
[2]	TDP187																															915.954	7449	-	LDQIYKLSNWFFEQ	LDQIYKLSNWFFEQ	-	T20170810-04	70.741	24.8	4.6e-07
[2]	TDP187
[2]	TDP187
[2]	TDP187
[2]	TDP187
[2]	TDP187
[2]	TDP187
[2]	TDP187
[2]	TDP187
[2]	TDP187																																									787.409	5938	-	LDQIYKLSNWFF	LDQIYKLSNWFF	EQ-	T20170810-06	69.547
[2]	TDP187
[2]	TDP187																					915.955	9062	-	LDQIYKLSNWFFEQ	LDQIYKLSNWFFEQ	-	T20170714-26	72.958	28.2	5.1e-07
[2]	TDP187
[2]	TDP187
[2]	TDP187																															915.958	5959	-	LDQIYKLSNWFFEQ	LDQIYKLSNWFFEQ	-	T20170810-04	71.946	23.8	5.3e-07
[2]	TDP187
[2]	TDP187
[2]	TDP187
[2]	TDP187
[2]	TDP187
[2]	TDP187
[2]	TDP187
[2]	TDP187											923.952	7122	-	LDQIYKLSNWFFEQ	LDQIYKLSNW(Oxidation)FFEQ	-	T20170714-02	63.906	25.1	6e-07
[2]	TDP187
[2]	TDP187
[2]	TDP187
[2]	TDP187
[2]	TDP187
[2]	TDP187
[2]	TDP187
[2]	TDP187																																									915.955	7607	-	LDQIYKLSNWFFEQ	LDQIYKLSNWFFEQ	-	T20170810-07	67.878
[2]	TDP187
[2]	TDP187
[2]	TDP187											923.95	10504	-	LDQIYKLSNWFFEQ	LDQIYKLSNW(Oxidation)FFEQ	-	T20170714-02	66.494	22.7	7.8e-07
[2]	TDP187
[2]	TDP187
[2]	TDP187
[2]	TDP187
[2]	TDP187
[2]	TDP187
[2]	TDP187
[2]	TDP187
[2]	TDP187											923.951	8126	-	LDQIYKLSNWFFEQ	LDQIYKLSNW(Oxidation)FFEQ	-	T20170714-02	63.476	25.9	9.3e-07
[2]	TDP187
[2]	TDP187																																									801.902	68391	#NAME?	QIYKLSNWFFEQ	QIYKLSNWFFEQ	-	T20170810-06	60.144
[2]	TDP187
[2]	TDP187
[2]	TDP187
[2]	TDP187
[2]	TDP187
[2]	TDP187
[2]	TDP187
[2]	TDP187
[2]	TDP187
[2]	TDP187
[2]	TDP187
[2]	TDP187																																									915.958	6978	-	LDQIYKLSNWFFEQ	LDQIYKLSNWFFEQ	-	T20170810-06	75.817
[2]	TDP187																															915.958	8146	-	LDQIYKLSNWFFEQ	LDQIYKLSNWFFEQ	-	T20170810-04	70.388	21.8	1.5e-06
[2]	TDP187
[2]	TDP187											915.961	4508	-	LDQIYKLSNWFFEQ	LDQIYKLSNWFFEQ	-	T20170714-02	71.186	22.4	1.5e-06
[2]	TDP187
[2]	TDP187
[2]	TDP187
[2]	TDP187
[2]	TDP187																																									915.957	35193	-	LDQIYKLSNWFFEQ	LDQIYKLSNWFFEQ	-	T20170810-06	67.464
[2]	TDP187
[2]	TDP187
[2]	TDP187
[2]	TDP187
[2]	TDP187
[2]	TDP187
[2]	TDP187
[2]	TDP187
[2]	TDP187
[2]	TDP187																															923.955	9425	-	LDQIYKLSNWFFEQ	LDQIYKLSNW(Oxidation)FFEQ	-	T20170810-04	65.141	26.9	2.4e-06
[2]	TDP187
[2]	TDP187																																									915.957	3690	-	LDQIYKLSNWFFEQ	LDQIYKLSNWFFEQ	-	T20170810-06	78.34
[2]	TDP187
[2]	TDP187
[2]	TDP187
[2]	TDP187
[2]	TDP187
[2]	TDP187
[2]	TDP187																					915.957	8305	-	LDQIYKLSNWFFEQ	LDQIYKLSNWFFEQ	-	T20170714-27	72.012	21	3e-06
[2]	TDP187
[2]	TDP187
[2]	TDP187																					801.901	27314	#NAME?	QIYKLSNWFFEQ	QIYKLSNWFFEQ	-	T20170714-26	62.651	32.5	3.1e-06
[2]	TDP187											793.387	4364	#NAME?	QIYKLSNWFFEQ	Q(Gln->pyro-Glu)IYKLSNWFFEQ	-	T20170714-02	75.714	24.2	3.1e-06
[2]	TDP187
[2]	TDP187
[2]	TDP187
[2]	TDP187
[2]	TDP187
[2]	TDP187
[2]	TDP187
[2]	TDP187
[2]	TDP187
[2]	TDP187																					793.393	5207	#NAME?	QIYKLSNWFFEQ	Q(Gln->pyro-Glu)IYKLSNWFFEQ	-	T20170714-26	76.312	26.4	4e-06
[2]	TDP187
[2]	TDP187
[2]	TDP187
[2]	TDP187																																									915.958	4677	-	LDQIYKLSNWFFEQ	LDQIYKLSNWFFEQ	-	T20170810-06	76.906
[2]	TDP187
[2]	TDP187																																									923.956	7825	-	LDQIYKLSNWFFEQ	LDQIYKLSNW(Oxidation)FFEQ	-	T20170810-06	67.074
[2]	TDP187
[2]	TDP187
[2]	TDP187
[2]	TDP187																					915.959	3066	-	LDQIYKLSNWFFEQ	LDQIYKLSNWFFEQ	-	T20170714-26	73.435	21.6	5.5e-06
[2]	TDP187
[2]	TDP187																															801.9	20521	#NAME?	QIYKLSNWFFEQ	QIYKLSNWFFEQ	-	T20170810-04	60.167	25.6	5.8e-06
[2]	TDP187	915.959	6444	-	LDQIYKLSNWFFEQ	LDQIYKLSNWFFEQ	-	T20170810-19	67.934	21.3	6e-06
[2]	TDP187																															793.389	9006	#NAME?	QIYKLSNWFFEQ	Q(Gln->pyro-Glu)IYKLSNWFFEQ	-	T20170810-04	74.521	23.1	6.5e-06
[2]	TDP187
[2]	TDP187	801.903	19835	#NAME?	QIYKLSNWFFEQ	QIYKLSNWFFEQ	-	T20170810-18	59.79	24.1	7.3e-06
[2]	TDP187
[2]	TDP187
[2]	TDP187
[2]	TDP187
[2]	TDP187
[2]	TDP187
[2]	TDP187
[2]	TDP187
[2]	TDP187
[2]	TDP187
[2]	TDP187
[2]	TDP187
[2]	TDP187
[2]	TDP187
[2]	TDP187
[2]	TDP187
[2]	TDP187
[2]	TDP187
[2]	TDP187
[2]	TDP187
[2]	TDP187
[2]	TDP187
[2]	TDP187
[2]	TDP187
[2]	TDP187
[2]	TDP187
[2]	TDP187
[2]	TDP187
[2]	TDP187																																									793.391	10019	#NAME?	QIYKLSNWFFEQ	Q(Gln->pyro-Glu)IYKLSNWFFEQ	-	T20170810-06	74.898
[2]	TDP187
[2]	TDP187
[2]	TDP187
[2]	TDP187
[2]	TDP187
[2]	TDP187
[2]	TDP187
[2]	TDP187
[2]	TDP187
[2]	TDP187
[2]	TDP187																					610.974	91296	-	LDQIYKLSNWFFEQ	LDQIYKLSNWFFEQ	-	T20170714-26	69.784	21.1	0.00013
[3]	TDP226																															784.943	357082	-	FSLSKLNPVSQVLH	FSLSKLNPVSQVLH	-	T20170810-05	51.926	41.3	8.1e-11
[3]	TDP226
[3]	TDP226
[3]	TDP226
[3]	TDP226																																									784.944	477320	-	FSLSKLNPVSQVLH	FSLSKLNPVSQVLH	-	T20170810-07	52.03
[3]	TDP226
[3]	TDP226
[3]	TDP226																					784.946	2050000	-	FSLSKLNPVSQVLH	FSLSKLNPVSQVLH	-	T20170714-27	53.958	39.6	1.8e-10
[3]	TDP226
[3]	TDP226
[3]	TDP226
[3]	TDP226
[3]	TDP226
[3]	TDP226
[3]	TDP226
[3]	TDP226
[3]	TDP226
[3]	TDP226																															784.943	207005	-	FSLSKLNPVSQVLH	FSLSKLNPVSQVLH	-	T20170810-05	52.301	39.1	3.6e-10
[3]	TDP226
[3]	TDP226
[3]	TDP226											784.942	48814	-	FSLSKLNPVSQVLH	FSLSKLNPVSQVLH	-	T20170714-03	52.527	42.9	4.9e-10
[3]	TDP226
[3]	TDP226																					784.941	194451	-	FSLSKLNPVSQVLH	FSLSKLNPVSQVLH	-	T20170714-27	53.615	43.7	8.6e-10
[3]	TDP226
[3]	TDP226
[3]	TDP226	784.942	163265	-	FSLSKLNPVSQVLH	FSLSKLNPVSQVLH	-	T20170810-19	52.327	39	9.9e-10
[3]	TDP226											784.943	76951	-	FSLSKLNPVSQVLH	FSLSKLNPVSQVLH	-	T20170714-03	53.89	31.8	1.1e-09
[3]	TDP226
[3]	TDP226
[3]	TDP226
[3]	TDP226
[3]	TDP226
[3]	TDP226
[3]	TDP226
[3]	TDP226
[3]	TDP226
[3]	TDP226
[3]	TDP226	784.943	582605	-	FSLSKLNPVSQVLH	FSLSKLNPVSQVLH	-	T20170810-19	51.951	37.1	3.7e-09
[3]	TDP226
[3]	TDP226
[3]	TDP226
[3]	TDP226
[3]	TDP226
[3]	TDP226											784.942	89288	-	FSLSKLNPVSQVLH	FSLSKLNPVSQVLH	-	T20170714-03	53.542	28.8	5.8e-09
[3]	TDP226
[3]	TDP226
[3]	TDP226
[3]	TDP226
[3]	TDP226																															784.942	88131	-	FSLSKLNPVSQVLH	FSLSKLNPVSQVLH	-	T20170810-05	52.677	39.4	9e-09
[3]	TDP226																					784.942	34306	-	FSLSKLNPVSQVLH	FSLSKLNPVSQVLH	-	T20170714-27	52.759	30.3	1e-08
[3]	TDP226
[3]	TDP226
[3]	TDP226
[3]	TDP226
[3]	TDP226
[3]	TDP226
[3]	TDP226																					523.633	10900000	-	FSLSKLNPVSQVLH	FSLSKLNPVSQVLH	-	T20170714-27	54.167	38.8	2.4e-08
[3]	TDP226
[3]	TDP226
[3]	TDP226
[3]	TDP226																																									784.944	15743	-	FSLSKLNPVSQVLH	FSLSKLNPVSQVLH	-	T20170810-07	51.68
[3]	TDP226
[3]	TDP226
[3]	TDP226
[3]	TDP226
[3]	TDP226
[3]	TDP226																																									523.633	7430000	-	FSLSKLNPVSQVLH	FSLSKLNPVSQVLH	-	T20170810-07	52.026
[3]	TDP226
[3]	TDP226																					523.632	24100000	-	FSLSKLNPVSQVLH	FSLSKLNPVSQVLH	-	T20170714-27	53.817	32.8	4.7e-08
[3]	TDP226
[3]	TDP226
[3]	TDP226
[3]	TDP226
[3]	TDP226
[3]	TDP226
[3]	TDP226	523.632	1930000	-	FSLSKLNPVSQVLH	FSLSKLNPVSQVLH	-	T20170810-19	52.614	32.4	5.7e-08
[3]	TDP226
[3]	TDP226
[3]	TDP226
[3]	TDP226
[3]	TDP226																															523.632	2000000	-	FSLSKLNPVSQVLH	FSLSKLNPVSQVLH	-	T20170810-05	52.577	33	6.9e-08
[3]	TDP226
[3]	TDP226
[3]	TDP226																															784.944	64117	-	FSLSKLNPVSQVLH	FSLSKLNPVSQVLH	-	T20170810-05	51.583	29.5	8.1e-08
[3]	TDP226																																									523.632	77903	-	FSLSKLNPVSQVLH	FSLSKLNPVSQVLH	-	T20170810-07	50.741
[3]	TDP226
[3]	TDP226
[3]	TDP226
[3]	TDP226											523.632	2650000	-	FSLSKLNPVSQVLH	FSLSKLNPVSQVLH	-	T20170714-03	53.119	33.7	1.1e-07
[3]	TDP226
[3]	TDP226
[3]	TDP226
[3]	TDP226
[3]	TDP226
[3]	TDP226
[3]	TDP226
[3]	TDP226
[3]	TDP226																															523.632	3350000	-	FSLSKLNPVSQVLH	FSLSKLNPVSQVLH	-	T20170810-05	52.202	31.5	1.5e-07
[3]	TDP226
[3]	TDP226	523.632	13000000	-	FSLSKLNPVSQVLH	FSLSKLNPVSQVLH	-	T20170810-19	51.856	35.9	1.6e-07
[3]	TDP226
[3]	TDP226
[3]	TDP226
[3]	TDP226
[3]	TDP226
[3]	TDP226
[3]	TDP226
[3]	TDP226
[3]	TDP226
[3]	TDP226
[3]	TDP226
[3]	TDP226
[3]	TDP226
[3]	TDP226	784.944	15371	-	FSLSKLNPVSQVLH	FSLSKLNPVSQVLH	-	T20170810-19	51.6	28.1	2e-07
[3]	TDP226																															523.633	5090000	-	FSLSKLNPVSQVLH	FSLSKLNPVSQVLH	-	T20170810-05	51.836	31.2	2e-07
[3]	TDP226
[3]	TDP226
[3]	TDP226
[3]	TDP226
[3]	TDP226
[3]	TDP226
[3]	TDP226
[3]	TDP226
[3]	TDP226
[3]	TDP226																																									523.632	324513	-	FSLSKLNPVSQVLH	FSLSKLNPVSQVLH	-	T20170810-07	51.664
[3]	TDP226
[3]	TDP226											523.632	1980000	-	FSLSKLNPVSQVLH	FSLSKLNPVSQVLH	-	T20170714-03	53.936	35.4	2.6e-07
[3]	TDP226
[3]	TDP226
[3]	TDP226
[3]	TDP226
[3]	TDP226
[3]	TDP226
[3]	TDP226
[3]	TDP226
[3]	TDP226
[3]	TDP226
[3]	TDP226	523.633	4930000	-	FSLSKLNPVSQVLH	FSLSKLNPVSQVLH	-	T20170810-19	52.232	32.8	3.7e-07
[3]	TDP226
[3]	TDP226
[3]	TDP226
[3]	TDP226
[3]	TDP226
[3]	TDP226
[3]	TDP226
[3]	TDP226
[3]	TDP226
[3]	TDP226
[3]	TDP226
[3]	TDP226											523.633	5540000	-	FSLSKLNPVSQVLH	FSLSKLNPVSQVLH	-	T20170714-03	52.751	34	5.3e-07
[3]	TDP226
[3]	TDP226
[3]	TDP226
[3]	TDP226
[3]	TDP226
[3]	TDP226
[3]	TDP226
[3]	TDP226	784.942	40848	-	FSLSKLNPVSQVLH	FSLSKLNPVSQVLH	-	T20170810-19	52.721	26.1	6.1e-07
[3]	TDP226
[3]	TDP226
[3]	TDP226
[3]	TDP226
[3]	TDP226
[3]	TDP226
[3]	TDP226											784.946	149241	-	FSLSKLNPVSQVLH	FSLSKLNPVSQVLH	-	T20170714-03	52.855	23.9	7.3e-07
[3]	TDP226
[3]	TDP226
[3]	TDP226
[3]	TDP226
[3]	TDP226
[3]	TDP226
[3]	TDP226
[3]	TDP226
[3]	TDP226
[3]	TDP226
[3]	TDP226
[3]	TDP226											523.632	2620000	-	FSLSKLNPVSQVLH	FSLSKLNPVSQVLH	-	T20170714-03	53.589	30.9	1.1e-06
[3]	TDP226
[3]	TDP226
[3]	TDP226
[3]	TDP226
[3]	TDP226
[3]	TDP226
[3]	TDP226
[3]	TDP226																															523.633	154805	-	FSLSKLNPVSQVLH	FSLSKLNPVSQVLH	-	T20170810-05	51.482	29	1.6e-06
[3]	TDP226
[3]	TDP226
[3]	TDP226
[3]	TDP226
[3]	TDP226
[3]	TDP226
[3]	TDP226
[3]	TDP226
[3]	TDP226											523.634	20032	-	FSLSKLNPVSQVLH	FSLSKLNPVSQVLH	-	T20170714-03	51.987	28.7	1.9e-06
[3]	TDP226											523.632	91146	-	FSLSKLNPVSQVLH	FSLSKLNPVSQVLH	-	T20170714-03	51.645	29.5	2e-06
[3]	TDP226
[3]	TDP226
[3]	TDP226
[3]	TDP226
[3]	TDP226
[3]	TDP226
[3]	TDP226
[3]	TDP226
[3]	TDP226											523.632	1280000	-	FSLSKLNPVSQVLH	FSLSKLNPVSQVLH	-	T20170714-03	54.307	30.1	2.8e-06
[3]	TDP226
[3]	TDP226
[3]	TDP226
[3]	TDP226
[3]	TDP226
[3]	TDP226
[3]	TDP226											523.633	29905	-	FSLSKLNPVSQVLH	FSLSKLNPVSQVLH	-	T20170714-03	52.412	25.4	3.3e-06
[3]	TDP226
[3]	TDP226
[3]	TDP226
[3]	TDP226
[3]	TDP226
[3]	TDP226
[3]	TDP226
[3]	TDP226
[3]	TDP226
[3]	TDP226
[3]	TDP226
[3]	TDP226
[3]	TDP226
[3]	TDP226
[3]	TDP226
[3]	TDP226
[3]	TDP226	523.633	23842	-	FSLSKLNPVSQVLH	FSLSKLNPVSQVLH	-	T20170810-19	51.508	21	2e-05
[3]	TDP226
[3]	TDP226																																									610.336	157854	-	FSLSKLNPVSQ	FSLSKLNPVSQ	VLH-	T20170810-07	46.516
[3]	TDP226
[3]	TDP226																					523.632	255803	-	FSLSKLNPVSQVLH	FSLSKLNPVSQVLH	-	T20170714-27	52.646	24.3	2.6e-05
[3]	TDP226
[3]	TDP226
[3]	TDP226
[3]	TDP226
[3]	TDP226
[3]	TDP226
[3]	TDP226
[3]	TDP226
[3]	TDP226
[3]	TDP226
[3]	TDP226
[4]	TDP207
[4]	TDP207
[4]	TDP207
[4]	TDP207
[4]	TDP207
[4]	TDP207											838.907	3670000	-	PLTSNLQADWDFNR	PLTSNLQADWDFNR	-	T20170714-02	52.159	50.3	2.2e-12
[4]	TDP207
[4]	TDP207																																									838.904	178677	-	PLTSNLQADWDFNR	PLTSNLQADWDFNR	-	T20170810-06	52.069
[4]	TDP207																															838.902	277462	-	PLTSNLQADWDFNR	PLTSNLQADWDFNR	-	T20170810-04	51.497	49.1	1.8e-11
[4]	TDP207																															838.902	277462	-	PLTSNLQADWDFNR	PLTSNLQADWDFNR	-	T20170810-04	51.497	49.1	1.8e-11
[4]	TDP207
[4]	TDP207
[4]	TDP207																																									838.905	44262	-	PLTSNLQADWDFNR	PLTSNLQADWDFNR	-	T20170810-06	53.909
[4]	TDP207
[4]	TDP207																					838.906	82648	-	PLTSNLQADWDFNR	PLTSNLQADWDFNR	-	T20170714-26	54.048	45.3	5.4e-12
[4]	TDP207																																									838.903	3650000	-	PLTSNLQADWDFNR	PLTSNLQADWDFNR	-	T20170810-06	51.372
[4]	TDP207
[4]	TDP207																																									838.903	116579	-	PLTSNLQADWDFNR	PLTSNLQADWDFNR	-	T20170810-06	52.766
[4]	TDP207
[4]	TDP207	838.907	5420000	-	PLTSNLQADWDFNR	PLTSNLQADWDFNR	-	T20170810-18	50.89	50.9	7.1e-12
[4]	TDP207
[4]	TDP207																															838.905	701746	-	PLTSNLQADWDFNR	PLTSNLQADWDFNR	-	T20170810-04	50.76	52.2	8.6e-12
[4]	TDP207
[4]	TDP207																					838.906	1920000	-	PLTSNLQADWDFNR	PLTSNLQADWDFNR	-	T20170714-26	52.556	47	9.7e-12
[4]	TDP207
[4]	TDP207
[4]	TDP207
[4]	TDP207																					838.906	6570000	-	PLTSNLQADWDFNR	PLTSNLQADWDFNR	-	T20170714-26	52.926	48.2	1.2e-11
[4]	TDP207
[4]	TDP207
[4]	TDP207
[4]	TDP207																					838.904	1740000	-	PLTSNLQADWDFNR	PLTSNLQADWDFNR	-	T20170714-26	53.285	47.4	1.3e-11
[4]	TDP207
[4]	TDP207
[4]	TDP207
[4]	TDP207																															838.906	3630000	-	PLTSNLQADWDFNR	PLTSNLQADWDFNR	-	T20170810-04	51.128	49.4	1.4e-11
[4]	TDP207
[4]	TDP207
[4]	TDP207
[4]	TDP207
[4]	TDP207																															838.905	98946	-	PLTSNLQADWDFNR	PLTSNLQADWDFNR	-	T20170810-04	51.874	45.2	1.7e-11
[4]	TDP207
[4]	TDP207
[4]	TDP207																																									838.905	1330000	-	PLTSNLQADWDFNR	PLTSNLQADWDFNR	-	T20170810-06	51.024
[4]	TDP207
[4]	TDP207
[4]	TDP207
[4]	TDP207
[4]	TDP207
[4]	TDP207
[4]	TDP207
[4]	TDP207
[4]	TDP207	838.902	328065	-	PLTSNLQADWDFNR	PLTSNLQADWDFNR	-	T20170810-18	51.268	50.8	5.8e-11
[4]	TDP207	838.902	328065	-	PLTSNLQADWDFNR	PLTSNLQADWDFNR	-	T20170810-18	51.268	50.8	5.8e-11
[4]	TDP207
[4]	TDP207
[4]	TDP207																																									838.904	69273	-	PLTSNLQADWDFNR	PLTSNLQADWDFNR	-	T20170810-06	53.14
[4]	TDP207
[4]	TDP207
[4]	TDP207																					838.904	49924	-	PLTSNLQADWDFNR	PLTSNLQADWDFNR	-	T20170714-26	55.885	38.8	3.2e-11
[4]	TDP207																															838.903	15084	-	PLTSNLQADWDFNR	PLTSNLQADWDFNR	-	T20170810-05	50.94	39	3.2e-11
[4]	TDP207
[4]	TDP207											838.904	17414	-	PLTSNLQADWDFNR	PLTSNLQADWDFNR	-	T20170714-02	54.227	38.3	3.3e-11
[4]	TDP207
[4]	TDP207
[4]	TDP207
[4]	TDP207
[4]	TDP207
[4]	TDP207
[4]	TDP207																																									838.904	28315	-	PLTSNLQADWDFNR	PLTSNLQADWDFNR	-	T20170810-06	54.272
[4]	TDP207																																									838.906	26053	-	PLTSNLQADWDFNR	PLTSNLQADWDFNR	-	T20170810-06	54.636
[4]	TDP207
[4]	TDP207
[4]	TDP207																					838.905	459813	-	PLTSNLQADWDFNR	PLTSNLQADWDFNR	-	T20170714-26	53.637	45.2	4.7e-11
[4]	TDP207
[4]	TDP207
[4]	TDP207																																									838.902	549801	-	PLTSNLQADWDFNR	PLTSNLQADWDFNR	-	T20170810-06	51.727
[4]	TDP207
[4]	TDP207
[4]	TDP207
[4]	TDP207
[4]	TDP207
[4]	TDP207	838.902	136240	-	PLTSNLQADWDFNR	PLTSNLQADWDFNR	-	T20170810-18	51.625	42.6	6e-11
[4]	TDP207
[4]	TDP207																																									838.902	50059	-	PLTSNLQADWDFNR	PLTSNLQADWDFNR	-	T20170810-06	53.553
[4]	TDP207																																									838.902	50059	-	PLTSNLQADWDFNR	PLTSNLQADWDFNR	-	T20170810-06	53.553
[4]	TDP207											838.905	46312	-	PLTSNLQADWDFNR	PLTSNLQADWDFNR	-	T20170714-02	53.237	47.7	6.5e-11
[4]	TDP207
[4]	TDP207
[4]	TDP207
[4]	TDP207
[4]	TDP207
[4]	TDP207
[4]	TDP207
[4]	TDP207
[4]	TDP207											838.905	468322	-	PLTSNLQADWDFNR	PLTSNLQADWDFNR	-	T20170714-02	52.52	37.8	7.9e-11
[4]	TDP207
[4]	TDP207
[4]	TDP207
[4]	TDP207
[4]	TDP207
[4]	TDP207
[4]	TDP207
[4]	TDP207
[4]	TDP207											838.904	22756	-	PLTSNLQADWDFNR	PLTSNLQADWDFNR	-	T20170714-02	53.86	38.5	9.6e-11
[4]	TDP207
[4]	TDP207
[4]	TDP207
[4]	TDP207
[4]	TDP207
[4]	TDP207
[4]	TDP207
[4]	TDP207
[4]	TDP207											838.905	90510	-	PLTSNLQADWDFNR	PLTSNLQADWDFNR	-	T20170714-02	52.881	50.2	1.2e-10
[4]	TDP207											838.906	987836	-	PLTSNLQADWDFNR	PLTSNLQADWDFNR	-	T20170714-02	51.805	45.5	1.2e-10
[4]	TDP207
[4]	TDP207
[4]	TDP207
[4]	TDP207
[4]	TDP207
[4]	TDP207
[4]	TDP207
[4]	TDP207
[4]	TDP207
[4]	TDP207
[4]	TDP207
[4]	TDP207
[4]	TDP207
[4]	TDP207																					838.904	29277	-	PLTSNLQADWDFNR	PLTSNLQADWDFNR	-	T20170714-26	56.362	45.6	2e-10
[4]	TDP207
[4]	TDP207
[4]	TDP207
[4]	TDP207																																									846.904	28566	-	PLTSNLQADWDFNR	PLTSNLQADW(Oxidation)DFNR	-	T20170810-06	48.235
[4]	TDP207
[4]	TDP207
[4]	TDP207
[4]	TDP207
[4]	TDP207	838.903	60759	-	PLTSNLQADWDFNR	PLTSNLQADWDFNR	-	T20170810-18	52.173	45.5	3e-10
[4]	TDP207
[4]	TDP207
[4]	TDP207
[4]	TDP207
[4]	TDP207
[4]	TDP207	838.904	34563	-	PLTSNLQADWDFNR	PLTSNLQADWDFNR	-	T20170810-18	52.921	42	3.5e-10
[4]	TDP207	838.904	425424	-	PLTSNLQADWDFNR	PLTSNLQADWDFNR	-	T20170810-18	50.541	47.4	3.5e-10
[4]	TDP207
[4]	TDP207
[4]	TDP207
[4]	TDP207
[4]	TDP207
[4]	TDP207
[4]	TDP207																															838.904	51046	-	PLTSNLQADWDFNR	PLTSNLQADWDFNR	-	T20170810-04	52.267	41.5	4.3e-10
[4]	TDP207
[4]	TDP207
[4]	TDP207
[4]	TDP207																															846.904	22350	-	PLTSNLQADWDFNR	PLTSNLQADW(Oxidation)DFNR	-	T20170810-04	42.38	39.2	4.5e-10
[4]	TDP207
[4]	TDP207
[4]	TDP207
[4]	TDP207																																									838.904	23721	-	PLTSNLQADWDFNR	PLTSNLQADWDFNR	-	T20170810-06	55.008
[4]	TDP207
[4]	TDP207
[4]	TDP207
[4]	TDP207
[4]	TDP207
[4]	TDP207
[4]	TDP207																															838.898	20609	-	PLTSNLQADWDFNR	PLTSNLQADWDFNR	-	T20170810-04	52.898	36.8	5.3e-10
[4]	TDP207
[4]	TDP207
[4]	TDP207
[4]	TDP207	838.904	29431	-	PLTSNLQADWDFNR	PLTSNLQADWDFNR	-	T20170810-19	50.996	39.9	5.8e-10
[4]	TDP207																					838.904	95059	-	PLTSNLQADWDFNR	PLTSNLQADWDFNR	-	T20170714-27	53.17	44.4	6.3e-10
[4]	TDP207
[4]	TDP207
[4]	TDP207
[4]	TDP207
[4]	TDP207
[4]	TDP207
[4]	TDP207																					838.905	35513	-	PLTSNLQADWDFNR	PLTSNLQADWDFNR	-	T20170714-26	54.975	40.5	8.4e-10
[4]	TDP207
[4]	TDP207
[4]	TDP207
[4]	TDP207
[4]	TDP207
[4]	TDP207
[4]	TDP207
[4]	TDP207
[4]	TDP207
[4]	TDP207
[4]	TDP207
[4]	TDP207
[4]	TDP207
[4]	TDP207
[4]	TDP207
[4]	TDP207																					838.902	60518	-	PLTSNLQADWDFNR	PLTSNLQADWDFNR	-	T20170714-26	55.524	38.1	2.1e-09
[4]	TDP207
[4]	TDP207
[4]	TDP207
[4]	TDP207
[4]	TDP207
[4]	TDP207	846.903	14164	-	PLTSNLQADWDFNR	PLTSNLQADW(Oxidation)DFNR	-	T20170810-18	42.162	33	2.6e-09
[4]	TDP207
[4]	TDP207
[4]	TDP207
[4]	TDP207
[4]	TDP207
[4]	TDP207																															838.901	22449	-	PLTSNLQADWDFNR	PLTSNLQADWDFNR	-	T20170810-04	53.336	36.3	3.7e-09
[4]	TDP207																															838.903	8044	-	PLTSNLQADWDFNR	PLTSNLQADWDFNR	-	T20170810-04	54.34	32.5	4.1e-09
[4]	TDP207
[4]	TDP207
[4]	TDP207
[4]	TDP207																															838.905	12377	-	PLTSNLQADWDFNR	PLTSNLQADWDFNR	-	T20170810-04	53.938	28	4.3e-09
[4]	TDP207
[4]	TDP207																					846.902	37795	-	PLTSNLQADWDFNR	PLTSNLQADW(Oxidation)DFNR	-	T20170714-26	49.982	35	4.5e-09
[4]	TDP207																					838.908	26630	-	PLTSNLQADWDFNR	PLTSNLQADWDFNR	-	T20170714-26	56.735	33.6	4.6e-09
[4]	TDP207
[4]	TDP207
[4]	TDP207
[4]	TDP207
[4]	TDP207																															838.903	7200	-	PLTSNLQADWDFNR	PLTSNLQADWDFNR	-	T20170810-04	54.703	27.8	7.3e-09
[4]	TDP207
[4]	TDP207
[4]	TDP207
[4]	TDP207
[4]	TDP207											838.902	6108	-	PLTSNLQADWDFNR	PLTSNLQADWDFNR	-	T20170714-03	52.004	42.8	8.9e-09
[4]	TDP207
[4]	TDP207
[4]	TDP207
[4]	TDP207
[4]	TDP207
[4]	TDP207
[4]	TDP207
[4]	TDP207
[4]	TDP207
[4]	TDP207
[4]	TDP207
[4]	TDP207
[4]	TDP207
[4]	TDP207	838.906	16481	-	PLTSNLQADWDFNR	PLTSNLQADWDFNR	-	T20170810-18	53.575	30.9	1.7e-08
[4]	TDP207	846.899	30609	-	PLTSNLQADWDFNR	PLTSNLQADW(Oxidation)DFNR	-	T20170810-18	47.702	38	1.8e-08
[4]	TDP207
[4]	TDP207
[4]	TDP207
[4]	TDP207
[4]	TDP207
[4]	TDP207
[4]	TDP207
[4]	TDP207
[4]	TDP207
[4]	TDP207
[4]	TDP207
[4]	TDP207
[4]	TDP207
[4]	TDP207
[4]	TDP207
[4]	TDP207											846.902	79159	-	PLTSNLQADWDFNR	PLTSNLQADW(Oxidation)DFNR	-	T20170714-02	52.087	29.3	3.4e-08
[4]	TDP207
[4]	TDP207											846.903	19808	-	PLTSNLQADWDFNR	PLTSNLQADW(Oxidation)DFNR	-	T20170714-02	49.297	35.2	3.7e-08
[4]	TDP207
[4]	TDP207
[4]	TDP207
[4]	TDP207
[4]	TDP207
[4]	TDP207
[4]	TDP207
[4]	TDP207
[4]	TDP207
[4]	TDP207
[4]	TDP207
[4]	TDP207																																									639.795	42938	#NAME?	NLQADWDFNR	NLQADWDFNR	-	T20170810-06	44.654
[4]	TDP207																																									838.905	25102	-	PLTSNLQADWDFNR	PLTSNLQADWDFNR	-	T20170810-07	51.625
[4]	TDP207
[4]	TDP207
[4]	TDP207
[4]	TDP207
[4]	TDP207
[4]	TDP207
[4]	TDP207
[4]	TDP207
[4]	TDP207
[4]	TDP207
[4]	TDP207
[4]	TDP207	838.904	13650	-	PLTSNLQADWDFNR	PLTSNLQADWDFNR	-	T20170810-18	53.995	25	1e-07
[4]	TDP207																					846.9	39420	-	PLTSNLQADWDFNR	PLTSNLQADW(Oxidation)DFNR	-	T20170714-26	44.158	30.4	1.1e-07
[4]	TDP207
[4]	TDP207																																									846.902	17523	-	PLTSNLQADWDFNR	PLTSNLQADW(Oxidation)DFNR	-	T20170810-06	42.604
[4]	TDP207
[4]	TDP207
[4]	TDP207
[4]	TDP207
[4]	TDP207
[4]	TDP207
[4]	TDP207
[4]	TDP207
[4]	TDP207
[4]	TDP207
[4]	TDP207
[4]	TDP207
[4]	TDP207
[4]	TDP207
[4]	TDP207											838.905	4976	-	PLTSNLQADWDFNR	PLTSNLQADWDFNR	-	T20170714-02	55.769	23.6	3.1e-07
[4]	TDP207
[4]	TDP207	838.909	2484	-	PLTSNLQADWDFNR	PLTSNLQADWDFNR	-	T20170810-18	56.758	23.3	4.1e-07
[4]	TDP207
[4]	TDP207
[4]	TDP207
[4]	TDP207
[4]	TDP207
[4]	TDP207
[4]	TDP207																																									639.795	5796	#NAME?	NLQADWDFNR	NLQADWDFNR	-	T20170810-06	44.307
[4]	TDP207
[4]	TDP207
[4]	TDP207
[4]	TDP207
[4]	TDP207
[4]	TDP207											846.901	16123	-	PLTSNLQADWDFNR	PLTSNLQADW(Oxidation)DFNR	-	T20170714-02	43.686	23.2	7.8e-07
[4]	TDP207
[4]	TDP207
[4]	TDP207
[4]	TDP207
[4]	TDP207
[4]	TDP207
[4]	TDP207
[4]	TDP207
[4]	TDP207
[4]	TDP207
[4]	TDP207											559.607	2010000	-	PLTSNLQADWDFNR	PLTSNLQADWDFNR	-	T20170714-02	52.083	31.8	2.6e-06
[4]	TDP207
[4]	TDP207
[4]	TDP207
[4]	TDP207
[4]	TDP207
[4]	TDP207
[4]	TDP207
[4]	TDP207
[4]	TDP207
[4]	TDP207																					559.605	294107	-	PLTSNLQADWDFNR	PLTSNLQADWDFNR	-	T20170714-26	53.246	29.8	4.8e-06
[4]	TDP207
[4]	TDP207
[4]	TDP207
[4]	TDP207
[4]	TDP207
[4]	TDP207
[4]	TDP207
[4]	TDP207
[4]	TDP207
[4]	TDP207	559.605	1220000	-	PLTSNLQADWDFNR	PLTSNLQADWDFNR	-	T20170810-18	50.894	27.5	8.8e-06
[4]	TDP207
[4]	TDP207
[4]	TDP207
[4]	TDP207																					559.606	21783	-	PLTSNLQADWDFNR	PLTSNLQADWDFNR	-	T20170714-26	54.354	26	1.3e-05
[4]	TDP207
[4]	TDP207
[4]	TDP207
[4]	TDP207
[4]	TDP207
[4]	TDP207
[4]	TDP207
[4]	TDP207
[4]	TDP207
[4]	TDP207
[4]	TDP207
[4]	TDP207											559.606	304917	-	PLTSNLQADWDFNR	PLTSNLQADWDFNR	-	T20170714-02	52.431	28	2.2e-05
[4]	TDP207																																									559.605	862934	-	PLTSNLQADWDFNR	PLTSNLQADWDFNR	-	T20170810-06	51.068
[4]	TDP207																					559.606	2800000	-	PLTSNLQADWDFNR	PLTSNLQADWDFNR	-	T20170714-26	52.883	27.8	3.5e-05
[4]	TDP207
[4]	TDP207
[4]	TDP207
[4]	TDP207
[4]	TDP207																															559.606	26192	-	PLTSNLQADWDFNR	PLTSNLQADWDFNR	-	T20170810-04	51.948	23.8	5.7e-05
[4]	TDP207
[4]	TDP207
[4]	TDP207
[4]	TDP207																					559.607	87543	-	PLTSNLQADWDFNR	PLTSNLQADWDFNR	-	T20170714-26	52.523	25.7	6.8e-05
[4]	TDP207
[4]	TDP207											559.606	48017	-	PLTSNLQADWDFNR	PLTSNLQADWDFNR	-	T20170714-02	52.79	24.1	0.00011
[4]	TDP207											559.607	42646	-	PLTSNLQADWDFNR	PLTSNLQADWDFNR	-	T20170714-02	51.744	23.2	0.00013
[4]	TDP207																															559.606	665981	-	PLTSNLQADWDFNR	PLTSNLQADWDFNR	-	T20170810-04	50.807	24.2	0.00017
[4]	TDP207
[5]	TDP26
[5]	TDP26
[5]	TDP26
[5]	TDP26
[5]	TDP26
[5]	TDP26
[5]	TDP26	743.893	51201	-	FGSLGANHTWVVKA	FGSLGANHTWVVKA	-	T20170810-19	41.297	36.3	5.5e-09
[5]	TDP26
[5]	TDP26	743.892	47334	-	FGSLGANHTWVVKA	FGSLGANHTWVVKA	-	T20170810-19	40.958	36	9.2e-09
[5]	TDP26											743.894	89850	-	FGSLGANHTWVVKA	FGSLGANHTWVVKA	-	T20170714-03	42.274	34.5	9.2e-09
[5]	TDP26
[5]	TDP26
[5]	TDP26
[5]	TDP26
[5]	TDP26																																									743.894	12704	-	FGSLGANHTWVVKA	FGSLGANHTWVVKA	-	T20170810-07	41.502
[5]	TDP26
[5]	TDP26
[5]	TDP26
[5]	TDP26
[5]	TDP26
[5]	TDP26																					743.893	89751	-	FGSLGANHTWVVKA	FGSLGANHTWVVKA	-	T20170714-27	43.2	33.1	5.3e-08
[5]	TDP26																															743.893	57368	-	FGSLGANHTWVVKA	FGSLGANHTWVVKA	-	T20170810-05	41.068	31.3	5.5e-08
[5]	TDP26
[5]	TDP26
[5]	TDP26
[5]	TDP26
[5]	TDP26
[5]	TDP26
[5]	TDP26
[5]	TDP26
[5]	TDP26
[5]	TDP26
[5]	TDP26																					743.894	60126	-	FGSLGANHTWVVKA	FGSLGANHTWVVKA	-	T20170714-27	43.554	32.1	1.6e-07
[5]	TDP26
[5]	TDP26
[5]	TDP26																																									743.892	44790	-	FGSLGANHTWVVKA	FGSLGANHTWVVKA	-	T20170810-07	41.862
[5]	TDP26																																									743.892	44790	-	FGSLGANHTWVVKA	FGSLGANHTWVVKA	-	T20170810-07	41.862
[5]	TDP26
[5]	TDP26
[5]	TDP26																															743.893	65210	-	FGSLGANHTWVVKA	FGSLGANHTWVVKA	-	T20170810-05	40.702	31.2	2.5e-07
[5]	TDP26											496.265	867112	-	FGSLGANHTWVVKA	FGSLGANHTWVVKA	-	T20170714-03	42.58	26.7	3.7e-06
[5]	TDP26											496.265	867112	-	FGSLGANHTWVVKA	FGSLGANHTWVVKA	-	T20170714-03	42.58	26.7	3.7e-06
[5]	TDP26
[5]	TDP26
[5]	TDP26
[5]	TDP26
[5]	TDP26
[5]	TDP26
[5]	TDP26
[5]	TDP26
[5]	TDP26
[5]	TDP26
[5]	TDP26
[5]	TDP26
[5]	TDP26
[5]	TDP26
[5]	TDP26																																									496.266	6250000	-	FGSLGANHTWVVKA	FGSLGANHTWVVKA	-	T20170810-07	41.673
[5]	TDP26
[5]	TDP26
[5]	TDP26	447.242	75568	#NAME?	GSLGANHTWVVKA	GSLGANHTWVVKA	-	T20170810-19	34.316	27.3	9.5e-07
[5]	TDP26
[5]	TDP26
[5]	TDP26
[5]	TDP26
[5]	TDP26
[5]	TDP26
[5]	TDP26
[5]	TDP26
[5]	TDP26
[5]	TDP26
[5]	TDP26
[5]	TDP26																																									545.259	84766	-	FGSLGANHTW	FGSLGANHTW	VVKA-	T20170810-07	40.973
[5]	TDP26
[5]	TDP26
[5]	TDP26																															743.896	20742	-	FGSLGANHTWVVKA	FGSLGANHTWVVKA	-	T20170810-05	41.518	25.6	1.6e-06
[5]	TDP26
[5]	TDP26											496.265	187253	-	FGSLGANHTWVVKA	FGSLGANHTWVVKA	-	T20170714-03	42.929	28.7	1.7e-06
[5]	TDP26
[5]	TDP26
[5]	TDP26
[5]	TDP26
[5]	TDP26
[5]	TDP26
[5]	TDP26
[5]	TDP26
[5]	TDP26
[5]	TDP26
[5]	TDP26
[5]	TDP26
[5]	TDP26
[5]	TDP26
[5]	TDP26
[5]	TDP26
[5]	TDP26
[5]	TDP26
[5]	TDP26																															496.265	1050000	-	FGSLGANHTWVVKA	FGSLGANHTWVVKA	-	T20170810-05	40.698	29.8	2.4e-06
[5]	TDP26
[5]	TDP26
[5]	TDP26
[5]	TDP26											496.265	132642	-	FGSLGANHTWVVKA	FGSLGANHTWVVKA	-	T20170714-03	42.237	28.8	2.6e-06
[5]	TDP26
[5]	TDP26																					496.266	20000000	-	FGSLGANHTWVVKA	FGSLGANHTWVVKA	-	T20170714-27	43.33	29	2.8e-06
[5]	TDP26
[5]	TDP26
[5]	TDP26
[5]	TDP26
[5]	TDP26
[5]	TDP26
[5]	TDP26
[5]	TDP26
[5]	TDP26
[5]	TDP26
[5]	TDP26
[5]	TDP26
[5]	TDP26
[5]	TDP26
[5]	TDP26
[5]	TDP26
[5]	TDP26
[5]	TDP26
[5]	TDP26
[5]	TDP26
[5]	TDP26
[5]	TDP26
[5]	TDP26
[5]	TDP26
[5]	TDP26
[5]	TDP26																					496.265	170955	-	FGSLGANHTWVVKA	FGSLGANHTWVVKA	-	T20170714-27	44.053	23.3	7.3e-06
[5]	TDP26
[5]	TDP26
[5]	TDP26
[5]	TDP26																															496.268	43217	-	FGSLGANHTWVVKA	FGSLGANHTWVVKA	-	T20170810-05	42.135	24.5	8e-06
[5]	TDP26
[5]	TDP26
[5]	TDP26											447.242	48459	#NAME?	GSLGANHTWVVKA	GSLGANHTWVVKA	-	T20170714-03	35.732	23.2	8.5e-06
[5]	TDP26	496.265	1100000	-	FGSLGANHTWVVKA	FGSLGANHTWVVKA	-	T20170810-19	41.292	26.7	8.8e-06
[5]	TDP26
[5]	TDP26
[5]	TDP26
[5]	TDP26
[5]	TDP26
[5]	TDP26
[5]	TDP26
[5]	TDP26
[5]	TDP26
[5]	TDP26
[5]	TDP26											501.596	49827	-	FGSLGANHTWVVKA	FGSLGANHTW(Oxidation)VVKA	-	T20170714-03	39.875	25.4	1.5e-05
[5]	TDP26
[5]	TDP26																																									743.896	7675	-	FGSLGANHTWVVKA	FGSLGANHTWVVKA	-	T20170810-07	42.326
[5]	TDP26																																									447.242	68312	#NAME?	GSLGANHTWVVKA	GSLGANHTWVVKA	-	T20170810-07	34.955
[5]	TDP26	501.597	116076	-	FGSLGANHTWVVKA	FGSLGANHTW(Oxidation)VVKA	-	T20170810-19	38.55	24.6	1.6e-05
[5]	TDP26
[5]	TDP26
[5]	TDP26
[5]	TDP26
[5]	TDP26																															496.265	1110000	-	FGSLGANHTWVVKA	FGSLGANHTWVVKA	-	T20170810-05	41.064	23.5	2.4e-05
[5]	TDP26
[5]	TDP26																																									496.265	28723	-	FGSLGANHTWVVKA	FGSLGANHTWVVKA	-	T20170810-07	42.757
[5]	TDP26
[5]	TDP26
[5]	TDP26
[5]	TDP26
[5]	TDP26
[5]	TDP26	496.265	1140000	-	FGSLGANHTWVVKA	FGSLGANHTWVVKA	-	T20170810-19	40.942	22.6	5.3e-05
[5]	TDP26	496.265	1140000	-	FGSLGANHTWVVKA	FGSLGANHTWVVKA	-	T20170810-19	40.942	22.6	5.3e-05
[5]	TDP26
[5]	TDP26																															447.242	68204	#NAME?	GSLGANHTWVVKA	GSLGANHTWVVKA	-	T20170810-05	34.084	21	4.2e-05
[5]	TDP26
[5]	TDP26
[5]	TDP26
[5]	TDP26
[5]	TDP26
[5]	TDP26																					496.265	418951	-	FGSLGANHTWVVKA	FGSLGANHTWVVKA	-	T20170714-27	43.686	22.7	5.1e-05
[5]	TDP26
[5]	TDP26
[5]	TDP26
[5]	TDP26
[5]	TDP26
[5]	TDP26
[5]	TDP26
[5]	TDP26
[5]	TDP26
[5]	TDP26
[5]	TDP26
[5]	TDP26
[5]	TDP26																					496.265	22366	-	FGSLGANHTWVVKA	FGSLGANHTWVVKA	-	T20170714-27	45.085	21.9	0.00043
[5]	TDP26
[6]	TDP91
[6]	TDP91
[6]	TDP91																															812.927	75800	-	AETSIKVFLPYYGH	AETSIKVFLPYYGH	-	T20170810-04	51.587	43.7	9e-12
[6]	TDP91
[6]	TDP91																																									812.92	219055	-	AETSIKVFLPYYGH	AETSIKVFLPYYGH	-	T20170810-06	51.506
[6]	TDP91																																									812.926	351850	-	AETSIKVFLPYYGH	AETSIKVFLPYYGH	-	T20170810-06	51.154
[6]	TDP91																																									812.926	351850	-	AETSIKVFLPYYGH	AETSIKVFLPYYGH	-	T20170810-06	51.154
[6]	TDP91
[6]	TDP91
[6]	TDP91
[6]	TDP91
[6]	TDP91
[6]	TDP91											812.925	117636	-	AETSIKVFLPYYGH	AETSIKVFLPYYGH	-	T20170714-02	52.524	44.3	3.3e-11
[6]	TDP91
[6]	TDP91
[6]	TDP91
[6]	TDP91
[6]	TDP91
[6]	TDP91
[6]	TDP91
[6]	TDP91
[6]	TDP91
[6]	TDP91																					812.922	73615	-	AETSIKVFLPYYGH	AETSIKVFLPYYGH	-	T20170714-26	54.053	41.9	8e-11
[6]	TDP91
[6]	TDP91
[6]	TDP91																					812.923	540770	-	AETSIKVFLPYYGH	AETSIKVFLPYYGH	-	T20170714-26	53.685	40.5	9.2e-11
[6]	TDP91
[6]	TDP91
[6]	TDP91
[6]	TDP91
[6]	TDP91
[6]	TDP91
[6]	TDP91																															812.923	472515	-	AETSIKVFLPYYGH	AETSIKVFLPYYGH	-	T20170810-04	50.86	40.9	1.1e-10
[6]	TDP91
[6]	TDP91
[6]	TDP91
[6]	TDP91
[6]	TDP91																															812.923	446960	-	AETSIKVFLPYYGH	AETSIKVFLPYYGH	-	T20170810-04	51.216	40.9	1.3e-10
[6]	TDP91																					812.926	1150000	-	AETSIKVFLPYYGH	AETSIKVFLPYYGH	-	T20170714-26	53.332	43.4	1.4e-10
[6]	TDP91
[6]	TDP91																					812.924	343483	-	AETSIKVFLPYYGH	AETSIKVFLPYYGH	-	T20170714-26	52.975	39.6	1.4e-10
[6]	TDP91																															812.922	20293	-	AETSIKVFLPYYGH	AETSIKVFLPYYGH	-	T20170810-04	50.509	37	1.5e-10
[6]	TDP91
[6]	TDP91
[6]	TDP91
[6]	TDP91
[6]	TDP91											812.923	11917	-	AETSIKVFLPYYGH	AETSIKVFLPYYGH	-	T20170714-02	51.828	35.2	1.7e-10
[6]	TDP91
[6]	TDP91
[6]	TDP91											812.922	33426	-	AETSIKVFLPYYGH	AETSIKVFLPYYGH	-	T20170714-02	53.935	36	2.2e-10
[6]	TDP91
[6]	TDP91
[6]	TDP91
[6]	TDP91
[6]	TDP91
[6]	TDP91
[6]	TDP91
[6]	TDP91											812.922	48652	-	AETSIKVFLPYYGH	AETSIKVFLPYYGH	-	T20170714-02	53.584	35.2	2.8e-10
[6]	TDP91
[6]	TDP91
[6]	TDP91
[6]	TDP91
[6]	TDP91
[6]	TDP91
[6]	TDP91											812.924	80690	-	AETSIKVFLPYYGH	AETSIKVFLPYYGH	-	T20170714-02	52.887	39.3	4e-10
[6]	TDP91
[6]	TDP91
[6]	TDP91
[6]	TDP91
[6]	TDP91
[6]	TDP91
[6]	TDP91
[6]	TDP91
[6]	TDP91
[6]	TDP91	812.922	378763	-	AETSIKVFLPYYGH	AETSIKVFLPYYGH	-	T20170810-18	51.025	42.8	6.9e-10
[6]	TDP91
[6]	TDP91
[6]	TDP91
[6]	TDP91
[6]	TDP91
[6]	TDP91
[6]	TDP91
[6]	TDP91
[6]	TDP91
[6]	TDP91
[6]	TDP91
[6]	TDP91																					768.398	21218	#NAME?	ETSIKVFLPYYGH	E(Glu->pyro-Glu)TSIKVFLPYYGH	-	T20170714-26	61.11	34.3	1.2e-09
[6]	TDP91
[6]	TDP91											812.924	119152	-	AETSIKVFLPYYGH	AETSIKVFLPYYGH	-	T20170714-02	52.163	38.7	1.4e-09
[6]	TDP91
[6]	TDP91	768.399	94556	#NAME?	ETSIKVFLPYYGH	E(Glu->pyro-Glu)TSIKVFLPYYGH	-	T20170810-18	58.803	43.9	1.5e-09
[6]	TDP91
[6]	TDP91	812.926	493016	-	AETSIKVFLPYYGH	AETSIKVFLPYYGH	-	T20170810-18	50.668	42.8	1.7e-09
[6]	TDP91
[6]	TDP91
[6]	TDP91
[6]	TDP91
[6]	TDP91
[6]	TDP91
[6]	TDP91
[6]	TDP91
[6]	TDP91
[6]	TDP91
[6]	TDP91
[6]	TDP91																																									768.398	89487	#NAME?	ETSIKVFLPYYGH	E(Glu->pyro-Glu)TSIKVFLPYYGH	-	T20170810-06	59.127
[6]	TDP91
[6]	TDP91																					812.926	63841	-	AETSIKVFLPYYGH	AETSIKVFLPYYGH	-	T20170714-26	52.616	34.7	2.8e-09
[6]	TDP91																															768.397	23228	#NAME?	ETSIKVFLPYYGH	E(Glu->pyro-Glu)TSIKVFLPYYGH	-	T20170810-04	58.655	36.1	2.9e-09
[6]	TDP91
[6]	TDP91
[6]	TDP91
[6]	TDP91
[6]	TDP91
[6]	TDP91
[6]	TDP91
[6]	TDP91
[6]	TDP91
[6]	TDP91
[6]	TDP91																															768.398	71202	#NAME?	ETSIKVFLPYYGH	E(Glu->pyro-Glu)TSIKVFLPYYGH	-	T20170810-04	59.006	37.1	5.1e-09
[6]	TDP91
[6]	TDP91
[6]	TDP91																																									812.924	19428	-	AETSIKVFLPYYGH	AETSIKVFLPYYGH	-	T20170810-06	51.878
[6]	TDP91
[6]	TDP91
[6]	TDP91																																									812.924	20079	-	AETSIKVFLPYYGH	AETSIKVFLPYYGH	-	T20170810-06	50.809
[6]	TDP91	812.922	29787	-	AETSIKVFLPYYGH	AETSIKVFLPYYGH	-	T20170810-18	51.402	34.1	6.4e-09
[6]	TDP91
[6]	TDP91
[6]	TDP91											812.923	73419	-	AETSIKVFLPYYGH	AETSIKVFLPYYGH	-	T20170714-02	53.225	33.2	7.9e-09
[6]	TDP91
[6]	TDP91
[6]	TDP91
[6]	TDP91
[6]	TDP91
[6]	TDP91
[6]	TDP91
[6]	TDP91
[6]	TDP91
[6]	TDP91
[6]	TDP91
[6]	TDP91
[6]	TDP91
[6]	TDP91
[6]	TDP91
[6]	TDP91
[6]	TDP91
[6]	TDP91
[6]	TDP91	768.398	27377	#NAME?	ETSIKVFLPYYGH	E(Glu->pyro-Glu)TSIKVFLPYYGH	-	T20170810-18	58.443	36.5	2.1e-08
[6]	TDP91
[6]	TDP91
[6]	TDP91
[6]	TDP91
[6]	TDP91											812.92	13397	-	AETSIKVFLPYYGH	AETSIKVFLPYYGH	-	T20170714-02	54.322	30.6	2.8e-08
[6]	TDP91											812.92	13397	-	AETSIKVFLPYYGH	AETSIKVFLPYYGH	-	T20170714-02	54.322	30.6	2.8e-08
[6]	TDP91
[6]	TDP91
[6]	TDP91
[6]	TDP91																																									768.399	15756	#NAME?	ETSIKVFLPYYGH	E(Glu->pyro-Glu)TSIKVFLPYYGH	-	T20170810-06	58.789
[6]	TDP91
[6]	TDP91
[6]	TDP91
[6]	TDP91
[6]	TDP91
[6]	TDP91	812.922	29365	-	AETSIKVFLPYYGH	AETSIKVFLPYYGH	-	T20170810-18	50.328	34.2	6.5e-08
[6]	TDP91																															777.403	32089	#NAME?	ETSIKVFLPYYGH	ETSIKVFLPYYGH	-	T20170810-04	50.919	28.9	6.8e-08
[6]	TDP91
[6]	TDP91																																									777.404	27638	#NAME?	ETSIKVFLPYYGH	ETSIKVFLPYYGH	-	T20170810-06	51.165
[6]	TDP91																					777.404	29931	#NAME?	ETSIKVFLPYYGH	ETSIKVFLPYYGH	-	T20170714-26	52.942	30.7	9.5e-08
[6]	TDP91																															777.404	21128	#NAME?	ETSIKVFLPYYGH	ETSIKVFLPYYGH	-	T20170810-04	51.255	30.5	9.7e-08
[6]	TDP91
[6]	TDP91
[6]	TDP91
[6]	TDP91
[6]	TDP91
[6]	TDP91
[6]	TDP91
[6]	TDP91
[6]	TDP91																																									777.402	17600	#NAME?	ETSIKVFLPYYGH	ETSIKVFLPYYGH	-	T20170810-06	51.618
[6]	TDP91
[6]	TDP91
[6]	TDP91
[6]	TDP91
[6]	TDP91
[6]	TDP91
[6]	TDP91											768.399	4323	#NAME?	ETSIKVFLPYYGH	E(Glu->pyro-Glu)TSIKVFLPYYGH	-	T20170714-02	59.646	25.3	7.9e-07
[6]	TDP91																																									542.284	3640000	-	AETSIKVFLPYYGH	AETSIKVFLPYYGH	-	T20170810-06	51.457
[6]	TDP91
[6]	TDP91
[6]	TDP91																															542.285	5250000	-	AETSIKVFLPYYGH	AETSIKVFLPYYGH	-	T20170810-04	51.01	29.8	1e-06
[6]	TDP91
[6]	TDP91
[6]	TDP91																					768.4	263835	#NAME?	ETSIKVFLPYYGH	E(Glu->pyro-Glu)TSIKVFLPYYGH	-	T20170714-26	60.728	23.1	1.1e-06
[6]	TDP91
[6]	TDP91																															542.286	3380000	-	AETSIKVFLPYYGH	AETSIKVFLPYYGH	-	T20170810-04	50.67	27.1	1.2e-06
[6]	TDP91
[6]	TDP91											542.283	1050000	-	AETSIKVFLPYYGH	AETSIKVFLPYYGH	-	T20170714-02	53.816	26.3	1.2e-06
[6]	TDP91
[6]	TDP91																															542.284	381662	-	AETSIKVFLPYYGH	AETSIKVFLPYYGH	-	T20170810-04	51.73	28.3	1.5e-06
[6]	TDP91
[6]	TDP91	542.285	6320000	-	AETSIKVFLPYYGH	AETSIKVFLPYYGH	-	T20170810-18	50.627	28.8	1.5e-06
[6]	TDP91
[6]	TDP91
[6]	TDP91
[6]	TDP91
[6]	TDP91
[6]	TDP91
[6]	TDP91
[6]	TDP91	542.285	7140000	-	AETSIKVFLPYYGH	AETSIKVFLPYYGH	-	T20170810-18	50.98	29.2	2e-06
[6]	TDP91
[6]	TDP91
[6]	TDP91
[6]	TDP91
[6]	TDP91
[6]	TDP91
[6]	TDP91
[6]	TDP91
[6]	TDP91
[6]	TDP91
[6]	TDP91
[6]	TDP91
[6]	TDP91																					542.285	5950000	-	AETSIKVFLPYYGH	AETSIKVFLPYYGH	-	T20170714-26	52.724	29.2	2.8e-06
[6]	TDP91
[6]	TDP91
[6]	TDP91
[6]	TDP91
[6]	TDP91
[6]	TDP91																					777.406	103748	#NAME?	ETSIKVFLPYYGH	ETSIKVFLPYYGH	-	T20170714-26	53.306	23.1	3e-06
[6]	TDP91
[6]	TDP91																					542.284	465060	-	AETSIKVFLPYYGH	AETSIKVFLPYYGH	-	T20170714-26	54.184	27.2	3.2e-06
[6]	TDP91
[6]	TDP91																					542.286	4000000	-	AETSIKVFLPYYGH	AETSIKVFLPYYGH	-	T20170714-26	53.464	30.3	3.4e-06
[6]	TDP91
[6]	TDP91
[6]	TDP91
[6]	TDP91
[6]	TDP91	777.403	19349	#NAME?	ETSIKVFLPYYGH	ETSIKVFLPYYGH	-	T20170810-18	51.042	24.3	3.9e-06
[6]	TDP91
[6]	TDP91
[6]	TDP91
[6]	TDP91
[6]	TDP91											542.284	1740000	-	AETSIKVFLPYYGH	AETSIKVFLPYYGH	-	T20170714-02	53.096	27.2	4.3e-06
[6]	TDP91																															542.286	3390000	-	AETSIKVFLPYYGH	AETSIKVFLPYYGH	-	T20170810-04	51.365	28	4.4e-06
[6]	TDP91
[6]	TDP91
[6]	TDP91
[6]	TDP91
[6]	TDP91
[6]	TDP91											542.284	1370000	-	AETSIKVFLPYYGH	AETSIKVFLPYYGH	-	T20170714-02	53.45	28.8	5.4e-06
[6]	TDP91																																									542.286	3660000	-	AETSIKVFLPYYGH	AETSIKVFLPYYGH	-	T20170810-06	51.111
[6]	TDP91											542.286	2530000	-	AETSIKVFLPYYGH	AETSIKVFLPYYGH	-	T20170714-02	52.041	30.1	5.7e-06
[6]	TDP91
[6]	TDP91
[6]	TDP91	542.282	730871	-	AETSIKVFLPYYGH	AETSIKVFLPYYGH	-	T20170810-18	51.353	28.7	6.8e-06
[6]	TDP91
[6]	TDP91
[6]	TDP91
[6]	TDP91
[6]	TDP91
[6]	TDP91
[6]	TDP91
[6]	TDP91
[6]	TDP91
[6]	TDP91											542.286	3200000	-	AETSIKVFLPYYGH	AETSIKVFLPYYGH	-	T20170714-02	52.395	27.6	7.9e-06
[6]	TDP91
[6]	TDP91
[6]	TDP91
[6]	TDP91
[6]	TDP91
[6]	TDP91
[6]	TDP91
[6]	TDP91
[6]	TDP91
[6]	TDP91
[6]	TDP91
[6]	TDP91
[6]	TDP91
[6]	TDP91											542.284	554919	-	AETSIKVFLPYYGH	AETSIKVFLPYYGH	-	T20170714-02	54.189	27	1.5e-05
[truncated: 35,071 more rows]
[truncated: 195 more columns]

## Sheet: Processed
AccNumber	Fragment Sequence	Occurrences By Time	Occurrences in matched NECs	Occurrences in unmatched NECs	Best Experimental Score	Best matched NEC Score	Best unmatched NEC Score		T20170810_06_07/T20170810_06_07	T20170810_08_09/T20170810_08_09	T20170810_12_13/T20170810_12_13	T20170810_14_15/T20170810_14_15	T20170810_20_21/T20170810_20_21	T20170810_22_23/T20170810_22_23	T20170810_24_25/T20170810_24_25	T20170810_26_27/T20170810_26_27	T20170810_28_29/T20170810_28_29	T20170810_32_33/T20170810_32_33	T20170810_34_35/T20170810_34_35	T20170810_36_37/T20170810_36_37	T20170810_38_39/T20170810_38_39	T20170810_40_41/T20170810_40_41	T20170810_44_45/T20170810_44_45	T20170810_46_47/T20170810_46_47	T20170810_48_49/T20170810_48_49	T20170810_52_53/T20170810_52_53	T20170810_54_55/T20170810_54_55	T20170810_56_57/T20170810_56_57
TDP001	GHIDHMXX	1-1-1-1-1-0-1-0-1-0-0-1-0-1-1-0-1-0-1-1	1 times in 2 NECs		36.1	23	0		GHIDHMXX	GHIDHMXX	GHIDHMXX	GHIDHMXX	GHIDHMXX		GHIDHMXX		GHIDHMXX			GHIDHMXX		GHIDHMXX	GHIDHMXX		GHIDHMXX		GHIDHMXX	GHIDHMXX
TDP001	XLVATVYE	0-0-0-0-0-0-0-0-0-0-0-0-0-0-0-0-0-0-1-1			29.5	0	0																				XLVATVYE	XLVATVYE
TDP001	LVATVYEF	0-0-0-0-0-0-0-0-3-0-0-0-1-2-0-1-1-0-2-3			29.4	0	0										LVATVYEF				LVATVYEF	LVATVYEF		LVATVYEF	LVATVYEF		LVATVYEF	LVATVYEF
TDP001	XXLVATVY	0-0-0-0-0-0-1-0-1-0-0-0-0-0-0-0-0-0-0-0	1 times in 2 NECs	1 times in 2 NECs	26.9	21.8	23.7								XXLVATVY		XXLVATVY
TDP001	XXXLVATV	1-0-1-1-0-0-0-0-0-1-0-0-0-1-0-0-0-0-0-0		1 times in 2 NECs	31.1	0	21.1		XXXLVATV		XXXLVATV	XXXLVATV						XXXLVATV				XXXLVATV
--------
TDP001	LVATVYEFGHID^hm	1-1-1-1-1-0-1-0-1-0-0-1-0-1-1-0-1-0-1-1	1 times in 2 NECs		36.1	23	0
TDP001	lvat^VYEFGHIDHM	0-0-0-0-0-0-0-0-3-0-0-0-1-2-0-1-1-0-2-3			29.4	0	0
TDP001	lva^TVYEFGHIDHM	0-0-0-0-0-0-0-0-0-0-0-0-0-0-0-0-0-0-1-1			29.5	0	0
TDP001	l^VATVYEFGHIDHM	1-0-1-1-0-0-0-0-0-1-0-0-0-1-0-0-0-0-0-0		1 times in 2 NECs	31.1	0	21.1
TDP001	lv^ATVYEFGHIDHM	0-0-0-0-0-0-1-0-1-0-0-0-0-0-0-0-0-0-0-0	1 times in 2 NECs	1 times in 2 NECs	26.9	21.8	23.7
TDP001	LVATVYEFGHIDHM	15-11-14-16-5-8-7-11-6-20-15-11-11-10-10-9-8-12-9-7	25 times in 2 NECs	28 times in 2 NECs	42.2	36.7	40
TDP002	XXXMLDKL	0-0-1-0-0-0-0-0-0-0-0-0-0-1-0-0-0-0-0-0			24.2	0	0				XXXMLDKL											XXXMLDKL
TDP002	PQRRGMXX	0-3-2-3-0-1-4-4-0-0-2-6-5-3-4-1-0-7-2-0			33.1	0	0			PQRRGMXX	PQRRGMXX	PQRRGMXX		PQRRGMXX	PQRRGMXX	PQRRGMXX			PQRRGMXX	PQRRGMXX	PQRRGMXX	PQRRGMXX	PQRRGMXX	PQRRGMXX		PQRRGMXX	PQRRGMXX
TDP002	LMNWPQRR	0-0-0-0-0-0-0-0-0-0-0-0-1-1-0-1-0-1-1-1			26.7	0	0														LMNWPQRR	LMNWPQRR		LMNWPQRR		LMNWPQRR	LMNWPQRR	LMNWPQRR
TDP002	MLDKLMNW	0-0-0-0-0-0-0-0-0-0-0-0-1-0-0-0-0-0-0-0			24	0	0														MLDKLMNW
TDP002	LDKLMNWP	0-1-0-0-0-1-1-2-1-0-0-0-0-0-1-0-0-1-1-0			24.6	0	0			LDKLMNWP				LDKLMNWP	LDKLMNWP	LDKLMNWP	LDKLMNWP						LDKLMNWP			LDKLMNWP	LDKLMNWP
TDP002	WPQRRGMX	0-0-0-0-0-0-0-0-1-0-0-0-0-0-0-0-0-0-0-0			24.6	0	0										WPQRRGMX
--------
TDP002	mldkl^MNWPQRR^gm	0-1-0-0-0-1-1-2-0-0-0-0-0-0-1-0-0-1-1-0			23.4	0	0
TDP002	MLDKLMNW^pqrrgm	0-0-0-0-0-0-0-0-0-0-0-0-1-1-0-1-0-1-1-1			26.7	0	0
TDP002	MLDKLMNWPQRR^gm	0-2-2-3-0-0-3-2-0-0-2-6-4-2-3-1-0-6-1-0			33.1	0	0
TDP002	mldk^LMNWPQRR^gm	0-0-0-0-0-0-0-0-0-0-0-0-1-0-0-0-0-0-0-0			24	0	0
TDP002	m^LDKLMNWPQRR^gm	0-0-0-0-0-0-0-0-0-0-0-0-0-1-0-0-0-0-0-0			24.2	0	0
TDP002	mldkl^MNWPQR^rgm	0-0-0-0-0-0-0-0-1-0-0-0-0-0-0-0-0-0-0-0			24.6	0	0
TDP002	m^LDKLMNWPQRRGM	0-0-1-0-0-0-0-0-0-0-0-0-0-0-0-0-0-0-0-0			23.4	0	0
TDP002	MLDKLMNWPQRRGM	5-5-12-4-5-6-3-2-0-11-4-2-2-0-2-0-0-2-0-0	14 times in 2 NECs	25 times in 2 NECs	34.6	32.9	33.9
TDP003	XAVRAVEG	1-2-0-3-1-1-3-3-3-0-1-2-2-4-2-2-4-3-3-3			33.3	0	0		XAVRAVEG	XAVRAVEG		XAVRAVEG	XAVRAVEG	XAVRAVEG	XAVRAVEG	XAVRAVEG	XAVRAVEG		XAVRAVEG	XAVRAVEG	XAVRAVEG	XAVRAVEG	XAVRAVEG	XAVRAVEG	XAVRAVEG	XAVRAVEG	XAVRAVEG	XAVRAVEG
TDP003	IKMWQSMX	0-0-1-2-0-1-1-0-2-1-1-2-2-4-1-1-1-3-1-1			32.4	0	0				IKMWQSMX	IKMWQSMX		IKMWQSMX	IKMWQSMX		IKMWQSMX	IKMWQSMX	IKMWQSMX	IKMWQSMX	IKMWQSMX	IKMWQSMX	IKMWQSMX	IKMWQSMX	IKMWQSMX	IKMWQSMX	IKMWQSMX	IKMWQSMX
TDP003	MWQSMXXX	2-4-0-1-3-4-3-3-3-0-0-0-2-3-3-3-3-2-2-0			29.5	0	0		MWQSMXXX	MWQSMXXX		MWQSMXXX	MWQSMXXX	MWQSMXXX	MWQSMXXX	MWQSMXXX	MWQSMXXX				MWQSMXXX	MWQSMXXX	MWQSMXXX	MWQSMXXX	MWQSMXXX	MWQSMXXX	MWQSMXXX
TDP003	VEGIKMWQ	0-0-0-0-0-0-1-1-0-0-0-0-0-0-0-0-0-0-0-0			22.9	0	0								VEGIKMWQ	VEGIKMWQ
TDP003	GIKMWQSM	0-0-1-1-1-1-0-0-0-0-1-1-1-1-0-1-0-2-2-1			27.7	0	0				GIKMWQSM	GIKMWQSM	GIKMWQSM	GIKMWQSM					GIKMWQSM	GIKMWQSM	GIKMWQSM	GIKMWQSM		GIKMWQSM		GIKMWQSM	GIKMWQSM	GIKMWQSM
TDP003	KMWQSMXX	0-1-0-0-0-1-1-0-0-0-0-1-0-1-0-2-0-0-1-1			26.8	0	0			KMWQSMXX				KMWQSMXX	KMWQSMXX					KMWQSMXX		KMWQSMXX		KMWQSMXX			KMWQSMXX	KMWQSMXX
TDP003	VRAVEGIK	0-0-0-0-0-0-0-0-0-0-0-0-1-0-0-1-0-1-1-1			22.4	0	0														VRAVEGIK			VRAVEGIK		VRAVEGIK	VRAVEGIK	VRAVEGIK
TDP003	AVRAVEGI	1-2-0-2-2-1-0-3-2-0-1-2-4-4-2-3-2-3-3-3			30.6	0	0		AVRAVEGI	AVRAVEGI		AVRAVEGI	AVRAVEGI	AVRAVEGI		AVRAVEGI	AVRAVEGI		AVRAVEGI	AVRAVEGI	AVRAVEGI	AVRAVEGI	AVRAVEGI	AVRAVEGI	AVRAVEGI	AVRAVEGI	AVRAVEGI	AVRAVEGI
TDP003	XXXAVRAV	2-0-2-2-4-3-4-4-0-2-2-0-0-0-4-0-0-1-1-0		5 times in 2 NECs	28.2	0	26.7		XXXAVRAV		XXXAVRAV	XXXAVRAV	XXXAVRAV	XXXAVRAV	XXXAVRAV	XXXAVRAV		XXXAVRAV	XXXAVRAV				XXXAVRAV			XXXAVRAV	XXXAVRAV
--------
TDP003	avr^AVEGIKMWQSM	0-1-0-2-0-0-2-2-2-0-1-2-2-2-1-1-2-2-2-2			33.3	0	0
TDP003	AVRAVEGIKMWQS^m	0-2-0-0-1-2-2-1-2-0-0-0-1-1-2-2-0-0-1-0			29.5	0	0
TDP003	avra^VEGIKMWQSM	0-1-0-2-1-0-0-3-2-0-1-2-3-2-2-2-0-2-2-2			30.6	0	0
TDP003	AVRAVEGIKMW^qsm	0-0-1-2-0-1-1-0-2-1-1-2-2-3-1-1-0-3-1-0			32.4	0	0
TDP003	AVRAVEGIKMWQ^sm	0-1-0-0-0-1-1-0-0-0-0-1-0-0-0-1-0-0-0-0			26.8	0	0
TDP003	AVRAVEGIKM^wqsm	0-0-1-1-1-1-0-0-0-0-1-1-1-1-0-1-0-1-1-1			27.7	0	0
TDP003	avra^VEGIKMWQS^m	1-1-0-0-1-1-0-0-0-0-0-0-1-1-0-0-1-1-0-0			23.1	0	0
TDP003	avr^AVEGIKMWQS^m	1-1-0-1-1-1-1-1-1-0-0-0-0-1-1-1-2-1-1-0			29.5	0	0
TDP003	a^VRAVEGIKM^wqsm	0-0-0-0-0-0-0-0-0-0-0-0-0-0-0-0-0-1-1-0			25.5	0	0
TDP003	a^VRAVEGIKMWQS^m	0-0-0-0-0-0-0-1-0-0-0-0-0-0-0-0-0-0-0-0			21.9	0	0
TDP003	avra^VEGIKMWQ^sm	0-0-0-0-0-0-0-0-0-0-0-0-0-1-0-1-0-0-1-1			24.4	0	0
TDP003	AVRAVEGI^kmwqsm	0-0-0-0-0-0-1-1-0-0-0-0-0-0-0-0-0-0-0-0			22.9	0	0
TDP003	avr^AVEGIKMW^qsm	0-0-0-0-0-0-0-0-0-0-0-0-0-1-0-0-0-0-0-1			24.6	0	0
TDP003	avrav^EGIKMWQSM	0-0-0-0-0-0-0-0-0-0-0-0-1-0-0-1-0-1-1-1			22.4	0	0
TDP003	avra^VEGIKMW^qsm	0-0-0-0-0-0-0-0-0-0-0-0-0-0-0-0-1-0-0-0			21.8	0	0
TDP003	a^VRAVEGIKMWQSM	2-0-2-2-4-3-4-3-0-2-2-0-0-0-4-0-0-0-0-0		5 times in 2 NECs	28.2	0	26.7
TDP003	AVRAVEGIKMWQSM	11-8-7-10-13-10-10-7-7-7-6-5-5-4-7-2-3-4-3-4	15 times in 2 NECs	25 times in 2 NECs	34	34.2	34.3
TDP004	TYFHDLNP	0-0-0-0-0-0-0-1-0-0-0-0-0-0-0-1-0-0-0-0			22.2	0	0									TYFHDLNP								TYFHDLNP
TDP004	FHDLNPYM	0-0-0-0-0-0-1-1-2-0-0-0-1-0-2-1-2-0-0-0			27.9	0	0								FHDLNPYM	FHDLNPYM	FHDLNPYM				FHDLNPYM		FHDLNPYM	FHDLNPYM	FHDLNPYM
TDP004	GIQSTYFH	0-1-0-1-0-0-0-2-2-1-1-1-0-1-1-1-2-0-0-3			24.3	0	0			GIQSTYFH		GIQSTYFH				GIQSTYFH	GIQSTYFH	GIQSTYFH	GIQSTYFH	GIQSTYFH		GIQSTYFH	GIQSTYFH	GIQSTYFH	GIQSTYFH			GIQSTYFH
--------
TDP004	GIQSTYFHDL^npym	0-0-0-0-0-0-1-1-2-0-0-0-1-0-2-1-2-0-0-0			27.9	0	0
TDP004	giqs^TYFHDLNPYM	0-1-0-1-0-0-0-2-2-1-1-1-0-1-1-1-2-0-0-3			24.3	0	0
TDP004	GIQSTYFH^dlnpym	0-0-0-0-0-0-0-1-0-0-0-0-0-0-0-1-0-0-0-0			22.2	0	0
TDP004	GIQSTYFHDLNPYM	4-5-0-4-4-4-3-4-3-5-3-5-4-2-7-4-2-4-3-2	8 times in 2 NECs	8 times in 2 NECs	31.2	26.6	24.5
TDP005	XXXSLNQA	0-0-0-0-0-0-0-0-0-0-1-1-0-0-1-0-0-0-0-0		1 times in 2 NECs	24.1	0	24.4												XXXSLNQA	XXXSLNQA			XXXSLNQA
--------
TDP005	s^LNQAYGDMPSVDM	0-0-0-0-0-0-0-0-0-0-1-1-0-0-1-0-0-0-0-0		1 times in 2 NECs	24.1	0	24.4
TDP005	SLNQAYGDMPSVDM	5-4-3-3-4-2-3-3-2-3-4-3-1-2-3-4-4-3-2-2	8 times in 2 NECs	3 times in 2 NECs	36.2	31	31.1
TDP006	RTEHHAMX	0-0-0-0-0-2-0-0-1-0-0-1-1-0-1-1-0-0-0-2			29	0	0							RTEHHAMX			RTEHHAMX			RTEHHAMX	RTEHHAMX		RTEHHAMX	RTEHHAMX				RTEHHAMX
TDP006	WRTEHHAM	0-0-1-0-1-0-0-0-0-0-0-0-0-0-1-0-0-0-0-0		1 times in 2 NECs	28.3	0	21.8				WRTEHHAM		WRTEHHAM										WRTEHHAM
--------
TDP006	FIVFILWRTEH^ham	0-0-0-0-0-2-0-0-1-0-0-1-1-0-1-1-0-0-0-2			29	0	0
TDP006	FIVFILWRTE^hham	0-0-1-0-1-0-0-0-0-0-0-0-0-0-1-0-0-0-0-0		1 times in 2 NECs	28.3	0	21.8
TDP006	FIVFILWRTEHHAM	24-17-13-17-37-32-25-20-14-13-13-15-10-8-12-8-5-9-5-9	13 times in 2 NECs	21 times in 2 NECs	34.1	32.5	31.7
TDP007	IMQTTQMX	0-0-0-0-0-0-0-0-1-0-0-0-0-0-0-0-0-0-0-0			21.7	0	0										IMQTTQMX
TDP007	MQTTQMXX	0-0-0-0-0-0-1-2-2-0-0-0-0-1-0-2-2-0-1-1			29.7	0	0								MQTTQMXX	MQTTQMXX	MQTTQMXX					MQTTQMXX		MQTTQMXX	MQTTQMXX		MQTTQMXX	MQTTQMXX
TDP007	KVHLPAEI	0-0-0-0-0-0-0-0-0-0-0-1-0-1-0-0-0-0-0-0			27.6	0	0													KVHLPAEI		KVHLPAEI
--------
TDP007	KVHLPAEIMQTT^qm	0-0-0-0-0-0-1-2-2-0-0-0-0-1-0-2-2-0-1-1			29.7	0	0
TDP007	kvhl^PAEIMQTTQM	0-0-0-0-0-0-0-0-0-0-0-1-0-1-0-0-0-0-0-0			27.6	0	0
TDP007	KVHLPAEIMQT^tqm	0-0-0-0-0-0-0-0-1-0-0-0-0-0-0-0-0-0-0-0			21.7	0	0
TDP007	KVHLPAEIMQTTQM	4-6-5-5-5-4-6-7-3-5-6-6-4-7-5-6-4-5-3-2	14 times in 2 NECs	17 times in 2 NECs	39.3	36.4	38.2
TDP008	XELFDNRV	0-0-0-0-0-0-0-0-0-1-0-0-0-2-0-0-0-0-0-0			23.6	0	0											XELFDNRV				XELFDNRV
TDP008	KWSYRMXX	2-4-2-3-1-4-5-6-5-2-3-6-5-11-5-5-3-5-5-11			35.4	0	0		KWSYRMXX	KWSYRMXX	KWSYRMXX	KWSYRMXX	KWSYRMXX	KWSYRMXX	KWSYRMXX	KWSYRMXX	KWSYRMXX	KWSYRMXX	KWSYRMXX	KWSYRMXX	KWSYRMXX	KWSYRMXX	KWSYRMXX	KWSYRMXX	KWSYRMXX	KWSYRMXX	KWSYRMXX	KWSYRMXX
TDP008	VGKWSYRM	1-2-0-2-0-2-1-4-3-1-2-3-4-8-1-2-3-2-4-5			31.6	0	0		VGKWSYRM	VGKWSYRM		VGKWSYRM		VGKWSYRM	VGKWSYRM	VGKWSYRM	VGKWSYRM	VGKWSYRM	VGKWSYRM	VGKWSYRM	VGKWSYRM	VGKWSYRM	VGKWSYRM	VGKWSYRM	VGKWSYRM	VGKWSYRM	VGKWSYRM	VGKWSYRM
TDP008	WSYRMXXX	1-2-1-3-0-1-1-2-1-1-1-1-1-1-1-2-0-3-4-0			32.5	0	0		WSYRMXXX	WSYRMXXX	WSYRMXXX	WSYRMXXX		WSYRMXXX	WSYRMXXX	WSYRMXXX	WSYRMXXX	WSYRMXXX	WSYRMXXX	WSYRMXXX	WSYRMXXX	WSYRMXXX	WSYRMXXX	WSYRMXXX		WSYRMXXX	WSYRMXXX
TDP008	XXELFDNR	0-0-0-1-0-0-0-0-0-0-1-0-1-0-0-0-0-0-0-0			22.7	0	0					XXELFDNR							XXELFDNR		XXELFDNR
TDP008	ELFDNRVG	0-0-0-0-0-0-0-0-0-0-0-0-0-0-0-0-0-0-0-1			21	0	0																					ELFDNRVG
--------
TDP008	ELFDNRVGKWSY^rm	2-4-2-3-1-4-5-6-5-1-3-6-5-9-5-5-3-5-5-10			35.4	0	0
TDP008	ELFDNRVGKWSYR^m	1-2-1-3-0-1-1-2-1-1-1-1-1-1-1-2-0-3-4-0			32.5	0	0
TDP008	ELFDNRVGKW^syrm	1-2-0-2-0-2-1-4-3-1-2-3-4-8-1-2-3-2-4-5			31.6	0	0
TDP008	elf^DNRVGKWSY^rm	0-0-0-0-0-0-0-0-0-1-0-0-0-2-0-0-0-0-0-0			23.6	0	0
TDP008	elfd^NRVGKWSY^rm	0-0-0-0-0-0-0-0-0-0-0-0-0-0-0-0-0-0-0-1			21	0	0
TDP008	el^FDNRVGKWSYRM	0-0-0-1-0-0-0-0-0-0-1-0-1-0-0-0-0-0-0-0			22.7	0	0
TDP008	ELFDNRVGKWSYRM	9-6-22-19-5-11-8-5-3-24-17-15-8-8-7-2-0-4-3-0	48 times in 2 NECs	54 times in 2 NECs	32.9	31.9	34
TDP009	SEDWAFKP	0-0-0-0-0-0-0-0-0-0-0-0-0-0-0-0-1-0-0-0			21.1	0	0																		SEDWAFKP
TDP009	NLSEDWAF	0-0-0-0-0-1-0-0-0-0-0-0-0-1-0-0-0-0-0-0			22.7	0	0							NLSEDWAF								NLSEDWAF
TDP009	XNLSEDWA	0-0-0-0-0-0-0-0-0-0-0-0-0-0-0-0-0-0-0-1			22	0	0																					XNLSEDWA
TDP009	XXNLSEDW	0-0-0-0-0-0-0-1-1-0-1-1-1-2-0-1-1-1-2-2	1 times in 2 NECs		36.2	21.1	0									XXNLSEDW	XXNLSEDW		XXNLSEDW	XXNLSEDW	XXNLSEDW	XXNLSEDW		XXNLSEDW	XXNLSEDW	XXNLSEDW	XXNLSEDW	XXNLSEDW
TDP009	XXXNLSED	1-0-1-0-1-0-0-0-0-1-1-0-0-0-0-0-1-0-0-0	2 times in 2 NECs	2 times in 2 NECs	36.7	30	27.5		XXXNLSED		XXXNLSED		XXXNLSED					XXXNLSED	XXXNLSED						XXXNLSED
--------
TDP009	nl^SEDWAFKPTGPM	0-0-0-0-0-0-0-1-1-0-1-1-1-2-0-1-1-1-2-2	1 times in 2 NECs		36.2	21.1	0
TDP009	nlse^DWAFKPTGPM	0-0-0-0-0-1-0-0-0-0-0-0-0-1-0-0-0-0-0-0			22.7	0	0
TDP009	nls^EDWAFKPTGPM	0-0-0-0-0-0-0-0-0-0-0-0-0-0-0-0-0-0-0-1			22	0	0
TDP009	nlsedw^AFKPTGPM	0-0-0-0-0-0-0-0-0-0-0-0-0-0-0-0-1-0-0-0			21.1	0	0
TDP009	n^LSEDWAFKPTGPM	1-0-1-0-1-0-0-0-0-1-1-0-0-0-0-0-1-0-0-0	2 times in 2 NECs	2 times in 2 NECs	36.7	30	27.5
TDP009	NLSEDWAFKPTGPM	11-9-10-13-14-9-10-12-10-12-11-14-15-15-9-12-11-14-12-12	23 times in 2 NECs	25 times in 2 NECs	43.3	42.8	40.2
TDP010	QVHMRYIN	0-0-0-0-0-0-0-0-1-0-0-0-0-0-0-0-0-0-0-0			23.4	0	0										QVHMRYIN
TDP010	VHMRYINV	0-0-1-1-0-0-0-0-1-0-0-1-0-0-0-1-0-1-1-1			26.8	0	0				VHMRYINV	VHMRYINV					VHMRYINV			VHMRYINV				VHMRYINV		VHMRYINV	VHMRYINV	VHMRYINV
TDP010	GLQVHMRY	0-0-0-0-0-0-0-0-1-0-0-0-0-0-1-1-0-1-0-0			24.4	0	0										GLQVHMRY						GLQVHMRY	GLQVHMRY		GLQVHMRY
--------
TDP010	HIGLQVHMR^yinvm	0-0-1-1-0-0-0-0-1-0-0-1-0-0-0-1-0-1-1-1			26.8	0	0
TDP010	HIGLQVHM^ryinvm	0-0-0-0-0-0-0-0-1-0-0-0-0-0-0-0-0-0-0-0			23.4	0	0
TDP010	higlqv^HMRYINVM	0-0-0-0-0-0-0-0-1-0-0-0-0-0-1-1-0-1-0-0			24.4	0	0
TDP010	HIGLQVHMRYINVM	7-4-4-4-6-6-5-1-2-4-3-1-2-1-4-2-2-3-1-0	4 times in 2 NECs	9 times in 2 NECs	41.4	24.9	33.5
TDP011	IWTHNAGM	0-0-0-0-0-0-0-1-1-0-0-1-0-0-0-0-0-0-0-1			22.9	0	0									IWTHNAGM	IWTHNAGM			IWTHNAGM								IWTHNAGM
TDP011	THNAGMSF	0-1-0-0-0-0-0-0-2-0-0-1-0-0-1-0-1-0-0-1			23.9	0	0			THNAGMSF							THNAGMSF			THNAGMSF			THNAGMSF		THNAGMSF			THNAGMSF
TDP011	GMSFMMXX	0-1-1-3-0-1-2-2-2-1-2-3-3-3-1-2-1-3-0-1			33	0	0			GMSFMMXX	GMSFMMXX	GMSFMMXX		GMSFMMXX	GMSFMMXX	GMSFMMXX	GMSFMMXX	GMSFMMXX	GMSFMMXX	GMSFMMXX	GMSFMMXX	GMSFMMXX	GMSFMMXX	GMSFMMXX	GMSFMMXX	GMSFMMXX		GMSFMMXX
TDP011	MSFMMXXX	0-0-1-1-0-0-0-1-0-0-2-2-2-2-0-1-0-2-0-0			28.4	0	0				MSFMMXXX	MSFMMXXX				MSFMMXXX			MSFMMXXX	MSFMMXXX	MSFMMXXX	MSFMMXXX		MSFMMXXX		MSFMMXXX
TDP011	XXXPVIWT	0-1-0-0-1-0-1-0-1-1-0-0-0-0-1-0-0-0-0-0			23.6	0	0			XXXPVIWT			XXXPVIWT		XXXPVIWT		XXXPVIWT	XXXPVIWT					XXXPVIWT
--------
TDP011	PVIWTHNAGMSF^mm	0-1-1-3-0-1-2-2-2-1-2-3-3-3-1-2-1-3-0-1			33	0	0
TDP011	PVIWTHNAGMSFM^m	0-0-1-1-0-0-0-1-0-0-2-2-2-2-0-1-0-2-0-0			28.4	0	0
TDP011	PVIWTHNA^gmsfmm	0-1-0-0-0-0-0-0-2-0-0-1-0-0-1-0-1-0-0-1			23.9	0	0
TDP011	PVIWTH^nagmsfmm	0-0-0-0-0-0-0-1-1-0-0-1-0-0-0-0-0-0-0-1			22.9	0	0
TDP011	p^VIWTHNAGMSFMM	0-1-0-0-1-0-1-0-1-1-0-0-0-0-1-0-0-0-0-0			23.6	0	0
TDP011	PVIWTHNAGMSFMM	11-11-9-10-15-9-9-7-7-10-10-11-4-4-10-3-4-8-0-4	9 times in 2 NECs	12 times in 2 NECs	31.1	28.8	28.3
TDP012	MFLREKQY	0-0-0-0-0-0-0-0-0-0-0-0-0-0-0-0-0-1-0-0			22	0	0																			MFLREKQY
TDP012	XVMFLREK	0-0-0-0-0-0-0-0-0-0-0-0-1-0-0-0-0-0-1-1			24.3	0	0														XVMFLREK						XVMFLREK	XVMFLREK
TDP012	VMFLREKQ	0-0-0-1-0-0-0-0-0-0-1-1-0-2-0-0-0-1-1-1			23.8	0	0					VMFLREKQ							VMFLREKQ	VMFLREKQ		VMFLREKQ				VMFLREKQ	VMFLREKQ	VMFLREKQ
TDP012	LREKQYDP	0-0-0-0-0-0-1-0-0-0-0-0-0-0-0-0-0-0-0-0			22.9	0	0								LREKQYDP
TDP012	KQYDPVSL	1-1-1-1-1-2-2-3-2-1-2-1-1-2-3-1-3-2-2-3	2 times in 2 NECs	2 times in 2 NECs	32.9	26.7	31.1		KQYDPVSL	KQYDPVSL	KQYDPVSL	KQYDPVSL	KQYDPVSL	KQYDPVSL	KQYDPVSL	KQYDPVSL	KQYDPVSL	KQYDPVSL	KQYDPVSL	KQYDPVSL	KQYDPVSL	KQYDPVSL	KQYDPVSL	KQYDPVSL	KQYDPVSL	KQYDPVSL	KQYDPVSL	KQYDPVSL
--------
TDP012	vmfl^REKQYDPVSL	0-0-0-1-0-0-0-0-0-0-1-1-0-2-0-0-0-1-1-1			23.8	0	0
TDP012	vmf^LREKQYDPVSL	0-0-0-0-0-0-0-0-0-0-0-0-1-0-0-0-0-0-1-1			24.3	0	0
TDP012	vmflr^EKQYDPVSL	0-0-0-0-0-0-0-0-0-0-0-0-0-0-0-0-0-1-0-0			22	0	0
TDP012	VMFLREK^qydpvsl	0-0-0-0-0-0-1-0-0-0-0-0-0-0-0-0-0-0-0-0			22.9	0	0
TDP012	VMFLREKQYD^pvsl	1-1-1-1-1-2-2-3-2-1-2-1-1-2-3-1-3-2-2-3	2 times in 2 NECs	2 times in 2 NECs	32.9	26.7	31.1
TDP012	VMFLREKQYDPVSL	3-4-3-3-1-2-3-4-4-4-4-2-3-4-2-3-4-2-0-0	15 times in 2 NECs	19 times in 2 NECs	30.1	26.8	31.6
TDP013	YYKRFMAH	0-0-0-0-0-0-0-0-0-0-0-0-0-0-1-0-0-0-0-0			21.7	0	0																YYKRFMAH
TDP013	KRFMAHWV	0-0-0-0-0-0-0-0-0-0-1-0-0-0-0-0-0-0-0-0			21.5	0	0												KRFMAHWV
TDP013	YKRFMAHW	0-0-0-0-0-1-0-0-0-0-0-0-1-0-0-0-1-1-0-0			21.9	0	0							YKRFMAHW							YKRFMAHW				YKRFMAHW	YKRFMAHW
--------
TDP013	gmyykrf^MAHWVGI	0-0-0-0-0-1-0-0-0-0-0-0-1-0-0-0-1-1-0-0			21.9	0	0
TDP013	GMYYKRFM^ahwvgi	0-0-0-0-0-0-0-0-0-0-1-0-0-0-0-0-0-0-0-0			21.5	0	0
TDP013	gmyykr^FMAHWVGI	0-0-0-0-0-0-0-0-0-0-0-0-0-0-1-0-0-0-0-0			21.7	0	0
TDP013	GMYYKRFMAHWVGI	6-0-5-2-6-2-3-1-0-1-2-0-3-2-3-1-1-1-2-0		3 times in 2 NECs	25.3	0	24.8
TDP014	XMMVDQEL	0-0-0-0-0-0-0-0-0-0-0-0-0-1-0-0-0-0-1-1			26.7	0	0															XMMVDQEL					XMMVDQEL	XMMVDQEL
TDP014	GNTIKVXX	0-1-0-0-0-0-0-0-0-1-0-0-0-0-0-1-0-0-0-0			24.4	0	0			GNTIKVXX								GNTIKVXX						GNTIKVXX
TDP014	XXMMVDQE	0-0-0-0-0-0-0-0-0-1-1-0-0-0-0-0-0-0-0-0			23.9	0	0											XXMMVDQE	XXMMVDQE
--------
TDP014	MMVDQELSGNTI^kv	0-1-0-0-0-0-0-0-0-1-0-0-0-0-0-1-0-0-0-0			24.4	0	0
TDP014	mmv^DQELSGNTIKV	0-0-0-0-0-0-0-0-0-0-0-0-0-1-0-0-0-0-1-1			26.7	0	0
TDP014	mm^VDQELSGNTIKV	0-0-0-0-0-0-0-0-0-1-1-0-0-0-0-0-0-0-0-0			23.9	0	0
TDP014	MMVDQELSGNTIKV	6-7-6-6-8-6-6-5-8-6-6-6-7-8-7-7-6-7-8-8	12 times in 2 NECs	15 times in 2 NECs	46.2	43.4	42.5
TDP015	GWYLAIQA	0-1-0-0-0-1-0-1-1-0-0-1-0-1-1-1-1-1-2-2			27.5	0	0			GWYLAIQA				GWYLAIQA		GWYLAIQA	GWYLAIQA			GWYLAIQA		GWYLAIQA	GWYLAIQA	GWYLAIQA	GWYLAIQA	GWYLAIQA	GWYLAIQA	GWYLAIQA
TDP015	YLAIQAVX	0-0-0-0-0-0-0-1-0-0-0-0-0-0-0-0-0-0-0-0			23.5	0	0									YLAIQAVX
TDP015	LAIQAVXX	0-1-0-0-0-0-0-0-0-1-0-0-0-0-1-1-1-0-1-0			25.6	0	0			LAIQAVXX								LAIQAVXX					LAIQAVXX	LAIQAVXX	LAIQAVXX		LAIQAVXX
TDP015	AIQAVXXX	0-0-0-0-0-0-0-0-0-0-1-0-1-1-0-1-0-0-0-1			26.6	0	0												AIQAVXXX		AIQAVXXX	AIQAVXXX		AIQAVXXX				AIQAVXXX
--------
TDP015	AMTDRGWYLAIQA^v	0-0-0-0-0-0-0-0-0-0-1-0-1-1-0-1-0-0-0-1			26.6	0	0
TDP015	AMTDRGWYL^aiqav	0-1-0-0-0-1-0-1-1-0-0-1-0-1-1-1-1-1-2-2			27.5	0	0
TDP015	AMTDRGWYLAIQ^av	0-1-0-0-0-0-0-0-0-1-0-0-0-0-1-1-1-0-1-0			25.6	0	0
TDP015	AMTDRGWYLAI^qav	0-0-0-0-0-0-0-1-0-0-0-0-0-0-0-0-0-0-0-0			23.5	0	0
TDP015	AMTDRGWYLAIQAV	9-6-6-6-6-6-6-5-4-8-6-8-4-3-6-5-3-6-4-4	12 times in 2 NECs	3 times in 2 NECs	29.9	29.2	24.3
TDP016	SMQFNVKS	0-0-0-0-0-0-0-0-0-0-0-0-0-0-0-0-1-0-1-1			23.1	0	0																		SMQFNVKS		SMQFNVKS	SMQFNVKS
TDP016	PEELVXXX	0-0-0-0-0-0-0-0-0-0-0-0-0-0-0-0-0-0-0-1			23.1	0	0																					PEELVXXX
TDP016	NVKSHPEE	0-0-0-0-0-0-1-0-0-0-0-0-0-0-0-0-1-0-0-0			23.2	0	0								NVKSHPEE										NVKSHPEE
TDP016	HPEELVXX	0-0-0-0-0-1-1-1-1-0-0-0-1-1-1-1-1-1-1-2			30.2	0	0							HPEELVXX	HPEELVXX	HPEELVXX	HPEELVXX				HPEELVXX	HPEELVXX	HPEELVXX	HPEELVXX	HPEELVXX	HPEELVXX	HPEELVXX	HPEELVXX
--------
TDP016	SMQFNVKSHPEE^lv	0-0-0-0-0-1-1-1-1-0-0-0-1-1-1-1-1-1-1-2			30.2	0	0
TDP016	SMQFNVKS^hpeelv	0-0-0-0-0-0-1-0-0-0-0-0-0-0-0-0-1-0-0-0			23.2	0	0
TDP016	smqf^NVKSHPEELV	0-0-0-0-0-0-0-0-0-0-0-0-0-0-0-0-1-0-1-0			21.7	0	0
TDP016	smqf^NVKSHPEEL^v	0-0-0-0-0-0-0-0-0-0-0-0-0-0-0-0-0-0-0-1			23.1	0	0
TDP016	SMQFNVKSHPEELV	4-3-4-4-7-3-4-5-6-3-2-3-5-4-6-5-3-3-5-3	6 times in 2 NECs	9 times in 2 NECs	31.4	25.9	27.2
TDP017	XXRMENYM	0-0-0-0-0-0-0-0-0-0-0-1-0-0-0-0-0-0-1-0			21.2	0	0													XXRMENYM							XXRMENYM
TDP017	VLTKAAPV	0-0-0-1-0-0-0-0-1-0-0-0-1-1-0-0-0-1-1-1			29.6	0	0					VLTKAAPV					VLTKAAPV				VLTKAAPV	VLTKAAPV				VLTKAAPV	VLTKAAPV	VLTKAAPV
TDP017	LTKAAPVX	1-1-0-1-0-1-3-3-3-0-1-1-2-3-2-3-2-2-2-3			32.7	0	0		LTKAAPVX	LTKAAPVX		LTKAAPVX		LTKAAPVX	LTKAAPVX	LTKAAPVX	LTKAAPVX		LTKAAPVX	LTKAAPVX	LTKAAPVX	LTKAAPVX	LTKAAPVX	LTKAAPVX	LTKAAPVX	LTKAAPVX	LTKAAPVX	LTKAAPVX
TDP017	TKAAPVXX	0-0-0-1-0-0-0-0-0-0-0-1-1-1-0-0-0-1-2-4			34.2	0	0					TKAAPVXX								TKAAPVXX	TKAAPVXX	TKAAPVXX				TKAAPVXX	TKAAPVXX	TKAAPVXX
TDP017	RMENYMVL	0-0-0-1-0-1-0-0-0-0-0-0-1-0-0-0-1-1-1-1			33.1	0	0					RMENYMVL		RMENYMVL							RMENYMVL				RMENYMVL	RMENYMVL	RMENYMVL	RMENYMVL
--------
TDP017	rmen^YMVLTKAAPV	0-0-0-1-0-1-0-0-0-0-0-0-1-0-0-0-1-1-1-0			33.1	0	0
TDP017	RMENYMVLTKAA^pv	0-0-0-1-0-0-0-0-0-0-0-1-1-1-0-0-0-1-2-3			34.2	0	0
TDP017	RMENYMVLTKA^apv	1-1-0-1-0-1-3-3-3-0-1-1-2-3-2-3-2-2-2-3			32.7	0	0
TDP017	rmen^YMVLTKAA^pv	0-0-0-0-0-0-0-0-0-0-0-0-0-0-0-0-0-0-0-1			21.1	0	0
TDP017	rm^ENYMVLTKAAPV	0-0-0-0-0-0-0-0-0-0-0-1-0-0-0-0-0-0-1-0			21.2	0	0
TDP017	RMENYMVLTK^aapv	0-0-0-1-0-0-0-0-1-0-0-0-1-1-0-0-0-1-1-1			29.6	0	0
TDP017	RMENYMVLTKAAPV	7-5-6-6-13-5-7-5-6-7-9-8-10-8-9-7-5-7-6-4	18 times in 2 NECs	42 times in 2 NECs	45	43.9	45.1
TDP018	XXYMDSIR	0-0-0-0-0-0-0-0-0-0-0-0-1-1-0-0-0-1-1-1			22.8	0	0														XXYMDSIR	XXYMDSIR				XXYMDSIR	XXYMDSIR	XXYMDSIR
TDP018	PFWMLXXX	0-0-0-2-0-0-1-1-0-0-2-1-4-4-0-1-0-3-1-3			29.5	0	0					PFWMLXXX			PFWMLXXX	PFWMLXXX			PFWMLXXX	PFWMLXXX	PFWMLXXX	PFWMLXXX		PFWMLXXX		PFWMLXXX	PFWMLXXX	PFWMLXXX
TDP018	MDSIRHQG	1-0-1-0-0-0-1-1-0-0-0-0-0-0-0-1-1-2-0-0			24.9	0	0		MDSIRHQG		MDSIRHQG				MDSIRHQG	MDSIRHQG								MDSIRHQG	MDSIRHQG	MDSIRHQG
TDP018	GPFWMLXX	0-0-0-0-0-0-1-1-0-0-0-0-0-0-0-0-1-0-0-0			24.9	0	0								GPFWMLXX	GPFWMLXX									GPFWMLXX
TDP018	SIRHQGPF	0-0-0-0-0-0-0-1-2-0-0-0-0-1-0-1-2-0-0-0			28.2	0	0									SIRHQGPF	SIRHQGPF					SIRHQGPF		SIRHQGPF	SIRHQGPF
TDP018	IRHQGPFW	1-1-0-1-0-1-2-2-1-0-0-2-1-2-2-2-1-2-3-3			28.6	0	0		IRHQGPFW	IRHQGPFW		IRHQGPFW		IRHQGPFW	IRHQGPFW	IRHQGPFW	IRHQGPFW			IRHQGPFW	IRHQGPFW	IRHQGPFW	IRHQGPFW	IRHQGPFW	IRHQGPFW	IRHQGPFW	IRHQGPFW	IRHQGPFW
TDP018	XYMDSIRH	0-0-0-1-0-1-0-0-0-0-0-0-0-0-0-0-0-0-0-0		1 times in 2 NECs	23.1	0	24.2					XYMDSIRH		XYMDSIRH
--------
TDP018	YMDSIRHQGPFWM^l	0-0-0-2-0-0-1-1-0-0-2-1-3-3-0-1-0-1-0-2			29.5	0	0
TDP018	YMDSIRH^qgpfwml	0-0-0-0-0-0-0-1-2-0-0-0-0-1-0-1-2-0-0-0			28.2	0	0
TDP018	ymdsi^RHQGPFW^ml	0-0-0-0-0-0-1-1-0-0-0-0-0-0-0-0-1-0-0-0			24.9	0	0
TDP018	ymdsi^RHQGPFWML	1-0-1-0-0-0-0-0-0-0-0-0-0-0-0-1-0-1-0-0			24.2	0	0
TDP018	ymdsi^RHQGPFWM^l	0-0-0-0-0-0-0-0-0-0-0-0-0-0-0-0-0-1-0-0			22.3	0	0
TDP018	YMDSIRHQ^gpfwml	1-1-0-1-0-1-2-2-1-0-0-2-1-2-2-2-1-2-3-3			28.6	0	0
TDP018	ym^DSIRHQGPFWM^l	0-0-0-0-0-0-0-0-0-0-0-0-1-1-0-0-0-1-1-1			22.8	0	0
TDP018	ymd^SIRHQGPFWML	0-0-0-1-0-1-0-0-0-0-0-0-0-0-0-0-0-0-0-0		1 times in 2 NECs	23.1	0	24.2
TDP018	YMDSIRHQGPFWML	3-2-3-2-3-4-1-3-1-3-4-2-3-2-2-2-1-2-1-0	6 times in 2 NECs	8 times in 2 NECs	30.7	25.6	27.3
TDP019	GQHRISDA	0-0-0-0-0-0-0-0-1-0-0-0-0-0-0-0-0-0-0-0			25.8	0	0										GQHRISDA
TDP019	QHRISDAE	0-0-0-0-0-0-0-0-0-0-0-0-0-0-0-0-1-0-0-0			21.3	0	0																		QHRISDAE
TDP019	XXXDMFPG	1-0-0-0-0-0-0-0-0-0-0-0-0-0-0-0-0-0-0-0			25.1	0	0		XXXDMFPG
TDP019	XDMFPGQH	0-0-0-0-0-0-0-0-0-0-0-0-0-0-0-0-0-0-0-0		1 times in 2 NECs	0	0	23.2
TDP019	RISDAELX	1-1-1-1-2-1-2-1-2-1-1-1-1-2-1-0-2-1-1-2	2 times in 2 NECs	2 times in 2 NECs	29.4	26.4	24.9		RISDAELX	RISDAELX	RISDAELX	RISDAELX	RISDAELX	RISDAELX	RISDAELX	RISDAELX	RISDAELX	RISDAELX	RISDAELX	RISDAELX	RISDAELX	RISDAELX	RISDAELX		RISDAELX	RISDAELX	RISDAELX	RISDAELX
--------
TDP019	DMFPGQHR^isdael	0-0-0-0-0-0-0-0-1-0-0-0-0-0-0-0-0-0-0-0			25.8	0	0
TDP019	d^MFPGQHRISDAEL	1-0-0-0-0-0-0-0-0-0-0-0-0-0-0-0-0-0-0-0			25.1	0	0
TDP019	DMFPGQHRI^sdael	0-0-0-0-0-0-0-0-0-0-0-0-0-0-0-0-1-0-0-0			21.3	0	0
TDP019	dmf^PGQHRISDAEL	0-0-0-0-0-0-0-0-0-0-0-0-0-0-0-0-0-0-0-0		1 times in 2 NECs	0	0	23.2
TDP019	DMFPGQHRISD^ael	1-1-1-1-2-1-2-1-2-1-1-1-1-2-1-0-2-1-1-2	2 times in 2 NECs	2 times in 2 NECs	29.4	26.4	24.9
TDP019	DMFPGQHRISDAEL	1-1-2-0-2-2-1-2-1-0-1-1-1-3-1-2-0-0-0-2	3 times in 2 NECs	5 times in 2 NECs	29.6	24.5	30.4
TDP020	MKKTLVMY	0-0-1-0-0-0-0-1-0-0-0-0-1-1-1-0-0-1-0-1			26.1	0	0				MKKTLVMY					MKKTLVMY					MKKTLVMY	MKKTLVMY	MKKTLVMY			MKKTLVMY		MKKTLVMY
TDP020	QMKKTLVM	0-0-0-1-0-0-0-1-0-0-0-1-0-0-0-0-0-0-0-0			23.3	0	0					QMKKTLVM				QMKKTLVM				QMKKTLVM
--------
TDP020	qmkkt^LVMYNEWNL	0-0-1-0-0-0-0-1-0-0-0-0-1-1-1-0-0-1-0-1			26.1	0	0
TDP020	qmkk^TLVMYNEWNL	0-0-0-1-0-0-0-1-0-0-0-1-0-0-0-0-0-0-0-0			23.3	0	0
TDP020	QMKKTLVMYNEWNL	3-3-3-2-4-3-1-1-2-2-1-2-2-1-2-2-0-2-2-0	5 times in 2 NECs	5 times in 2 NECs	30.9	34	28.6
TDP021	KVNFQQHI	0-0-0-1-0-0-0-0-0-0-0-0-1-1-1-0-0-0-0-1			26.1	0	0					KVNFQQHI									KVNFQQHI	KVNFQQHI	KVNFQQHI					KVNFQQHI
TDP021	MEPHSKVN	0-0-0-0-0-0-0-0-0-0-0-0-0-0-0-0-0-0-0-0	2 times in 2 NECs		0	21.8	0
TDP021	PHSKVNFQ	0-0-0-0-0-0-0-0-0-0-0-0-0-0-0-1-0-0-0-1			22.5	0	0																	PHSKVNFQ				PHSKVNFQ
TDP021	XXXPMEPH	0-0-0-0-0-1-0-0-0-0-0-0-0-1-0-0-0-0-0-0		1 times in 2 NECs	25.7	0	21.6							XXXPMEPH								XXXPMEPH
--------
TDP021	PMEPHSKVNF^qqhi	0-0-0-1-0-0-0-0-0-0-0-0-1-1-1-0-0-0-0-1			26.1	0	0
TDP021	pmeph^SKVNFQQHI	0-0-0-0-0-0-0-0-0-0-0-0-0-0-0-0-0-0-0-0	2 times in 2 NECs		0	21.8	0
TDP021	pmephsk^VNFQQHI	0-0-0-0-0-0-0-0-0-0-0-0-0-0-0-1-0-0-0-1			22.5	0	0
TDP021	p^MEPHSKVNFQQHI	0-0-0-0-0-1-0-0-0-0-0-0-0-1-0-0-0-0-0-0		1 times in 2 NECs	25.7	0	21.6
TDP021	PMEPHSKVNFQQHI	1-1-5-3-2-5-2-1-1-3-3-2-1-1-1-1-0-2-2-2	5 times in 2 NECs	4 times in 2 NECs	29.4	24.8	25.2
TDP022	XHMIALYW	0-0-0-0-0-0-0-1-0-0-0-0-0-1-0-0-0-2-0-2			24	0	0									XHMIALYW						XHMIALYW				XHMIALYW		XHMIALYW
TDP022	RDTMFIXX	0-0-0-0-0-0-1-0-0-0-0-0-0-0-0-0-0-0-0-0			21.4	0	0								RDTMFIXX
TDP022	XXXHMIAL	1-0-1-0-0-0-0-0-0-0-0-0-0-0-0-0-0-0-0-0			22.1	0	0		XXXHMIAL		XXXHMIAL
TDP022	MIALYWGR	0-0-0-0-0-0-0-0-1-0-0-0-0-1-0-0-0-0-0-1			24.9	0	0										MIALYWGR					MIALYWGR						MIALYWGR
TDP022	XXHMIALY	3-2-2-3-2-0-2-1-0-3-2-1-3-1-1-1-0-3-0-1	6 times in 2 NECs	2 times in 2 NECs	28.7	25.1	23.1		XXHMIALY	XXHMIALY	XXHMIALY	XXHMIALY	XXHMIALY		XXHMIALY	XXHMIALY		XXHMIALY	XXHMIALY	XXHMIALY	XXHMIALY	XXHMIALY	XXHMIALY	XXHMIALY		XXHMIALY		XXHMIALY
--------
TDP022	hmi^ALYWGRDTMFI	0-0-0-0-0-0-0-1-0-0-0-0-0-1-0-0-0-2-0-2			24	0	0
TDP022	hmial^YWGRDTMFI	0-0-0-0-0-0-0-0-1-0-0-0-0-1-0-0-0-0-0-1			24.9	0	0
TDP022	h^MIALYWGRDTMFI	1-0-1-0-0-0-0-0-0-0-0-0-0-0-0-0-0-0-0-0			22.1	0	0
TDP022	hm^IALYWGRDTM^fi	0-0-0-0-0-0-1-0-0-0-0-0-0-0-0-0-0-0-0-0			21.4	0	0
TDP022	hm^IALYWGRDTMFI	3-2-2-3-2-0-1-1-0-3-2-1-3-1-1-1-0-3-0-1	6 times in 2 NECs	2 times in 2 NECs	28.7	25.1	23.1
TDP022	HMIALYWGRDTMFI	6-9-5-2-4-5-4-4-4-3-1-3-2-1-7-5-6-1-1-3	7 times in 2 NECs	10 times in 2 NECs	46.2	39.6	47.2
--------
TDP023	MGNNGSLEQDVWIA	0-0-0-0-0-1-2-0-1-0-2-2-1-0-2-0-0-0-0-0		1 times in 2 NECs	27.9	0	24.7
TDP024	YPIMAXXX	0-0-2-0-0-0-0-0-0-0-2-0-0-0-0-0-0-0-0-0			23	0	0				YPIMAXXX								YPIMAXXX
--------
TDP024	LGWHAMFRKYPIM^a	0-0-2-0-0-0-0-0-0-0-2-0-0-0-0-0-0-0-0-0			23	0	0
TDP024	LGWHAMFRKYPIMA	2-3-2-1-3-0-1-0-0-5-2-0-0-0-0-0-0-0-0-0	1 times in 2 NECs	7 times in 2 NECs	29.8	26.3	28.2
TDP025	YQKERLFF	0-0-0-0-0-0-0-0-1-0-0-0-0-0-0-0-0-0-0-0			23.5	0	0										YQKERLFF
TDP025	KERLFFWA	0-1-0-0-0-1-1-1-2-0-0-0-0-0-1-1-1-0-0-0			26.9	0	0			KERLFFWA				KERLFFWA	KERLFFWA	KERLFFWA	KERLFFWA						KERLFFWA	KERLFFWA	KERLFFWA
TDP025	RLFFWAXX	0-0-0-0-0-0-0-0-0-0-0-1-0-0-0-0-0-0-1-2			22.6	0	0													RLFFWAXX							RLFFWAXX	RLFFWAXX
TDP025	LFFWAXXX	0-0-0-0-0-1-1-0-0-0-0-0-1-5-1-1-1-2-0-4			29.3	0	0							LFFWAXXX	LFFWAXXX						LFFWAXXX	LFFWAXXX	LFFWAXXX	LFFWAXXX	LFFWAXXX	LFFWAXXX		LFFWAXXX
TDP025	SGPDYQKE	0-0-0-0-1-0-0-0-0-0-0-0-0-0-0-0-0-0-0-0			23.3	0	0						SGPDYQKE
--------
TDP025	SGPDYQKERLFFW^a	0-0-0-0-0-1-1-0-0-0-0-0-1-5-1-1-1-2-0-4			29.3	0	0
TDP025	SGPDYQKERL^ffwa	0-1-0-0-0-1-1-1-2-0-0-0-0-0-1-1-1-0-0-0			26.9	0	0
TDP025	sgpd^YQKERLFFWA	0-0-0-0-1-0-0-0-0-0-0-0-0-0-0-0-0-0-0-0			23.3	0	0
TDP025	SGPDYQKERLFF^wa	0-0-0-0-0-0-0-0-0-0-0-1-0-0-0-0-0-0-1-2			22.6	0	0
TDP025	SGPDYQKE^rlffwa	0-0-0-0-0-0-0-0-1-0-0-0-0-0-0-0-0-0-0-0			23.5	0	0
TDP025	SGPDYQKERLFFWA	3-2-5-4-1-2-3-3-3-5-6-3-3-4-3-3-3-4-5-2	10 times in 2 NECs	19 times in 2 NECs	35.9	32.3	32.7
TDP026	GSMGANHT	0-0-0-0-0-0-0-0-0-0-0-0-0-0-0-0-0-0-0-1			25.1	0	0																					GSMGANHT
TDP026	GANHTWVV	0-1-0-0-0-0-0-0-0-0-0-0-0-2-0-0-1-0-0-0			23	0	0			GANHTWVV												GANHTWVV			GANHTWVV
TDP026	NHTWVVKA	1-1-1-1-1-1-1-1-2-1-1-0-1-1-1-2-2-1-1-1			31.6	0	0		NHTWVVKA	NHTWVVKA	NHTWVVKA	NHTWVVKA	NHTWVVKA	NHTWVVKA	NHTWVVKA	NHTWVVKA	NHTWVVKA	NHTWVVKA	NHTWVVKA		NHTWVVKA	NHTWVVKA	NHTWVVKA	NHTWVVKA	NHTWVVKA	NHTWVVKA	NHTWVVKA	NHTWVVKA
TDP026	HTWVVKAX	0-0-0-0-0-0-0-0-0-0-0-0-0-1-0-0-0-0-0-0			21.5	0	0															HTWVVKAX
TDP026	TWVVKAXX	0-0-0-0-0-1-1-1-1-0-0-0-0-1-0-0-1-1-0-0			26.1	0	0							TWVVKAXX	TWVVKAXX	TWVVKAXX	TWVVKAXX					TWVVKAXX			TWVVKAXX	TWVVKAXX
TDP026	WVVKAXXX	0-0-0-0-0-0-0-0-1-0-0-0-0-2-1-0-0-1-2-1			40.8	0	0										WVVKAXXX					WVVKAXXX	WVVKAXXX			WVVKAXXX	WVVKAXXX	WVVKAXXX
TDP026	FGSMGANH	0-0-0-1-0-0-0-0-0-0-0-2-1-3-0-0-0-2-3-2			28.6	0	0					FGSMGANH								FGSMGANH	FGSMGANH	FGSMGANH				FGSMGANH	FGSMGANH	FGSMGANH
TDP026	SMGANHTW	0-0-0-0-0-0-0-0-1-0-0-0-0-1-0-0-0-0-0-1			24.2	0	0										SMGANHTW					SMGANHTW						SMGANHTW
TDP026	XXFGSMGA	0-0-0-0-1-0-0-0-0-0-0-1-0-0-0-0-0-0-0-0			22.3	0	0						XXFGSMGA							XXFGSMGA
TDP026	XXXFGSMG	1-0-1-0-0-1-0-0-0-1-1-0-1-1-0-0-0-0-1-0	2 times in 2 NECs	1 times in 2 NECs	26.6	27.3	23.2		XXXFGSMG		XXXFGSMG			XXXFGSMG				XXXFGSMG	XXXFGSMG		XXXFGSMG	XXXFGSMG					XXXFGSMG
--------
TDP026	FGSMGANHTWVVK^a	0-0-0-0-0-0-0-0-1-0-0-0-0-2-1-0-0-1-2-1			40.8	0	0
TDP026	fgsm^GANHTWVVKA	0-0-0-1-0-0-0-0-0-0-0-2-1-3-0-0-0-2-3-2			28.6	0	0
TDP026	FGSMGANHTW^vvka	1-1-1-1-1-1-1-1-2-1-1-0-1-1-1-2-2-1-1-1			31.6	0	0
TDP026	FGSMGANH^twvvka	0-1-0-0-0-0-0-0-0-0-0-0-0-2-0-0-1-0-0-0			23	0	0
TDP026	FGSMGANHTWVV^ka	0-0-0-0-0-1-1-1-1-0-0-0-0-1-0-0-1-1-0-0			26.1	0	0
TDP026	fg^SMGANHTWVVKA	0-0-0-0-1-0-0-0-0-0-0-1-0-0-0-0-0-0-0-0			22.3	0	0
TDP026	fgsmga^NHTWVVKA	0-0-0-0-0-0-0-0-1-0-0-0-0-1-0-0-0-0-0-1			24.2	0	0
TDP026	fgsmg^ANHTWVVKA	0-0-0-0-0-0-0-0-0-0-0-0-0-0-0-0-0-0-0-1			25.1	0	0
TDP026	FGSMGANHTWV^vka	0-0-0-0-0-0-0-0-0-0-0-0-0-1-0-0-0-0-0-0			21.5	0	0
TDP026	f^GSMGANHTWVVKA	1-0-1-0-0-1-0-0-0-1-1-0-1-1-0-0-0-0-1-0	2 times in 2 NECs	1 times in 2 NECs	26.6	27.3	23.2
TDP026	FGSMGANHTWVVKA	6-4-6-4-4-5-2-5-4-5-6-6-7-7-3-5-3-7-4-7	12 times in 2 NECs	12 times in 2 NECs	38.3	36.3	34.5
TDP027	YRMHVQLG	0-0-0-0-0-0-0-1-1-0-0-0-0-0-0-1-0-0-0-1			26.5	0	0									YRMHVQLG	YRMHVQLG							YRMHVQLG				YRMHVQLG
TDP027	HVQLGGAA	0-0-0-0-0-0-0-0-0-0-0-0-1-1-0-0-0-1-0-1			22.9	0	0														HVQLGGAA	HVQLGGAA				HVQLGGAA		HVQLGGAA
TDP027	IYRMHVQL	0-0-0-0-0-0-0-0-1-0-0-0-0-0-0-0-0-0-0-0			24.4	0	0										IYRMHVQL
TDP027	QLGGAAXX	0-1-1-0-0-0-0-0-0-1-1-0-0-0-0-0-0-0-0-1		1 times in 2 NECs	25.2	0	29.2			QLGGAAXX	QLGGAAXX							QLGGAAXX	QLGGAAXX									QLGGAAXX
TDP027	XXXDGIYR	1-1-1-1-1-0-0-0-0-1-1-1-1-1-1-0-0-1-1-0	2 times in 2 NECs	2 times in 2 NECs	27.1	27.6	28.4		XXXDGIYR	XXXDGIYR	XXXDGIYR	XXXDGIYR	XXXDGIYR					XXXDGIYR	XXXDGIYR	XXXDGIYR	XXXDGIYR	XXXDGIYR	XXXDGIYR			XXXDGIYR	XXXDGIYR
--------
TDP027	dgiyrm^HVQLGGAA	0-0-0-0-0-0-0-0-1-0-0-0-0-0-0-0-0-0-0-0			24.4	0	0
TDP027	DGIYRMH^vqlggaa	0-0-0-0-0-0-0-1-1-0-0-0-0-0-0-1-0-0-0-1			26.5	0	0
TDP027	DGIYRMHVQL^ggaa	0-0-0-0-0-0-0-0-0-0-0-0-1-1-0-0-0-1-0-1			22.9	0	0
TDP027	DGIYRMHVQLGG^aa	0-1-1-0-0-0-0-0-0-1-1-0-0-0-0-0-0-0-0-1		1 times in 2 NECs	25.2	0	29.2
TDP027	d^GIYRMHVQLGGAA	1-1-1-1-1-0-0-0-0-1-1-1-1-1-1-0-0-1-1-0	2 times in 2 NECs	2 times in 2 NECs	27.1	27.6	28.4
TDP027	DGIYRMHVQLGGAA	3-3-4-3-4-5-4-5-4-2-4-3-3-3-4-3-0-3-3-4	9 times in 2 NECs	7 times in 2 NECs	32.7	30.7	30.7
TDP028	WDESNGAX	0-0-0-0-1-1-0-0-1-0-0-0-0-0-0-0-0-0-0-0			22.5	0	0						WDESNGAX	WDESNGAX			WDESNGAX
TDP028	DESNGAXX	1-0-1-1-1-1-1-0-0-1-1-1-1-0-0-1-0-0-0-0	2 times in 2 NECs	1 times in 2 NECs	26.9	26.8	25.9		DESNGAXX		DESNGAXX	DESNGAXX	DESNGAXX	DESNGAXX	DESNGAXX			DESNGAXX	DESNGAXX	DESNGAXX	DESNGAXX			DESNGAXX
TDP028	XXHGTPKF	1-1-1-1-1-1-1-1-0-1-1-0-0-0-0-0-0-0-1-0	1 times in 2 NECs	2 times in 2 NECs	26	25.7	30.3		XXHGTPKF	XXHGTPKF	XXHGTPKF	XXHGTPKF	XXHGTPKF	XXHGTPKF	XXHGTPKF	XXHGTPKF		XXHGTPKF	XXHGTPKF								XXHGTPKF
--------
TDP028	HGTPKFAWDES^nga	0-0-0-0-1-1-0-0-1-0-0-0-0-0-0-0-0-0-0-0			22.5	0	0
TDP028	HGTPKFAWDESN^ga	1-0-1-1-1-1-1-0-0-1-1-1-1-0-0-1-0-0-0-0	2 times in 2 NECs	1 times in 2 NECs	26.9	26.8	25.9
TDP028	hg^TPKFAWDESNGA	1-1-1-1-1-1-1-1-0-1-1-0-0-0-0-0-0-0-1-0	1 times in 2 NECs	2 times in 2 NECs	26	25.7	30.3
TDP028	HGTPKFAWDESNGA	4-3-5-3-3-4-2-3-3-4-5-2-3-4-3-3-3-3-3-3	7 times in 2 NECs	6 times in 2 NECs	35	35.2	35.7
TDP029	WKGVRNDF	0-0-0-0-0-0-0-1-0-0-0-0-0-0-0-0-0-0-0-0			21.7	0	0									WKGVRNDF
TDP029	RNDFTEAX	0-0-0-0-0-0-0-0-0-0-0-0-0-1-0-0-0-0-0-0			21.3	0	0															RNDFTEAX
TDP029	XXXAGSWK	0-0-0-0-0-0-0-0-0-0-0-0-0-0-0-0-0-0-0-0		1 times in 2 NECs	0	0	21.7
TDP029	XXAGSWKG	0-1-1-1-0-0-0-0-0-1-0-1-0-1-0-1-0-1-0-1		1 times in 2 NECs	26.3	0	29.4			XXAGSWKG	XXAGSWKG	XXAGSWKG						XXAGSWKG		XXAGSWKG		XXAGSWKG		XXAGSWKG		XXAGSWKG		XXAGSWKG
--------
TDP029	AGSWKGVRNDF^tea	0-0-0-0-0-0-0-0-0-0-0-0-0-1-0-0-0-0-0-0			21.3	0	0
TDP029	AGSWKGV^rndftea	0-0-0-0-0-0-0-1-0-0-0-0-0-0-0-0-0-0-0-0			21.7	0	0
TDP029	ag^SWKGVRNDFTEA	0-1-1-1-0-0-0-0-0-1-0-1-0-1-0-1-0-1-0-1		1 times in 2 NECs	26.3	0	29.4
TDP029	a^GSWKGVRNDFTEA	0-0-0-0-0-0-0-0-0-0-0-0-0-0-0-0-0-0-0-0		1 times in 2 NECs	0	0	21.7
TDP029	AGSWKGVRNDFTEA	2-2-2-2-2-2-4-2-2-4-2-3-2-2-3-2-2-2-1-1	3 times in 2 NECs	3 times in 2 NECs	32.3	27.5	30.1
TDP030	QMIEAPLH	0-0-0-0-0-0-0-0-0-0-0-0-0-1-1-1-0-0-0-0			22.3	0	0															QMIEAPLH	QMIEAPLH	QMIEAPLH
TDP030	GTQMIEAP	0-0-0-0-0-0-0-0-0-0-0-0-0-0-0-0-0-1-0-0			25	0	0																			GTQMIEAP
TDP030	PLHYSAXX	1-1-1-1-1-0-1-1-1-1-1-1-2-2-0-1-2-1-2-2			32.5	0	0		PLHYSAXX	PLHYSAXX	PLHYSAXX	PLHYSAXX	PLHYSAXX		PLHYSAXX	PLHYSAXX	PLHYSAXX	PLHYSAXX	PLHYSAXX	PLHYSAXX	PLHYSAXX	PLHYSAXX		PLHYSAXX	PLHYSAXX	PLHYSAXX	PLHYSAXX	PLHYSAXX
TDP030	XXPGTQMI	1-1-1-1-1-1-1-1-1-1-1-1-1-1-1-1-1-1-1-1	2 times in 2 NECs	2 times in 2 NECs	29.9	28.1	27.8		XXPGTQMI	XXPGTQMI	XXPGTQMI	XXPGTQMI	XXPGTQMI	XXPGTQMI	XXPGTQMI	XXPGTQMI	XXPGTQMI	XXPGTQMI	XXPGTQMI	XXPGTQMI	XXPGTQMI	XXPGTQMI	XXPGTQMI	XXPGTQMI	XXPGTQMI	XXPGTQMI	XXPGTQMI	XXPGTQMI
--------
TDP030	PGTQMIEAPLHY^sa	1-1-1-1-1-0-1-1-1-1-1-1-2-2-0-1-2-1-2-2			32.5	0	0
TDP030	pgtqm^IEAPLHYSA	0-0-0-0-0-0-0-0-0-0-0-0-0-0-0-0-0-1-0-0			25	0	0
TDP030	pgtqmie^APLHYSA	0-0-0-0-0-0-0-0-0-0-0-0-0-1-1-1-0-0-0-0			22.3	0	0
TDP030	pg^TQMIEAPLHYSA	1-1-1-1-1-1-1-1-1-1-1-1-1-1-1-1-1-1-1-1	2 times in 2 NECs	2 times in 2 NECs	29.9	28.1	27.8
TDP030	PGTQMIEAPLHYSA	8-6-9-9-6-6-6-6-6-9-8-8-8-9-9-6-7-8-9-10	21 times in 2 NECs	16 times in 2 NECs	38.4	37.6	34.8
TDP031	LIFVSNAX	0-2-0-2-0-1-1-2-2-0-1-1-2-2-1-2-1-1-2-3			31.8	0	0			LIFVSNAX		LIFVSNAX		LIFVSNAX	LIFVSNAX	LIFVSNAX	LIFVSNAX		LIFVSNAX	LIFVSNAX	LIFVSNAX	LIFVSNAX	LIFVSNAX	LIFVSNAX	LIFVSNAX	LIFVSNAX	LIFVSNAX	LIFVSNAX
TDP031	IFVSNAXX	0-0-0-0-0-0-0-1-2-0-0-0-0-1-0-1-0-1-0-1			25.6	0	0									IFVSNAXX	IFVSNAXX					IFVSNAXX		IFVSNAXX		IFVSNAXX		IFVSNAXX
TDP031	FVSNAXXX	0-0-0-1-0-0-1-2-1-0-0-0-0-0-0-1-1-1-1-2			35.1	0	0					FVSNAXXX			FVSNAXXX	FVSNAXXX	FVSNAXXX							FVSNAXXX	FVSNAXXX	FVSNAXXX	FVSNAXXX	FVSNAXXX
TDP031	GHETRWLI	0-0-0-0-0-0-0-0-0-0-0-0-0-0-0-0-0-1-1-1			23.1	0	0																			GHETRWLI	GHETRWLI	GHETRWLI
--------
TDP031	QGHETRWLIFV^sna	0-2-0-2-0-1-1-2-2-0-1-1-2-2-1-2-1-1-2-3			31.8	0	0
TDP031	QGHETRWLIFVSN^a	0-0-0-1-0-0-1-2-1-0-0-0-0-0-0-1-1-1-1-2			35.1	0	0
TDP031	qghet^RWLIFVSNA	0-0-0-0-0-0-0-0-0-0-0-0-0-0-0-0-0-1-1-1			23.1	0	0
TDP031	QGHETRWLIFVS^na	0-0-0-0-0-0-0-1-2-0-0-0-0-1-0-1-0-1-0-1			25.6	0	0
TDP031	QGHETRWLIFVSNA	11-8-8-9-7-9-7-6-6-13-9-7-8-7-9-9-5-9-8-7	19 times in 2 NECs	19 times in 2 NECs	42.5	35.6	37.4
TDP032	XRGSPMDG	0-0-0-0-0-1-0-0-0-0-0-0-0-0-0-0-1-0-0-0			25.7	0	0							XRGSPMDG											XRGSPMDG
TDP032	AQNKHAXX	0-0-2-1-0-0-0-0-0-0-1-0-0-0-0-0-1-0-1-1			26.8	0	0				AQNKHAXX	AQNKHAXX							AQNKHAXX						AQNKHAXX		AQNKHAXX	AQNKHAXX
TDP032	QNKHAXXX	0-1-1-0-0-0-1-0-1-0-0-0-0-0-3-3-1-0-1-2			31.8	0	0			QNKHAXXX	QNKHAXXX				QNKHAXXX		QNKHAXXX						QNKHAXXX	QNKHAXXX	QNKHAXXX		QNKHAXXX	QNKHAXXX
TDP032	XXRGSPMD	0-0-0-0-0-0-0-0-0-1-0-0-1-0-0-0-0-1-0-1	1 times in 2 NECs		26	23.5	0											XXRGSPMD			XXRGSPMD					XXRGSPMD		XXRGSPMD
TDP032	YAQNKHAX	0-1-1-0-1-1-1-3-3-1-1-0-1-2-3-2-2-0-0-1		1 times in 2 NECs	35.6	0	27.5			YAQNKHAX	YAQNKHAX		YAQNKHAX	YAQNKHAX	YAQNKHAX	YAQNKHAX	YAQNKHAX	YAQNKHAX	YAQNKHAX		YAQNKHAX	YAQNKHAX	YAQNKHAX	YAQNKHAX	YAQNKHAX			YAQNKHAX
--------
TDP032	RGSPMDGYAQNKH^a	0-1-1-0-0-0-1-0-1-0-0-0-0-0-3-3-1-0-1-2			31.8	0	0
TDP032	rg^SPMDGYAQNKHA	0-0-0-0-0-0-0-0-0-1-0-0-1-0-0-0-0-1-0-1	1 times in 2 NECs		26	23.5	0
TDP032	RGSPMDGYAQNK^ha	0-0-2-1-0-0-0-0-0-0-1-0-0-0-0-0-1-0-1-1			26.8	0	0
TDP032	rgs^PMDGYAQNKHA	0-0-0-0-0-1-0-0-0-0-0-0-0-0-0-0-1-0-0-0			25.7	0	0
TDP032	RGSPMDGYAQN^kha	0-1-1-0-1-1-1-3-3-1-1-0-1-2-3-2-2-0-0-1		1 times in 2 NECs	35.6	0	27.5
TDP032	RGSPMDGYAQNKHA	17-28-19-16-16-16-13-8-13-18-12-17-14-14-17-16-9-19-21-21	29 times in 2 NECs	21 times in 2 NECs	38.3	36.4	37
TDP033	XXGGLLDH	0-0-0-1-0-0-0-0-0-0-0-0-0-0-0-0-0-0-0-0			22.3	0	0					XXGGLLDH
--------
TDP033	gg^LLDHFYTSQIPA	0-0-0-1-0-0-0-0-0-0-0-0-0-0-0-0-0-0-0-0			22.3	0	0
TDP033	GGLLDHFYTSQIPA	0-1-3-2-0-1-3-2-1-2-2-0-1-1-1-4-2-1-2-2	6 times in 2 NECs	3 times in 2 NECs	29.7	26.6	27.8
TDP034	AMMKIGEV	0-0-0-0-0-1-0-1-1-0-0-0-1-1-2-1-2-1-1-2			25.9	0	0							AMMKIGEV		AMMKIGEV	AMMKIGEV				AMMKIGEV	AMMKIGEV	AMMKIGEV	AMMKIGEV	AMMKIGEV	AMMKIGEV	AMMKIGEV	AMMKIGEV
TDP034	SAMMKIGE	0-0-0-1-0-1-0-1-1-0-0-2-1-2-1-2-0-1-2-2			28.8	0	0					SAMMKIGE		SAMMKIGE		SAMMKIGE	SAMMKIGE			SAMMKIGE	SAMMKIGE	SAMMKIGE	SAMMKIGE	SAMMKIGE		SAMMKIGE	SAMMKIGE	SAMMKIGE
TDP034	XSAMMKIG	0-0-0-0-0-0-0-0-0-0-0-0-0-1-0-0-0-1-0-1			25.6	0	0															XSAMMKIG				XSAMMKIG		XSAMMKIG
TDP034	IGEVARPL	0-0-0-0-0-0-0-1-0-0-0-0-0-0-0-0-1-0-0-0			28.5	0	0									IGEVARPL									IGEVARPL
TDP034	GEVARPLG	0-0-0-0-0-0-0-0-1-0-0-0-0-1-0-1-2-0-0-0			28.7	0	0										GEVARPLG					GEVARPLG		GEVARPLG	GEVARPLG
TDP034	EVARPLGX	0-0-0-0-0-0-0-0-0-0-0-0-0-0-0-0-0-0-1-0			21.8	0	0																				EVARPLGX
TDP034	XXXSAMMK	0-0-1-0-0-0-1-0-0-1-0-0-0-0-0-0-0-0-0-0		2 times in 2 NECs	32.1	0	25.5				XXXSAMMK				XXXSAMMK			XXXSAMMK
TDP034	XXSAMMKI	1-0-1-1-1-1-1-1-0-1-2-0-2-1-0-0-0-0-1-0	3 times in 2 NECs	3 times in 2 NECs	33.4	26.1	33.7		XXSAMMKI		XXSAMMKI	XXSAMMKI	XXSAMMKI	XXSAMMKI	XXSAMMKI	XXSAMMKI		XXSAMMKI	XXSAMMKI		XXSAMMKI	XXSAMMKI					XXSAMMKI
--------
TDP034	samm^KIGEVARPLG	0-0-0-1-0-1-0-1-1-0-0-2-1-2-1-2-0-1-2-2			28.8	0	0
TDP034	SAMMKIGEVA^rplg	0-0-0-0-0-0-0-0-1-0-0-0-0-1-0-1-2-0-0-0			28.7	0	0
TDP034	SAMMKIGEV^arplg	0-0-0-0-0-0-0-1-0-0-0-0-0-0-0-0-1-0-0-0			28.5	0	0
TDP034	sam^MKIGEVARPLG	0-0-0-0-0-0-0-0-0-0-0-0-0-1-0-0-0-1-0-1			25.6	0	0
TDP034	sammk^IGEVARPLG	0-0-0-0-0-1-0-1-1-0-0-0-1-1-2-1-2-1-1-2			25.9	0	0
TDP034	SAMMKIGEVAR^plg	0-0-0-0-0-0-0-0-0-0-0-0-0-0-0-0-0-0-1-0			21.8	0	0
TDP034	s^AMMKIGEVARPLG	0-0-1-0-0-0-1-0-0-1-0-0-0-0-0-0-0-0-0-0		2 times in 2 NECs	32.1	0	25.5
TDP034	sa^MMKIGEVARPLG	1-0-1-1-1-1-1-1-0-1-2-0-2-1-0-0-0-0-1-0	3 times in 2 NECs	3 times in 2 NECs	33.4	26.1	33.7
TDP034	SAMMKIGEVARPLG	4-5-6-6-4-5-3-5-6-5-4-8-7-12-5-7-5-6-8-6	16 times in 2 NECs	13 times in 2 NECs	39.8	39.3	37.4
TDP035	PWNMLKDD	0-0-0-1-0-0-0-0-0-0-0-1-1-1-0-0-0-0-1-1			23.3	0	0					PWNMLKDD								PWNMLKDD	PWNMLKDD	PWNMLKDD					PWNMLKDD	PWNMLKDD
TDP035	WNMLKDDM	0-0-0-1-0-0-1-1-1-0-0-0-0-0-1-1-0-2-1-1			25.1	0	0					WNMLKDDM			WNMLKDDM	WNMLKDDM	WNMLKDDM						WNMLKDDM	WNMLKDDM		WNMLKDDM	WNMLKDDM	WNMLKDDM
TDP035	MLKDDMGX	2-3-3-3-2-2-2-3-2-2-1-2-3-7-4-3-4-2-5-6			36.9	0	0		MLKDDMGX	MLKDDMGX	MLKDDMGX	MLKDDMGX	MLKDDMGX	MLKDDMGX	MLKDDMGX	MLKDDMGX	MLKDDMGX	MLKDDMGX	MLKDDMGX	MLKDDMGX	MLKDDMGX	MLKDDMGX	MLKDDMGX	MLKDDMGX	MLKDDMGX	MLKDDMGX	MLKDDMGX	MLKDDMGX
TDP035	IARQPWNM	0-0-0-0-0-0-0-2-1-0-0-0-0-2-0-1-2-1-2-3			32.8	0	0									IARQPWNM	IARQPWNM					IARQPWNM		IARQPWNM	IARQPWNM	IARQPWNM	IARQPWNM	IARQPWNM
TDP035	XIARQPWN	0-0-0-0-0-0-0-0-2-0-0-0-0-0-1-0-1-0-0-0			22.7	0	0										XIARQPWN						XIARQPWN		XIARQPWN
TDP035	LKDDMGXX	0-0-0-0-0-1-1-1-0-1-0-0-1-0-0-0-0-0-0-0		1 times in 2 NECs	27.9	0	24.6							LKDDMGXX	LKDDMGXX	LKDDMGXX		LKDDMGXX			LKDDMGXX
--------
TDP035	iarq^PWNMLKDDMG	0-0-0-0-0-0-0-1-1-0-0-0-0-1-0-1-1-1-2-2			32.8	0	0
TDP035	IARQPWNMLKD^dmg	2-3-3-3-2-2-2-2-2-2-1-2-3-6-4-3-3-2-5-5			36.9	0	0
TDP035	iar^QPWNMLKDDMG	0-0-0-0-0-0-0-0-2-0-0-0-0-0-1-0-1-0-0-0			22.7	0	0
TDP035	IARQPWNML^kddmg	0-0-0-1-0-0-1-1-1-0-0-0-0-0-1-1-0-2-1-1			25.1	0	0
TDP035	iarq^PWNMLKD^dmg	0-0-0-0-0-0-0-1-0-0-0-0-0-1-0-0-1-0-0-1			22.8	0	0
TDP035	IARQPWNM^lkddmg	0-0-0-1-0-0-0-0-0-0-0-1-1-1-0-0-0-0-1-1			23.3	0	0
TDP035	IARQPWNMLKDD^mg	0-0-0-0-0-1-1-1-0-1-0-0-1-0-0-0-0-0-0-0		1 times in 2 NECs	27.9	0	24.6
TDP035	IARQPWNMLKDDMG	11-13-15-16-8-11-10-9-3-12-17-19-16-15-12-10-6-13-9-5	36 times in 2 NECs	49 times in 2 NECs	36.1	34.7	35.8
TDP036	AIHGFEYV	0-0-0-0-0-0-0-0-0-0-0-0-1-1-0-0-0-0-1-0			26.3	0	0														AIHGFEYV	AIHGFEYV					AIHGFEYV
TDP036	MAIHGFEY	0-0-0-1-0-0-0-1-1-0-0-0-1-2-0-0-1-1-2-2			27.3	0	0					MAIHGFEY				MAIHGFEY	MAIHGFEY				MAIHGFEY	MAIHGFEY			MAIHGFEY	MAIHGFEY	MAIHGFEY	MAIHGFEY
TDP036	XMAIHGFE	0-0-1-1-0-1-1-1-1-0-1-1-1-1-0-0-0-1-2-3			41	0	0				XMAIHGFE	XMAIHGFE		XMAIHGFE	XMAIHGFE	XMAIHGFE	XMAIHGFE		XMAIHGFE	XMAIHGFE	XMAIHGFE	XMAIHGFE				XMAIHGFE	XMAIHGFE	XMAIHGFE
TDP036	YVTASRGX	0-0-0-0-0-0-0-0-0-0-0-0-0-0-0-0-1-0-0-0			23.2	0	0																		YVTASRGX
TDP036	TASRGXXX	0-0-0-0-0-0-0-0-0-0-0-0-1-1-0-0-0-0-1-2		2 times in 2 NECs	27.3	0	24.1														TASRGXXX	TASRGXXX					TASRGXXX	TASRGXXX
--------
TDP036	mai^HGFEYVTASRG	0-0-1-1-0-1-1-1-1-0-1-1-1-1-0-0-0-1-2-2			41	0	0
TDP036	maihg^FEYVTASRG	0-0-0-0-0-0-0-0-0-0-0-0-1-1-0-0-0-0-1-0			26.3	0	0
TDP036	mai^HGFEYVTASR^g	0-0-0-0-0-0-0-0-0-0-0-0-0-0-0-0-0-0-0-1			22.6	0	0
TDP036	maih^GFEYVTASRG	0-0-0-1-0-0-0-1-1-0-0-0-1-1-0-0-1-1-1-1			26.1	0	0
TDP036	maih^GFEYVTASR^g	0-0-0-0-0-0-0-0-0-0-0-0-0-1-0-0-0-0-1-1			27.3	0	0
TDP036	MAIHGFEYVTA^srg	0-0-0-0-0-0-0-0-0-0-0-0-0-0-0-0-1-0-0-0			23.2	0	0
TDP036	MAIHGFEYVTASR^g	0-0-0-0-0-0-0-0-0-0-0-0-1-0-0-0-0-0-0-0		2 times in 2 NECs	22.4	0	24.1
TDP036	MAIHGFEYVTASRG	8-8-6-5-8-8-4-3-3-6-6-9-5-8-8-4-5-6-7-4	15 times in 2 NECs	15 times in 2 NECs	33.1	31.2	31.7
TDP037	SSADIQGX	1-1-0-0-0-1-0-0-1-0-0-0-1-1-1-0-0-1-0-0	2 times in 2 NECs		25.3	24.8	0		SSADIQGX	SSADIQGX				SSADIQGX			SSADIQGX				SSADIQGX	SSADIQGX	SSADIQGX			SSADIQGX
TDP037	SADIQGXX	0-0-0-1-0-0-0-0-1-0-0-0-1-1-1-1-1-1-1-1			31.8	0	0					SADIQGXX					SADIQGXX				SADIQGXX	SADIQGXX	SADIQGXX	SADIQGXX	SADIQGXX	SADIQGXX	SADIQGXX	SADIQGXX
TDP037	ADIQGXXX	0-0-1-1-0-0-0-0-0-0-0-0-0-0-0-0-0-0-0-0	1 times in 2 NECs		26.8	25.7	0				ADIQGXXX	ADIQGXXX
--------
TDP037	WAGTAKNSSADI^qg	0-0-0-1-0-0-0-0-1-0-0-0-1-1-1-1-1-1-1-1			31.8	0	0
TDP037	WAGTAKNSSAD^iqg	1-1-0-0-0-1-0-0-1-0-0-0-1-1-1-0-0-1-0-0	2 times in 2 NECs		25.3	24.8	0
TDP037	WAGTAKNSSADIQ^g	0-0-1-1-0-0-0-0-0-0-0-0-0-0-0-0-0-0-0-0	1 times in 2 NECs		26.8	25.7	0
TDP037	WAGTAKNSSADIQG	7-14-6-6-8-5-7-6-5-7-4-6-5-6-6-4-4-7-6-8	11 times in 2 NECs	11 times in 2 NECs	36.5	36.1	39.7
TDP038	PPRSAGXX	0-2-0-5-0-2-1-1-1-0-0-2-2-3-2-1-3-2-3-4			32.5	0	0			PPRSAGXX		PPRSAGXX		PPRSAGXX	PPRSAGXX	PPRSAGXX	PPRSAGXX			PPRSAGXX	PPRSAGXX	PPRSAGXX	PPRSAGXX	PPRSAGXX	PPRSAGXX	PPRSAGXX	PPRSAGXX	PPRSAGXX
TDP038	PRSAGXXX	0-0-0-0-0-0-0-0-0-0-0-0-0-0-0-0-0-0-1-1			27	0	0																				PRSAGXXX	PRSAGXXX
TDP038	XEAWMTFI	0-0-0-0-0-0-0-0-0-0-0-0-0-0-0-0-2-0-0-0			21.2	0	0																		XEAWMTFI
--------
TDP038	EAWMTFIVPPRS^ag	0-2-0-5-0-2-1-1-1-0-0-2-2-3-2-1-2-2-3-4			32.5	0	0
TDP038	EAWMTFIVPPRSA^g	0-0-0-0-0-0-0-0-0-0-0-0-0-0-0-0-0-0-1-1			27	0	0
TDP038	eaw^MTFIVPPRSAG	0-0-0-0-0-0-0-0-0-0-0-0-0-0-0-0-1-0-0-0			21.2	0	0
TDP038	eaw^MTFIVPPRS^ag	0-0-0-0-0-0-0-0-0-0-0-0-0-0-0-0-1-0-0-0			21.2	0	0
TDP038	EAWMTFIVPPRSAG	6-2-6-5-6-5-4-4-4-4-5-4-6-5-4-3-3-5-3-3	13 times in 2 NECs	12 times in 2 NECs	33.2	30	32.1
TDP039	IPNLGDGX	0-0-0-1-0-0-0-0-0-0-1-0-1-1-0-0-0-1-1-2			34	0	0					IPNLGDGX							IPNLGDGX		IPNLGDGX	IPNLGDGX				IPNLGDGX	IPNLGDGX	IPNLGDGX
TDP039	NLGDGXXX	0-0-2-1-2-0-0-2-0-1-1-1-0-1-0-0-0-0-0-0	1 times in 2 NECs	2 times in 2 NECs	32.5	26.9	30.1				NLGDGXXX	NLGDGXXX	NLGDGXXX			NLGDGXXX		NLGDGXXX	NLGDGXXX	NLGDGXXX		NLGDGXXX
--------
TDP039	HAWFSVIIPNL^gdg	0-0-0-1-0-0-0-0-0-0-1-0-1-1-0-0-0-1-1-2			34	0	0
TDP039	HAWFSVIIPNLGD^g	0-0-2-1-2-0-0-2-0-1-1-1-0-1-0-0-0-0-0-0	1 times in 2 NECs	2 times in 2 NECs	32.5	26.9	30.1
TDP039	HAWFSVIIPNLGDG	9-7-7-12-9-9-9-8-9-10-9-12-10-7-9-4-3-10-6-6	13 times in 2 NECs	16 times in 2 NECs	41.5	36.3	37.8
--------
TDP040	AAPYHKMETNITSG	0-0-0-0-2-0-0-0-0-0-0-0-0-0-0-0-0-0-0-0		2 times in 2 NECs	24.8	0	23.1
TDP041	AKHYSRQW	0-3-0-3-3-2-0-1-1-0-0-2-4-2-2-3-2-2-2-4			27.3	0	0			AKHYSRQW		AKHYSRQW	AKHYSRQW	AKHYSRQW		AKHYSRQW	AKHYSRQW			AKHYSRQW	AKHYSRQW	AKHYSRQW	AKHYSRQW	AKHYSRQW	AKHYSRQW	AKHYSRQW	AKHYSRQW	AKHYSRQW
TDP041	WEMFGXXX	0-2-0-2-2-2-0-1-1-0-0-2-3-1-2-2-2-1-1-3			26.5	0	0			WEMFGXXX		WEMFGXXX	WEMFGXXX	WEMFGXXX		WEMFGXXX	WEMFGXXX			WEMFGXXX	WEMFGXXX	WEMFGXXX	WEMFGXXX	WEMFGXXX	WEMFGXXX	WEMFGXXX	WEMFGXXX	WEMFGXXX
TDP041	NAKHYSRQ	0-0-0-0-0-0-0-0-0-0-0-0-0-1-0-0-0-0-0-0			22.7	0	0															NAKHYSRQ
--------
TDP041	nakhy^SRQWWEMFG	0-1-0-1-1-0-0-0-0-0-0-0-1-1-0-1-0-1-1-1			27.3	0	0
TDP041	nakh^YSRQWWEMFG	0-0-0-0-0-0-0-0-0-0-0-0-0-1-0-0-0-0-0-0			22.7	0	0
TDP041	nakhy^SRQWWEMF^g	0-2-0-2-2-2-0-1-1-0-0-2-3-1-2-2-2-1-1-3			26.5	0	0
TDP041	NAKHYSRQWWEMFG	0-1-0-0-1-0-0-0-0-0-0-0-0-0-0-0-0-0-0-0		3 times in 2 NECs	22.5	0	23.9
TDP042	ASQTARWN	0-0-0-0-0-1-1-1-2-0-0-0-0-0-0-1-2-0-0-1			24.3	0	0							ASQTARWN	ASQTARWN	ASQTARWN	ASQTARWN							ASQTARWN	ASQTARWN			ASQTARWN
TDP042	WNDVDGGX	0-0-0-0-0-0-0-0-0-0-0-0-1-1-0-1-0-1-1-1			25.9	0	0														WNDVDGGX	WNDVDGGX		WNDVDGGX		WNDVDGGX	WNDVDGGX	WNDVDGGX
TDP042	SQTARWND	0-0-0-0-0-0-0-0-0-0-0-0-0-0-0-0-1-0-0-0			21	0	0																		SQTARWND
TDP042	PASQTARW	1-0-0-0-0-2-1-1-1-0-0-2-0-0-2-1-2-0-0-0			26.2	0	0		PASQTARW					PASQTARW	PASQTARW	PASQTARW	PASQTARW			PASQTARW			PASQTARW	PASQTARW	PASQTARW
TDP042	NDVDGGXX	1-0-0-0-0-0-1-1-0-0-1-0-1-1-0-0-0-0-1-0	1 times in 2 NECs	1 times in 2 NECs	25.9	23.5	23.8		NDVDGGXX						NDVDGGXX	NDVDGGXX			NDVDGGXX		NDVDGGXX	NDVDGGXX					NDVDGGXX
TDP042	DVDGGXXX	0-0-0-0-0-0-0-0-0-0-0-0-0-0-0-0-0-0-0-0		1 times in 2 NECs	0	0	21
TDP042	XXPASQTA	0-0-0-1-1-0-0-0-0-0-0-0-0-1-0-0-0-1-0-1	1 times in 2 NECs	1 times in 2 NECs	29.4	22	29.4					XXPASQTA	XXPASQTA									XXPASQTA				XXPASQTA		XXPASQTA
--------
TDP042	PASQTARWNDV^dgg	0-0-0-0-0-0-0-0-0-0-0-0-1-1-0-1-0-1-1-1			25.9	0	0
TDP042	pasq^TARWNDVDGG	1-0-0-0-0-2-1-1-1-0-0-2-0-0-2-1-2-0-0-0			26.2	0	0
TDP042	pasqt^ARWNDVDGG	0-0-0-0-0-1-1-1-2-0-0-0-0-0-0-1-2-0-0-1			24.3	0	0
TDP042	pasqta^RWNDVDGG	0-0-0-0-0-0-0-0-0-0-0-0-0-0-0-0-1-0-0-0			21	0	0
TDP042	pa^SQTARWNDVDGG	0-0-0-1-1-0-0-0-0-0-0-0-0-1-0-0-0-1-0-1	1 times in 2 NECs	1 times in 2 NECs	29.4	22	29.4
TDP042	PASQTARWNDVD^gg	1-0-0-0-0-0-1-1-0-0-1-0-1-1-0-0-0-0-1-0	1 times in 2 NECs	1 times in 2 NECs	25.9	23.5	23.8
TDP042	PASQTARWNDVDG^g	0-0-0-0-0-0-0-0-0-0-0-0-0-0-0-0-0-0-0-0		1 times in 2 NECs	0	0	21
TDP042	PASQTARWNDVDGG	6-8-7-7-8-7-10-4-7-8-8-5-8-6-7-5-4-5-6-7	12 times in 2 NECs	14 times in 2 NECs	39.7	35.6	37.1
TDP043	ARSAFAEM	0-0-0-0-0-1-3-1-4-0-0-0-0-1-1-2-2-0-1-1			25.9	0	0							ARSAFAEM	ARSAFAEM	ARSAFAEM	ARSAFAEM					ARSAFAEM	ARSAFAEM	ARSAFAEM	ARSAFAEM		ARSAFAEM	ARSAFAEM
TDP043	AEMWPDHG	0-0-0-0-0-0-0-0-0-0-0-0-1-0-0-0-0-0-0-0			28.9	0	0														AEMWPDHG
TDP043	XKARSAFA	1-1-0-0-1-0-2-2-4-1-1-2-2-4-1-2-3-3-1-3			29.4	0	0		XKARSAFA	XKARSAFA			XKARSAFA		XKARSAFA	XKARSAFA	XKARSAFA	XKARSAFA	XKARSAFA	XKARSAFA	XKARSAFA	XKARSAFA	XKARSAFA	XKARSAFA	XKARSAFA	XKARSAFA	XKARSAFA	XKARSAFA
--------
TDP043	kar^SAFAEMWPDHG	1-1-0-0-1-0-2-2-4-1-1-2-2-4-1-2-3-3-1-3			29.4	0	0
TDP043	karsa^FAEMWPDHG	0-0-0-0-0-1-3-1-4-0-0-0-0-1-1-2-2-0-1-1			25.9	0	0
TDP043	KARSAFAEMW^pdhg	0-0-0-0-0-0-0-0-0-0-0-0-1-0-0-0-0-0-0-0			28.9	0	0
TDP043	KARSAFAEMWPDHG	6-8-9-9-6-10-7-5-3-6-10-10-7-9-11-6-2-6-7-1	13 times in 2 NECs	28 times in 2 NECs	36.1	32.9	31.7
TDP044	HMIWAKPG	0-0-0-1-0-0-1-0-1-0-0-1-0-0-0-0-1-0-1-0			24	0	0					HMIWAKPG			HMIWAKPG		HMIWAKPG			HMIWAKPG					HMIWAKPG		HMIWAKPG
TDP044	MIWAKPGX	1-1-0-1-1-1-1-1-1-0-0-1-1-2-2-1-3-1-2-1			29.8	0	0		MIWAKPGX	MIWAKPGX		MIWAKPGX	MIWAKPGX	MIWAKPGX	MIWAKPGX	MIWAKPGX	MIWAKPGX			MIWAKPGX	MIWAKPGX	MIWAKPGX	MIWAKPGX	MIWAKPGX	MIWAKPGX	MIWAKPGX	MIWAKPGX	MIWAKPGX
TDP044	ASTSPHMI	0-0-1-0-1-0-1-0-1-0-0-3-2-2-0-0-0-1-1-2	1 times in 2 NECs	2 times in 2 NECs	23.8	23.5	24.5				ASTSPHMI		ASTSPHMI		ASTSPHMI		ASTSPHMI			ASTSPHMI	ASTSPHMI	ASTSPHMI				ASTSPHMI	ASTSPHMI	ASTSPHMI
TDP044	XXGASTSP	1-1-1-1-1-1-0-0-0-1-2-0-1-1-0-0-0-1-0-0	3 times in 2 NECs	2 times in 2 NECs	29.7	23.7	23.8		XXGASTSP	XXGASTSP	XXGASTSP	XXGASTSP	XXGASTSP	XXGASTSP				XXGASTSP	XXGASTSP		XXGASTSP	XXGASTSP				XXGASTSP
--------
TDP044	GASTSPHMIWA^kpg	1-1-0-1-1-1-1-1-1-0-0-1-1-2-2-1-3-1-2-1			29.8	0	0
TDP044	GASTSPHMIW^akpg	0-0-0-1-0-0-1-0-1-0-0-1-0-0-0-0-1-0-1-0			24	0	0
TDP044	ga^STSPHMIWAKPG	1-1-1-1-1-1-0-0-0-1-2-0-1-1-0-0-0-1-0-0	3 times in 2 NECs	2 times in 2 NECs	29.7	23.7	23.8
TDP044	gasts^PHMIWAKPG	0-0-1-0-1-0-1-0-1-0-0-3-2-2-0-0-0-1-1-2	1 times in 2 NECs	2 times in 2 NECs	23.8	23.5	24.5
TDP044	GASTSPHMIWAKPG	3-2-2-3-3-2-2-2-1-3-3-2-2-2-3-2-3-2-2-2	5 times in 2 NECs	6 times in 2 NECs	38.9	38.5	36.5
TDP045	WLNHYHRK	1-1-1-0-0-1-2-2-1-1-1-1-1-2-2-2-2-2-0-0			33.9	0	0		WLNHYHRK	WLNHYHRK	WLNHYHRK			WLNHYHRK	WLNHYHRK	WLNHYHRK	WLNHYHRK	WLNHYHRK	WLNHYHRK	WLNHYHRK	WLNHYHRK	WLNHYHRK	WLNHYHRK	WLNHYHRK	WLNHYHRK	WLNHYHRK
TDP045	LNHYHRKX	3-5-4-10-3-5-5-6-3-5-8-8-9-10-6-5-5-8-9-9			36.5	0	0		LNHYHRKX	LNHYHRKX	LNHYHRKX	LNHYHRKX	LNHYHRKX	LNHYHRKX	LNHYHRKX	LNHYHRKX	LNHYHRKX	LNHYHRKX	LNHYHRKX	LNHYHRKX	LNHYHRKX	LNHYHRKX	LNHYHRKX	LNHYHRKX	LNHYHRKX	LNHYHRKX	LNHYHRKX	LNHYHRKX
TDP045	NHYHRKXX	1-1-1-1-0-1-1-1-0-1-1-0-0-0-1-1-0-0-0-0			37.9	0	0		NHYHRKXX	NHYHRKXX	NHYHRKXX	NHYHRKXX		NHYHRKXX	NHYHRKXX	NHYHRKXX		NHYHRKXX	NHYHRKXX				NHYHRKXX	NHYHRKXX
TDP045	XXXGSQVF	0-0-0-0-0-0-0-0-0-0-1-0-0-0-0-0-0-0-0-0			23.8	0	0												XXXGSQVF
--------
TDP045	GSQVFSWLNHY^hrk	3-5-4-10-3-5-5-6-3-5-7-8-9-10-6-5-5-8-9-9			36.5	0	0
TDP045	GSQVFSWLNHYH^rk	1-1-1-1-0-1-1-1-0-1-1-0-0-0-1-1-0-0-0-0			37.9	0	0
TDP045	GSQVFSWLNH^yhrk	1-1-1-0-0-1-2-2-1-1-1-1-1-2-2-2-2-2-0-0			33.9	0	0
TDP045	g^SQVFSWLNHY^hrk	0-0-0-0-0-0-0-0-0-0-1-0-0-0-0-0-0-0-0-0			23.8	0	0
TDP045	GSQVFSWLNHYHRK	2-2-2-1-4-0-0-0-0-3-1-0-0-0-0-0-0-0-0-0	9 times in 2 NECs	9 times in 2 NECs	31.4	27.4	29.6
TDP046	MWEIRXXX	0-0-1-4-0-0-1-1-0-1-2-4-1-2-1-0-0-1-2-2			27.7	0	0				MWEIRXXX	MWEIRXXX			MWEIRXXX	MWEIRXXX		MWEIRXXX	MWEIRXXX	MWEIRXXX	MWEIRXXX	MWEIRXXX	MWEIRXXX			MWEIRXXX	MWEIRXXX	MWEIRXXX
TDP046	TNKRISQW	1-2-3-2-1-2-1-1-1-2-1-2-2-1-2-0-1-2-1-1			40.7	0	0		TNKRISQW	TNKRISQW	TNKRISQW	TNKRISQW	TNKRISQW	TNKRISQW	TNKRISQW	TNKRISQW	TNKRISQW	TNKRISQW	TNKRISQW	TNKRISQW	TNKRISQW	TNKRISQW	TNKRISQW		TNKRISQW	TNKRISQW	TNKRISQW	TNKRISQW
TDP046	HTNKRISQ	0-0-1-2-0-0-0-0-0-1-1-1-1-2-1-0-0-1-2-2			27.7	0	0				HTNKRISQ	HTNKRISQ						HTNKRISQ	HTNKRISQ	HTNKRISQ	HTNKRISQ	HTNKRISQ	HTNKRISQ			HTNKRISQ	HTNKRISQ	HTNKRISQ
TDP046	NKRISQWM	0-0-1-2-0-0-1-1-0-0-1-1-3-2-2-2-1-2-2-2			36.1	0	0				NKRISQWM	NKRISQWM			NKRISQWM	NKRISQWM			NKRISQWM	NKRISQWM	NKRISQWM	NKRISQWM	NKRISQWM	NKRISQWM	NKRISQWM	NKRISQWM	NKRISQWM	NKRISQWM
--------
TDP046	htnkr^ISQWMWEIR	1-2-3-2-1-2-1-1-1-2-1-2-2-1-2-0-1-2-1-1			40.7	0	0
TDP046	HTNKRISQWMWEI^r	0-0-0-2-0-0-1-1-0-0-1-3-0-0-0-0-0-0-0-0			25.5	0	0
TDP046	htnk^RISQWMWEI^r	0-0-1-2-0-0-0-0-0-1-1-1-1-2-1-0-0-1-2-2			27.7	0	0
TDP046	htnkri^SQWMWEIR	0-0-1-2-0-0-1-1-0-0-1-1-3-2-2-2-1-2-2-2			36.1	0	0
TDP046	HTNKRISQWMWEIR	5-6-8-2-2-2-2-1-0-10-5-2-1-0-4-0-0-1-0-0	19 times in 2 NECs	28 times in 2 NECs	32.3	30.1	29.6
TDP047	DPKAGRXX	0-0-0-1-0-0-0-0-0-0-1-1-1-1-0-1-0-1-1-1			33.7	0	0					DPKAGRXX							DPKAGRXX	DPKAGRXX	DPKAGRXX	DPKAGRXX		DPKAGRXX		DPKAGRXX	DPKAGRXX	DPKAGRXX
TDP047	XMSYQWQN	0-0-0-0-0-0-1-0-1-0-0-0-0-0-0-0-0-0-1-1			32.6	0	0								XMSYQWQN		XMSYQWQN										XMSYQWQN	XMSYQWQN
TDP047	XXXMSYQW	0-0-0-0-0-0-0-0-1-0-0-0-0-0-0-0-0-0-0-0			21.7	0	0										XXXMSYQW
TDP047	MSYQWQNS	0-0-0-0-1-0-0-0-0-0-0-0-0-0-0-0-0-0-0-0			23.1	0	0						MSYQWQNS
--------
TDP047	msy^QWQNSDPKAGR	0-0-0-0-0-0-1-0-1-0-0-0-0-0-0-0-0-0-1-1			32.6	0	0
TDP047	MSYQWQNSDPKA^gr	0-0-0-1-0-0-0-0-0-0-1-1-1-1-0-1-0-1-1-1			33.7	0	0
TDP047	msyq^WQNSDPKAGR	0-0-0-0-1-0-0-0-0-0-0-0-0-0-0-0-0-0-0-0			23.1	0	0
TDP047	m^SYQWQNSDPKAGR	0-0-0-0-0-0-0-0-1-0-0-0-0-0-0-0-0-0-0-0			21.7	0	0
TDP047	MSYQWQNSDPKAGR	4-5-7-7-8-4-3-3-3-6-4-4-5-4-4-3-4-5-4-4	14 times in 2 NECs	11 times in 2 NECs	40.1	40	36.2
TDP048	RIYIEPET	0-0-0-0-0-0-0-1-0-0-0-0-1-1-1-0-0-1-0-1			23.4	0	0									RIYIEPET					RIYIEPET	RIYIEPET	RIYIEPET			RIYIEPET		RIYIEPET
TDP048	PETFDKXX	0-0-0-1-0-0-0-0-1-0-0-0-2-3-0-1-0-0-0-1			32	0	0					PETFDKXX					PETFDKXX				PETFDKXX	PETFDKXX		PETFDKXX				PETFDKXX
TDP048	ASMRIYIE	1-0-0-0-0-1-1-0-1-0-0-0-0-1-1-1-2-0-1-1			27.8	0	0		ASMRIYIE					ASMRIYIE	ASMRIYIE		ASMRIYIE					ASMRIYIE	ASMRIYIE	ASMRIYIE	ASMRIYIE		ASMRIYIE	ASMRIYIE
TDP048	XASMRIYI	0-0-0-1-0-0-0-0-0-0-0-0-0-2-0-0-1-1-1-2			35.2	0	0					XASMRIYI										XASMRIYI			XASMRIYI	XASMRIYI	XASMRIYI	XASMRIYI
TDP048	ETFDKXXX	1-0-1-0-1-0-1-1-1-1-1-0-0-2-1-1-2-1-1-3	2 times in 2 NECs	1 times in 2 NECs	30.2	25.4	30.3		ETFDKXXX		ETFDKXXX		ETFDKXXX		ETFDKXXX	ETFDKXXX	ETFDKXXX	ETFDKXXX	ETFDKXXX			ETFDKXXX	ETFDKXXX	ETFDKXXX	ETFDKXXX	ETFDKXXX	ETFDKXXX	ETFDKXXX
--------
TDP048	asm^RIYIEPETFDK	0-0-0-1-0-0-0-0-0-0-0-0-0-1-0-0-0-1-1-1			35.2	0	0
TDP048	ASMRIYIEPETF^dk	0-0-0-1-0-0-0-0-1-0-0-0-2-2-0-1-0-0-0-1			32	0	0
TDP048	asm^RIYIEPETFD^k	0-0-0-0-0-0-0-0-0-0-0-0-0-0-0-0-1-0-0-1			23.9	0	0
TDP048	asmr^IYIEPETFDK	1-0-0-0-0-1-1-0-1-0-0-0-0-1-1-1-2-0-1-1			27.8	0	0
TDP048	asm^RIYIEPETF^dk	0-0-0-0-0-0-0-0-0-0-0-0-0-1-0-0-0-0-0-0			24.6	0	0
TDP048	ASMRIYI^epetfdk	0-0-0-0-0-0-0-1-0-0-0-0-1-1-1-0-0-1-0-1			23.4	0	0
TDP048	ASMRIYIEPETFD^k	1-0-1-0-1-0-1-1-1-1-1-0-0-2-1-1-1-1-1-2	2 times in 2 NECs	1 times in 2 NECs	30.2	25.4	30.3
TDP048	ASMRIYIEPETFDK	6-6-3-5-6-5-5-7-7-5-5-9-9-9-5-6-7-6-11-12	15 times in 2 NECs	16 times in 2 NECs	45.1	41	39.7
TDP049	SHTNDLPL	0-0-0-0-0-0-0-0-0-0-0-0-0-1-0-1-0-0-1-1			27.3	0	0															SHTNDLPL		SHTNDLPL			SHTNDLPL	SHTNDLPL
TDP049	LPLISVMR	0-0-0-1-0-0-0-0-0-0-0-0-0-1-0-0-0-0-0-1			26.5	0	0					LPLISVMR										LPLISVMR						LPLISVMR
TDP049	LISVMRXX	0-1-0-1-0-0-1-2-3-0-0-1-1-1-0-1-2-1-1-1			33.7	0	0			LISVMRXX		LISVMRXX			LISVMRXX	LISVMRXX	LISVMRXX			LISVMRXX	LISVMRXX	LISVMRXX		LISVMRXX	LISVMRXX	LISVMRXX	LISVMRXX	LISVMRXX
TDP049	ISVMRXXX	0-0-0-1-0-0-0-0-1-0-0-0-0-4-0-0-0-2-1-4			29.9	0	0					ISVMRXXX					ISVMRXXX					ISVMRXXX				ISVMRXXX	ISVMRXXX	ISVMRXXX
TDP049	HTNDLPLI	0-0-0-1-0-0-0-0-0-0-0-0-0-0-0-0-0-0-0-0			22.3	0	0					HTNDLPLI
TDP049	KSHTNDLP	0-0-0-0-0-0-0-0-0-0-0-0-0-0-0-1-0-1-2-0			27.6	0	0																	KSHTNDLP		KSHTNDLP	KSHTNDLP
TDP049	TNDLPLIS	0-0-0-0-0-0-1-1-0-0-0-0-0-0-0-1-1-0-1-1			27.9	0	0								TNDLPLIS	TNDLPLIS								TNDLPLIS	TNDLPLIS		TNDLPLIS	TNDLPLIS
TDP049	XKSHTNDL	1-2-1-1-1-2-3-2-3-1-2-2-3-2-2-2-3-3-3-4			45.7	0	0		XKSHTNDL	XKSHTNDL	XKSHTNDL	XKSHTNDL	XKSHTNDL	XKSHTNDL	XKSHTNDL	XKSHTNDL	XKSHTNDL	XKSHTNDL	XKSHTNDL	XKSHTNDL	XKSHTNDL	XKSHTNDL	XKSHTNDL	XKSHTNDL	XKSHTNDL	XKSHTNDL	XKSHTNDL	XKSHTNDL
TDP049	XXKSHTND	0-0-0-0-0-0-0-0-0-1-1-0-0-0-0-0-0-0-0-0	1 times in 2 NECs	1 times in 2 NECs	22.8	28.4	25.2											XXKSHTND	XXKSHTND
--------
TDP049	ksh^TNDLPLISVMR	1-2-1-1-1-2-3-2-3-1-2-2-3-2-2-2-3-3-3-4			45.7	0	0
TDP049	kshtn^DLPLISVMR	0-0-0-0-0-0-0-0-0-0-0-0-0-1-0-1-0-0-1-1			27.3	0	0
TDP049	KSHTNDLPLISV^mr	0-1-0-1-0-0-1-2-3-0-0-1-1-1-0-1-2-1-1-1			33.7	0	0
TDP049	ksht^NDLPLISVMR	0-0-0-0-0-0-0-0-0-0-0-0-0-0-0-1-0-1-2-0			27.6	0	0
TDP049	kshtnd^LPLISVMR	0-0-0-1-0-0-0-0-0-0-0-0-0-0-0-0-0-0-0-0			22.3	0	0
TDP049	KSHTNDLPLISVM^r	0-0-0-1-0-0-0-0-1-0-0-0-0-4-0-0-0-2-1-4			29.9	0	0
TDP049	kshtndl^PLISVMR	0-0-0-0-0-0-1-1-0-0-0-0-0-0-0-1-1-0-1-1			27.9	0	0
TDP049	KSHTNDLPLI^svmr	0-0-0-1-0-0-0-0-0-0-0-0-0-1-0-0-0-0-0-1			26.5	0	0
TDP049	ks^HTNDLPLISVMR	0-0-0-0-0-0-0-0-0-1-1-0-0-0-0-0-0-0-0-0	1 times in 2 NECs	1 times in 2 NECs	22.8	28.4	25.2
TDP049	KSHTNDLPLISVMR	9-11-10-9-13-12-5-11-7-11-10-9-10-15-17-9-5-10-8-7	19 times in 2 NECs	32 times in 2 NECs	36.4	32.2	35.2
TDP050	XNTLIQVP	0-0-0-0-0-0-0-0-0-0-0-0-0-0-0-1-0-0-0-0			22.4	0	0																	XNTLIQVP
TDP050	XXNTLIQV	0-0-0-0-0-0-0-0-0-0-0-0-1-0-0-0-0-0-0-0			26.4	0	0														XXNTLIQV
TDP050	PVKHEGPK	0-0-0-0-0-0-0-0-0-0-0-0-0-0-0-0-1-0-0-0			21.7	0	0																		PVKHEGPK
--------
TDP050	nt^LIQVPVKHEGPK	0-0-0-0-0-0-0-0-0-0-0-0-1-0-0-0-0-0-0-0			26.4	0	0
TDP050	ntl^IQVPVKHEGPK	0-0-0-0-0-0-0-0-0-0-0-0-0-0-0-1-0-0-0-0			22.4	0	0
TDP050	NTLIQVPVKH^egpk	0-0-0-0-0-0-0-0-0-0-0-0-0-0-0-0-1-0-0-0			21.7	0	0
TDP050	NTLIQVPVKHEGPK	2-3-2-3-6-4-6-2-7-7-4-3-5-4-3-4-2-3-6-5	8 times in 2 NECs	10 times in 2 NECs	39.7	36.5	36.1
TDP051	TYGRLWIH	0-0-0-0-0-0-0-0-1-0-0-0-0-0-0-0-1-0-1-1			24	0	0										TYGRLWIH								TYGRLWIH		TYGRLWIH	TYGRLWIH
TDP051	YGRLWIHK	0-0-0-0-0-0-0-0-0-0-0-0-0-0-1-0-1-1-1-0			23.8	0	0																YGRLWIHK		YGRLWIHK	YGRLWIHK	YGRLWIHK
TDP051	GRLWIHKX	0-1-1-1-0-1-1-2-2-0-1-2-2-2-1-1-1-1-2-2			37.5	0	0			GRLWIHKX	GRLWIHKX	GRLWIHKX		GRLWIHKX	GRLWIHKX	GRLWIHKX	GRLWIHKX		GRLWIHKX	GRLWIHKX	GRLWIHKX	GRLWIHKX	GRLWIHKX	GRLWIHKX	GRLWIHKX	GRLWIHKX	GRLWIHKX	GRLWIHKX
TDP051	RLWIHKXX	1-2-1-3-0-1-2-1-2-1-3-4-4-4-1-2-1-3-3-3			35.6	0	0		RLWIHKXX	RLWIHKXX	RLWIHKXX	RLWIHKXX		RLWIHKXX	RLWIHKXX	RLWIHKXX	RLWIHKXX	RLWIHKXX	RLWIHKXX	RLWIHKXX	RLWIHKXX	RLWIHKXX	RLWIHKXX	RLWIHKXX	RLWIHKXX	RLWIHKXX	RLWIHKXX	RLWIHKXX
--------
TDP051	VSPAPTYGRLWI^hk	1-2-1-3-0-1-2-1-2-1-3-4-4-4-1-2-1-3-3-3			35.6	0	0
TDP051	VSPAPTYGRLW^ihk	0-1-1-1-0-1-1-2-2-0-1-2-2-2-1-1-1-1-2-2			37.5	0	0
TDP051	VSPAPTYGR^lwihk	0-0-0-0-0-0-0-0-1-0-0-0-0-0-0-0-1-0-1-1			24	0	0
TDP051	VSPAPTYGRL^wihk	0-0-0-0-0-0-0-0-0-0-0-0-0-0-1-0-1-1-1-0			23.8	0	0
TDP051	VSPAPTYGRLWIHK	1-0-1-1-0-1-0-0-0-1-1-1-1-0-0-0-0-1-0-0	2 times in 2 NECs	2 times in 2 NECs	30.1	29.5	26.6
TDP052	FNMYGYDL	1-1-0-0-0-1-2-1-2-0-1-2-3-6-2-2-2-0-2-4			27.9	0	0		FNMYGYDL	FNMYGYDL				FNMYGYDL	FNMYGYDL	FNMYGYDL	FNMYGYDL		FNMYGYDL	FNMYGYDL	FNMYGYDL	FNMYGYDL	FNMYGYDL	FNMYGYDL	FNMYGYDL		FNMYGYDL	FNMYGYDL
TDP052	PSFNMYGY	0-0-0-0-0-0-0-1-1-0-0-0-0-1-0-0-0-1-1-1			40.1	0	0									PSFNMYGY	PSFNMYGY					PSFNMYGY				PSFNMYGY	PSFNMYGY	PSFNMYGY
TDP052	XPSFNMYG	0-1-1-1-0-0-1-1-1-1-1-1-1-1-1-1-1-1-1-2			39.6	0	0			XPSFNMYG	XPSFNMYG	XPSFNMYG			XPSFNMYG	XPSFNMYG	XPSFNMYG	XPSFNMYG	XPSFNMYG	XPSFNMYG	XPSFNMYG	XPSFNMYG	XPSFNMYG	XPSFNMYG	XPSFNMYG	XPSFNMYG	XPSFNMYG	XPSFNMYG
TDP052	DLQTAKXX	0-0-0-0-0-0-0-0-0-0-0-0-0-0-0-1-0-1-0-0			23.6	0	0																	DLQTAKXX		DLQTAKXX
TDP052	SFNMYGYD	0-0-0-1-0-0-1-1-1-0-1-1-1-1-1-1-0-1-1-1			36.3	0	0					SFNMYGYD			SFNMYGYD	SFNMYGYD	SFNMYGYD		SFNMYGYD	SFNMYGYD	SFNMYGYD	SFNMYGYD	SFNMYGYD	SFNMYGYD		SFNMYGYD	SFNMYGYD	SFNMYGYD
TDP052	XXPSFNMY	1-0-1-1-0-0-0-0-0-1-1-1-1-0-0-0-0-0-0-0		1 times in 2 NECs	37.8	0	25.7		XXPSFNMY		XXPSFNMY	XXPSFNMY						XXPSFNMY	XXPSFNMY	XXPSFNMY	XXPSFNMY
TDP052	XXXPSFNM	0-0-0-0-0-0-0-1-0-0-0-1-1-1-0-0-0-1-1-1	2 times in 2 NECs	2 times in 2 NECs	43.5	34.7	25.9									XXXPSFNM				XXXPSFNM	XXXPSFNM	XXXPSFNM				XXXPSFNM	XXXPSFNM	XXXPSFNM
--------
TDP052	psf^NMYGYDLQTAK	0-1-1-1-0-0-1-1-1-1-1-1-1-1-1-1-1-1-1-2			39.6	0	0
TDP052	psfnm^YGYDLQTAK	0-0-0-1-0-0-1-1-1-0-1-1-1-1-1-1-0-1-1-1			36.3	0	0
TDP052	psfn^MYGYDLQTAK	0-0-0-0-0-0-0-1-1-0-0-0-0-1-0-0-0-1-1-1			40.1	0	0
TDP052	psfnmy^GYDLQTAK	1-1-0-0-0-1-2-1-2-0-1-2-3-6-2-2-2-0-2-4			27.9	0	0
TDP052	PSFNMYGYDLQT^ak	0-0-0-0-0-0-0-0-0-0-0-0-0-0-0-1-0-1-0-0			23.6	0	0
TDP052	ps^FNMYGYDLQTAK	1-0-1-1-0-0-0-0-0-1-1-1-1-0-0-0-0-0-0-0		1 times in 2 NECs	37.8	0	25.7
TDP052	p^SFNMYGYDLQTAK	0-0-0-0-0-0-0-1-0-0-0-1-1-1-0-0-0-1-1-1	2 times in 2 NECs	2 times in 2 NECs	43.5	34.7	25.9
TDP052	PSFNMYGYDLQTAK	8-9-8-6-12-8-9-6-5-10-6-6-8-7-5-7-5-6-6-7	14 times in 2 NECs	12 times in 2 NECs	44.6	42.8	40.8
TDP053	LNGEAVMF	0-0-0-0-0-0-0-1-0-0-0-0-0-0-0-0-0-0-0-0			21	0	0									LNGEAVMF
TDP053	XYTRLNGE	0-1-0-1-0-0-1-2-2-0-0-0-1-1-1-1-1-1-1-1			34.9	0	0			XYTRLNGE		XYTRLNGE			XYTRLNGE	XYTRLNGE	XYTRLNGE				XYTRLNGE	XYTRLNGE	XYTRLNGE	XYTRLNGE	XYTRLNGE	XYTRLNGE	XYTRLNGE	XYTRLNGE
TDP053	YTRLNGEA	1-1-1-1-0-1-1-1-1-0-0-1-1-0-1-1-2-1-1-1			40.8	0	0		YTRLNGEA	YTRLNGEA	YTRLNGEA	YTRLNGEA		YTRLNGEA	YTRLNGEA	YTRLNGEA	YTRLNGEA			YTRLNGEA	YTRLNGEA		YTRLNGEA	YTRLNGEA	YTRLNGEA	YTRLNGEA	YTRLNGEA	YTRLNGEA
TDP053	EAVMFMSK	0-0-0-0-0-0-0-0-0-0-0-0-0-0-0-0-0-0-1-1			22.2	0	0																				EAVMFMSK	EAVMFMSK
TDP053	AVMFMSKX	0-0-0-0-0-0-1-0-0-0-0-0-0-0-0-0-0-0-0-0			21.8	0	0								AVMFMSKX
TDP053	VMFMSKXX	0-0-0-0-0-0-1-1-0-0-0-1-1-2-0-0-0-0-1-0			23.7	0	0								VMFMSKXX	VMFMSKXX				VMFMSKXX	VMFMSKXX	VMFMSKXX					VMFMSKXX
TDP053	TRLNGEAV	1-1-1-1-1-1-1-1-2-1-1-1-1-0-1-1-2-1-0-0		2 times in 2 NECs	34.8	0	27.4		TRLNGEAV	TRLNGEAV	TRLNGEAV	TRLNGEAV	TRLNGEAV	TRLNGEAV	TRLNGEAV	TRLNGEAV	TRLNGEAV	TRLNGEAV	TRLNGEAV	TRLNGEAV	TRLNGEAV		TRLNGEAV	TRLNGEAV	TRLNGEAV	TRLNGEAV
--------
TDP053	ytrl^NGEAVMFMSK	1-1-1-1-0-1-1-1-1-0-0-1-1-0-1-1-2-1-1-1			40.8	0	0
TDP053	ytr^LNGEAVMFMSK	0-1-0-1-0-0-1-2-2-0-0-0-1-1-1-1-1-1-1-1			34.9	0	0
TDP053	YTRLNGEAVMF^msk	0-0-0-0-0-0-1-0-0-0-0-0-0-0-0-0-0-0-0-0			21.8	0	0
TDP053	ytrlnge^AVMFMSK	0-0-0-0-0-0-0-1-0-0-0-0-0-0-0-0-0-0-0-0			21	0	0
TDP053	YTRLNGEAVM^fmsk	0-0-0-0-0-0-0-0-0-0-0-0-0-0-0-0-0-0-1-1			22.2	0	0
TDP053	YTRLNGEAVMFM^sk	0-0-0-0-0-0-1-1-0-0-0-1-1-2-0-0-0-0-1-0			23.7	0	0
TDP053	ytrln^GEAVMFMSK	1-1-1-1-1-1-1-1-2-1-1-1-1-0-1-1-2-1-0-0		2 times in 2 NECs	34.8	0	27.4
TDP053	YTRLNGEAVMFMSK	6-6-5-7-10-10-7-9-5-6-7-9-8-8-7-8-7-6-8-6	17 times in 2 NECs	21 times in 2 NECs	44.7	39.3	39.5
TDP054	PTRWQRXX	0-2-0-4-0-0-0-2-0-2-2-4-6-4-1-0-1-5-2-3			30.1	0	0			PTRWQRXX		PTRWQRXX				PTRWQRXX		PTRWQRXX	PTRWQRXX	PTRWQRXX	PTRWQRXX	PTRWQRXX	PTRWQRXX		PTRWQRXX	PTRWQRXX	PTRWQRXX	PTRWQRXX
--------
TDP054	ESIEYKGKPTRW^qr	0-2-0-4-0-0-0-2-0-2-2-4-6-4-1-0-1-5-2-3			30.1	0	0
TDP054	ESIEYKGKPTRWQR	3-0-3-2-0-0-0-1-1-7-7-3-2-1-1-0-1-1-0-0	8 times in 2 NECs	9 times in 2 NECs	28.5	22.8	25.1
TDP055	NIHFKFDW	0-1-0-0-0-1-1-1-1-0-0-1-1-2-2-1-2-2-2-2			33.2	0	0			NIHFKFDW				NIHFKFDW	NIHFKFDW	NIHFKFDW	NIHFKFDW			NIHFKFDW	NIHFKFDW	NIHFKFDW	NIHFKFDW	NIHFKFDW	NIHFKFDW	NIHFKFDW	NIHFKFDW	NIHFKFDW
TDP055	HFKFDWRX	0-0-0-0-0-0-0-0-0-0-0-0-0-0-0-0-0-0-0-1			24.5	0	0																					HFKFDWRX
TDP055	KFDWRXXX	0-0-0-0-0-0-0-0-0-0-1-1-1-1-0-0-0-0-0-0			30.2	0	0												KFDWRXXX	KFDWRXXX	KFDWRXXX	KFDWRXXX
--------
TDP055	SSGMLNIHFKFDW^r	0-0-0-0-0-0-0-0-0-0-1-1-1-1-0-0-0-0-0-0			30.2	0	0
TDP055	SSGMLNIHF^kfdwr	0-1-0-0-0-1-1-1-1-0-0-1-1-2-2-1-2-2-2-2			33.2	0	0
TDP055	SSGMLNIHFKF^dwr	0-0-0-0-0-0-0-0-0-0-0-0-0-0-0-0-0-0-0-1			24.5	0	0
TDP055	SSGMLNIHFKFDWR	8-5-5-4-3-5-6-4-3-6-5-3-2-3-3-4-2-3-2-3	10 times in 2 NECs	19 times in 2 NECs	37.3	33.7	34.4
TDP056	VYDWAFRI	0-0-0-0-0-0-0-1-0-0-0-0-0-0-0-0-0-0-0-0			22.7	0	0									VYDWAFRI
TDP056	FRIRSGTX	0-0-2-3-2-2-0-1-0-1-4-4-4-0-2-0-0-1-2-0	1 times in 2 NECs		29.8	21.7	0				FRIRSGTX	FRIRSGTX	FRIRSGTX	FRIRSGTX		FRIRSGTX		FRIRSGTX	FRIRSGTX	FRIRSGTX	FRIRSGTX		FRIRSGTX			FRIRSGTX	FRIRSGTX
TDP056	IKVYDWAF	0-0-0-1-0-0-0-0-0-0-0-1-1-0-1-0-0-0-1-0			24.9	0	0					IKVYDWAF								IKVYDWAF	IKVYDWAF		IKVYDWAF				IKVYDWAF
TDP056	DWAFRIRS	1-0-0-2-1-1-1-1-0-1-1-2-2-1-1-0-0-3-2-1			28.1	0	0		DWAFRIRS			DWAFRIRS	DWAFRIRS	DWAFRIRS	DWAFRIRS	DWAFRIRS		DWAFRIRS	DWAFRIRS	DWAFRIRS	DWAFRIRS	DWAFRIRS	DWAFRIRS			DWAFRIRS	DWAFRIRS	DWAFRIRS
TDP056	AFRIRSGT	0-0-0-4-0-0-0-0-0-1-5-6-5-4-0-0-0-3-3-0			29.1	0	0					AFRIRSGT						AFRIRSGT	AFRIRSGT	AFRIRSGT	AFRIRSGT	AFRIRSGT				AFRIRSGT	AFRIRSGT
TDP056	XIKVYDWA	0-0-0-0-0-0-0-0-0-0-0-0-0-1-0-0-0-0-2-0			21.8	0	0															XIKVYDWA					XIKVYDWA
--------
TDP056	IKVYDWAFRI^rsgt	0-0-0-4-0-0-0-0-0-1-5-6-5-3-0-0-0-3-2-0			29.1	0	0
TDP056	IKVYDWAF^rirsgt	1-0-0-2-1-1-1-1-0-1-1-2-2-1-1-0-0-3-2-1			28.1	0	0
TDP056	IKVYDWAFRIR^sgt	0-0-2-2-2-2-0-0-0-1-4-3-3-0-1-0-0-1-0-0	1 times in 2 NECs		29.8	21.7	0
TDP056	ikv^YDWAFRI^rsgt	0-0-0-0-0-0-0-0-0-0-0-0-0-1-0-0-0-0-1-0			21.6	0	0
TDP056	ikvy^DWAFRIR^sgt	0-0-0-1-0-0-0-0-0-0-0-1-1-0-1-0-0-0-1-0			24.9	0	0
TDP056	ikv^YDWAFRIR^sgt	0-0-0-0-0-0-0-0-0-0-0-0-0-0-0-0-0-0-1-0			21.8	0	0
TDP056	ikvydw^AFRIR^sgt	0-0-0-0-0-0-0-1-0-0-0-0-0-0-0-0-0-0-0-0			22.7	0	0
TDP056	IKVYDWAFRIRSGT	6-3-6-4-2-4-1-2-0-8-4-6-3-0-4-2-1-2-0-0	19 times in 2 NECs	19 times in 2 NECs	31	32	32.3
TDP057	AESLMSXX	0-1-0-0-0-0-1-0-0-0-0-0-0-1-0-0-1-0-0-0			26.7	0	0			AESLMSXX					AESLMSXX							AESLMSXX			AESLMSXX
TDP057	ESLMSXXX	0-0-0-0-0-0-0-0-0-0-0-0-0-1-0-0-0-0-1-1			22.7	0	0															ESLMSXXX					ESLMSXXX	ESLMSXXX
TDP057	GRDLHTVT	0-0-0-0-0-0-0-0-0-0-0-0-0-0-0-0-0-0-0-1			21	0	0																					GRDLHTVT
TDP057	XXGRDLHT	0-0-0-0-0-0-0-0-0-0-0-0-0-0-0-0-0-0-0-0		1 times in 2 NECs	0	0	22.1
--------
TDP057	GRDLHTVTAESL^ms	0-1-0-0-0-0-1-0-0-0-0-0-0-1-0-0-1-0-0-0			26.7	0	0
TDP057	GRDLHTVTAESLM^s	0-0-0-0-0-0-0-0-0-0-0-0-0-1-0-0-0-0-1-1			22.7	0	0
TDP057	grdl^HTVTAESLMS	0-0-0-0-0-0-0-0-0-0-0-0-0-0-0-0-0-0-0-1			21	0	0
TDP057	gr^DLHTVTAESLMS	0-0-0-0-0-0-0-0-0-0-0-0-0-0-0-0-0-0-0-0		1 times in 2 NECs	0	0	22.1
TDP057	GRDLHTVTAESLMS	1-2-1-2-3-1-3-1-4-2-2-2-2-2-3-2-0-2-2-2	2 times in 2 NECs	3 times in 2 NECs	33.2	30.8	28.4
--------
TDP058	MRAYKEQTNGNHVS	1-0-0-0-0-1-0-0-0-0-0-0-0-0-0-0-0-0-0-0	1 times in 2 NECs	1 times in 2 NECs	23.5	25.3	22.9
TDP059	PFHIVKWA	0-1-0-2-0-1-0-0-0-0-1-1-1-0-0-0-0-2-1-0			25.5	0	0			PFHIVKWA		PFHIVKWA		PFHIVKWA					PFHIVKWA	PFHIVKWA	PFHIVKWA					PFHIVKWA	PFHIVKWA
TDP059	FHIVKWAS	1-2-0-1-0-1-3-1-2-0-1-1-2-3-1-2-4-2-2-4			27.8	0	0		FHIVKWAS	FHIVKWAS		FHIVKWAS		FHIVKWAS	FHIVKWAS	FHIVKWAS	FHIVKWAS		FHIVKWAS	FHIVKWAS	FHIVKWAS	FHIVKWAS	FHIVKWAS	FHIVKWAS	FHIVKWAS	FHIVKWAS	FHIVKWAS	FHIVKWAS
TDP059	IVKWASXX	1-1-7-15-2-3-4-1-0-6-13-16-9-4-2-1-0-10-5-2			35.2	0	0		IVKWASXX	IVKWASXX	IVKWASXX	IVKWASXX	IVKWASXX	IVKWASXX	IVKWASXX	IVKWASXX		IVKWASXX	IVKWASXX	IVKWASXX	IVKWASXX	IVKWASXX	IVKWASXX	IVKWASXX		IVKWASXX	IVKWASXX	IVKWASXX
TDP059	AKGMGPFH	0-0-0-1-0-0-1-1-0-0-0-3-3-3-1-0-0-1-5-2			25.3	0	0					AKGMGPFH			AKGMGPFH	AKGMGPFH				AKGMGPFH	AKGMGPFH	AKGMGPFH	AKGMGPFH			AKGMGPFH	AKGMGPFH	AKGMGPFH
TDP059	XXXAKGMG	0-0-0-0-0-0-1-0-0-0-0-0-0-0-0-0-1-1-0-0			22.2	0	0								XXXAKGMG										XXXAKGMG	XXXAKGMG
--------
TDP059	AKGMGPFHIVKW^as	1-1-7-14-2-3-3-0-0-6-13-13-6-1-1-1-0-9-0-0			35.2	0	0
TDP059	AKGMGPFHI^vkwas	0-1-0-2-0-1-0-0-0-0-1-1-1-0-0-0-0-1-1-0			25.5	0	0
TDP059	AKGMGPFHIV^kwas	1-2-0-1-0-1-2-1-2-0-1-1-2-3-1-2-3-2-2-4			27.8	0	0
TDP059	a^KGMGPFHIV^kwas	0-0-0-0-0-0-1-0-0-0-0-0-0-0-0-0-1-0-0-0			21.3	0	0
TDP059	akgm^GPFHIVKW^as	0-0-0-1-0-0-1-1-0-0-0-3-3-3-1-0-0-1-5-2			25.3	0	0
TDP059	a^KGMGPFHI^vkwas	0-0-0-0-0-0-0-0-0-0-0-0-0-0-0-0-0-1-0-0			22.2	0	0
TDP059	AKGMGPFHIVKWAS	6-9-3-0-6-6-6-2-0-7-4-0-0-0-6-0-0-0-0-0	33 times in 2 NECs	22 times in 2 NECs	31.9	29.5	32.2
TDP060	KWQSPQVD	0-0-0-0-0-0-0-0-1-0-0-0-0-0-0-0-0-0-0-0			21.7	0	0										KWQSPQVD
TDP060	SPQVDLYD	0-0-0-0-0-0-0-0-0-0-0-0-1-0-0-0-0-1-0-0			21.5	0	0														SPQVDLYD					SPQVDLYD
TDP060	PQVDLYDK	0-0-0-0-0-0-1-1-4-0-1-1-0-5-0-2-0-3-2-3			25.3	0	0								PQVDLYDK	PQVDLYDK	PQVDLYDK		PQVDLYDK	PQVDLYDK		PQVDLYDK		PQVDLYDK		PQVDLYDK	PQVDLYDK	PQVDLYDK
TDP060	QVDLYDKS	0-0-0-0-0-0-0-0-0-0-1-1-0-1-0-0-0-1-1-0			26.1	0	0												QVDLYDKS	QVDLYDKS		QVDLYDKS				QVDLYDKS	QVDLYDKS
TDP060	VDLYDKSX	0-0-0-1-0-0-0-0-0-0-0-2-1-1-0-0-0-2-1-0			28.5	0	0					VDLYDKSX								VDLYDKSX	VDLYDKSX	VDLYDKSX				VDLYDKSX	VDLYDKSX
TDP060	DLYDKSXX	0-0-1-1-1-1-1-1-1-0-1-0-1-0-0-0-0-1-1-1			28.2	0	0				DLYDKSXX	DLYDKSXX	DLYDKSXX	DLYDKSXX	DLYDKSXX	DLYDKSXX	DLYDKSXX		DLYDKSXX		DLYDKSXX					DLYDKSXX	DLYDKSXX	DLYDKSXX
TDP060	RKWQSPQV	0-1-0-1-1-1-1-2-2-0-1-1-1-1-1-2-2-1-1-2			34.9	0	0			RKWQSPQV		RKWQSPQV	RKWQSPQV	RKWQSPQV	RKWQSPQV	RKWQSPQV	RKWQSPQV		RKWQSPQV	RKWQSPQV	RKWQSPQV	RKWQSPQV	RKWQSPQV	RKWQSPQV	RKWQSPQV	RKWQSPQV	RKWQSPQV	RKWQSPQV
--------
TDP060	rkwq^SPQVDLYDKS	0-1-0-1-1-1-1-2-2-0-1-1-1-1-1-2-2-1-1-2			34.9	0	0
TDP060	RKWQSPQVDLYD^ks	0-0-1-1-1-1-1-1-1-0-1-0-1-0-0-0-0-1-1-1			28.2	0	0
TDP060	RKWQSPQVDLY^dks	0-0-0-1-0-0-0-0-0-0-0-2-1-1-0-0-0-2-1-0			28.5	0	0
TDP060	RKWQSPQVDL^ydks	0-0-0-0-0-0-0-0-0-0-1-1-0-1-0-0-0-1-1-0			26.1	0	0
TDP060	RKWQSPQVD^lydks	0-0-0-0-0-0-1-1-4-0-1-1-0-5-0-2-0-3-2-3			25.3	0	0
TDP060	rkwqs^PQVDLYDKS	0-0-0-0-0-0-0-0-1-0-0-0-0-0-0-0-0-0-0-0			21.7	0	0
TDP060	RKWQSPQV^dlydks	0-0-0-0-0-0-0-0-0-0-0-0-1-0-0-0-0-1-0-0			21.5	0	0
TDP060	RKWQSPQVDLYDKS	8-6-6-7-9-9-6-7-4-11-9-8-6-7-6-6-5-5-5-1	12 times in 2 NECs	26 times in 2 NECs	42.2	36.5	38.3
TDP061	QKESAEYN	0-0-0-0-0-0-0-1-1-0-0-0-1-2-0-1-2-0-1-1			28.3	0	0									QKESAEYN	QKESAEYN				QKESAEYN	QKESAEYN		QKESAEYN	QKESAEYN		QKESAEYN	QKESAEYN
TDP061	PTRLHSXX	1-1-0-1-1-1-1-2-1-0-1-1-1-1-1-1-3-1-1-2			34.3	0	0		PTRLHSXX	PTRLHSXX		PTRLHSXX	PTRLHSXX	PTRLHSXX	PTRLHSXX	PTRLHSXX	PTRLHSXX		PTRLHSXX	PTRLHSXX	PTRLHSXX	PTRLHSXX	PTRLHSXX	PTRLHSXX	PTRLHSXX	PTRLHSXX	PTRLHSXX	PTRLHSXX
--------
TDP061	QKESAEYNPTRL^hs	1-1-0-1-1-1-1-1-1-0-1-1-1-1-1-1-2-1-1-2			34.3	0	0
TDP061	qkes^AEYNPTRLHS	0-0-0-0-0-0-0-0-1-0-0-0-1-2-0-1-1-0-1-1			28.3	0	0
TDP061	qkes^AEYNPTRL^hs	0-0-0-0-0-0-0-1-0-0-0-0-0-0-0-0-1-0-0-0			22.1	0	0
TDP061	QKESAEYNPTRLHS	11-6-7-7-6-6-5-4-5-7-6-6-7-5-4-5-3-4-6-5	16 times in 2 NECs	15 times in 2 NECs	30.6	29	27
TDP062	PKYEHSSX	0-0-0-0-0-0-1-0-0-0-0-0-0-1-1-2-0-0-1-2			28.4	0	0								PKYEHSSX							PKYEHSSX	PKYEHSSX	PKYEHSSX			PKYEHSSX	PKYEHSSX
--------
TDP062	DKQFTKGPKYE^hss	0-0-0-0-0-0-1-0-0-0-0-0-0-1-1-2-0-0-1-2			28.4	0	0
TDP062	DKQFTKGPKYEHSS	1-0-0-0-0-0-0-0-0-0-0-0-0-0-0-1-0-1-0-1	1 times in 2 NECs	5 times in 2 NECs	24.7	22.3	26.6
TDP063	RPTDNYEP	0-0-0-0-0-0-0-0-1-0-0-0-0-1-0-0-1-0-1-1			23.3	0	0										RPTDNYEP					RPTDNYEP			RPTDNYEP		RPTDNYEP	RPTDNYEP
--------
TDP063	SKLGQRPTD^nyeps	0-0-0-0-0-0-0-0-1-0-0-0-0-1-0-0-1-0-1-1			23.3	0	0
TDP063	SKLGQRPTDNYEPS	0-1-1-2-1-1-1-1-1-2-1-2-1-2-1-1-1-2-1-1	2 times in 2 NECs	2 times in 2 NECs	26	24.4	25.9
TDP064	RRVYLTSP	0-0-0-0-0-0-0-0-0-0-0-0-0-0-0-0-0-0-0-1			21.8	0	0																					RRVYLTSP
TDP064	XHRRVYLT	0-0-0-1-0-0-1-1-1-0-0-0-1-1-0-0-1-1-1-1			30.8	0	0					XHRRVYLT			XHRRVYLT	XHRRVYLT	XHRRVYLT				XHRRVYLT	XHRRVYLT			XHRRVYLT	XHRRVYLT	XHRRVYLT	XHRRVYLT
TDP064	HRRVYLTS	2-4-1-2-1-2-1-2-3-1-1-1-2-2-2-1-2-3-3-3			32.7	0	0		HRRVYLTS	HRRVYLTS	HRRVYLTS	HRRVYLTS	HRRVYLTS	HRRVYLTS	HRRVYLTS	HRRVYLTS	HRRVYLTS	HRRVYLTS	HRRVYLTS	HRRVYLTS	HRRVYLTS	HRRVYLTS	HRRVYLTS	HRRVYLTS	HRRVYLTS	HRRVYLTS	HRRVYLTS	HRRVYLTS
--------
TDP064	hrrv^YLTSPKAPES	2-4-1-2-1-2-1-2-3-1-1-1-2-2-2-1-2-3-3-3			32.7	0	0
TDP064	hrr^VYLTSPKAPES	0-0-0-1-0-0-1-1-1-0-0-0-1-1-0-0-1-1-1-1			30.8	0	0
TDP064	hrrvy^LTSPKAPES	0-0-0-0-0-0-0-0-0-0-0-0-0-0-0-0-0-0-0-1			21.8	0	0
TDP064	HRRVYLTSPKAPES	0-1-0-0-1-0-1-0-0-0-0-0-0-0-0-0-0-0-0-0		1 times in 2 NECs	25.3	0	23.8
TDP065	VMGSRGLY	0-1-0-0-0-0-0-0-0-0-0-0-0-0-0-0-0-0-0-0			22.9	0	0			VMGSRGLY
TDP065	MGSRGLYT	0-1-0-1-0-1-1-1-1-0-1-1-1-1-1-1-0-1-1-1			32.3	0	0			MGSRGLYT		MGSRGLYT		MGSRGLYT	MGSRGLYT	MGSRGLYT	MGSRGLYT		MGSRGLYT	MGSRGLYT	MGSRGLYT	MGSRGLYT	MGSRGLYT	MGSRGLYT		MGSRGLYT	MGSRGLYT	MGSRGLYT
TDP065	RGLYTXXX	0-0-0-0-0-0-0-0-0-0-0-0-1-0-0-0-0-0-0-0			24.1	0	0														RGLYTXXX
--------
TDP065	WKPHDVMGSR^glyt	0-1-0-1-0-1-1-1-1-0-1-1-1-1-1-1-0-1-1-1			32.3	0	0
TDP065	WKPHDVMGS^rglyt	0-1-0-0-0-0-0-0-0-0-0-0-0-0-0-0-0-0-0-0			22.9	0	0
TDP065	WKPHDVMGSRGLY^t	0-0-0-0-0-0-0-0-0-0-0-0-1-0-0-0-0-0-0-0			24.1	0	0
TDP065	WKPHDVMGSRGLYT	3-0-2-1-2-1-0-2-0-2-3-4-1-4-1-0-0-3-3-2	8 times in 2 NECs	3 times in 2 NECs	29.2	26.8	27
TDP066	KDRWHTWM	0-0-0-1-0-0-0-0-0-0-0-0-0-0-0-0-0-1-0-0			25.3	0	0					KDRWHTWM														KDRWHTWM
TDP066	HTWMKIFN	0-0-0-0-0-0-1-0-0-0-0-0-0-0-0-0-0-0-0-0			22.1	0	0								HTWMKIFN
TDP066	DRWHTWMK	0-0-0-1-0-0-0-0-0-0-0-0-0-0-0-1-0-0-0-1			24.2	0	0					DRWHTWMK												DRWHTWMK				DRWHTWMK
TDP066	PKDRWHTW	2-2-3-2-1-3-2-0-1-0-0-1-0-0-2-0-0-1-2-1			28.8	0	0		PKDRWHTW	PKDRWHTW	PKDRWHTW	PKDRWHTW	PKDRWHTW	PKDRWHTW	PKDRWHTW		PKDRWHTW			PKDRWHTW			PKDRWHTW			PKDRWHTW	PKDRWHTW	PKDRWHTW
--------
TDP066	pkdr^WHTWMKIFNT	2-2-3-2-1-3-2-0-1-0-0-1-0-0-2-0-0-1-2-1			28.8	0	0
TDP066	pkdrw^HTWMKIFNT	0-0-0-1-0-0-0-0-0-0-0-0-0-0-0-0-0-1-0-0			25.3	0	0
TDP066	pkdrwh^TWMKIFNT	0-0-0-1-0-0-0-0-0-0-0-0-0-0-0-1-0-0-0-1			24.2	0	0
TDP066	PKDRWHTWM^kifnt	0-0-0-0-0-0-1-0-0-0-0-0-0-0-0-0-0-0-0-0			22.1	0	0
TDP066	PKDRWHTWMKIFNT	2-0-1-1-3-3-2-0-0-0-1-0-0-0-0-1-0-1-0-0		5 times in 2 NECs	24.5	0	24.8
TDP067	DVNIFEIH	0-0-0-0-0-0-0-0-1-0-0-0-0-0-0-0-0-0-0-0			21.1	0	0										DVNIFEIH
TDP067	XXXLFNDV	0-0-0-0-0-0-0-0-0-0-0-0-0-0-0-0-1-0-0-0			21.8	0	0																		XXXLFNDV
TDP067	IHGVDXXX	0-0-0-0-0-0-0-0-0-1-0-0-0-1-0-0-1-0-0-0			25.6	0	0											IHGVDXXX				IHGVDXXX			IHGVDXXX
TDP067	FEIHGVDX	0-0-1-1-0-0-0-1-1-0-0-0-0-0-0-1-1-1-1-1		2 times in 2 NECs	36.3	0	35.9				FEIHGVDX	FEIHGVDX				FEIHGVDX	FEIHGVDX							FEIHGVDX	FEIHGVDX	FEIHGVDX	FEIHGVDX	FEIHGVDX
--------
TDP067	LFNDVNIFEIHGV^d	0-0-0-0-0-0-0-0-0-1-0-0-0-1-0-0-1-0-0-0			25.6	0	0
TDP067	l^FNDVNIFEIHGVD	0-0-0-0-0-0-0-0-0-0-0-0-0-0-0-0-1-0-0-0			21.8	0	0
TDP067	lfndvni^FEIHGVD	0-0-0-0-0-0-0-0-1-0-0-0-0-0-0-0-0-0-0-0			21.1	0	0
TDP067	LFNDVNIFEIH^gvd	0-0-1-1-0-0-0-1-1-0-0-0-0-0-0-1-1-1-1-1		2 times in 2 NECs	36.3	0	35.9
TDP067	LFNDVNIFEIHGVD	12-12-12-12-8-8-7-11-8-11-10-10-9-8-9-10-8-8-9-9	21 times in 2 NECs	12 times in 2 NECs	35	33.6	32.6
TDP068	QVKHMEXX	0-0-1-1-0-1-0-0-0-1-0-0-0-1-0-0-0-0-0-0			35.3	0	0				QVKHMEXX	QVKHMEXX		QVKHMEXX				QVKHMEXX				QVKHMEXX
TDP068	SQVKHMEX	0-0-0-0-0-0-0-0-0-0-0-0-0-0-0-0-0-0-0-0		1 times in 2 NECs	0	0	23.3
--------
TDP068	SFIEPDVSQVKH^me	0-0-1-1-0-1-0-0-0-1-0-0-0-1-0-0-0-0-0-0			35.3	0	0
TDP068	SFIEPDVSQVK^hme	0-0-0-0-0-0-0-0-0-0-0-0-0-0-0-0-0-0-0-0		1 times in 2 NECs	0	0	23.3
TDP068	SFIEPDVSQVKHME	3-3-2-3-4-3-3-3-3-3-4-4-3-5-2-3-5-2-5-6	7 times in 2 NECs	6 times in 2 NECs	38.7	31.4	32.6
TDP069	TMADSQES	0-0-0-0-0-0-0-0-0-0-0-0-0-0-0-0-0-0-0-1			21	0	0																					TMADSQES
TDP069	SQESARDX	0-0-0-0-0-0-0-0-0-0-0-0-0-0-0-0-0-0-1-1			23.3	0	0																				SQESARDX	SQESARDX
TDP069	QESARDXX	0-0-0-0-0-1-1-1-1-0-0-0-0-1-1-1-1-0-1-1			29.2	0	0							QESARDXX	QESARDXX	QESARDXX	QESARDXX					QESARDXX	QESARDXX	QESARDXX	QESARDXX		QESARDXX	QESARDXX
TDP069	ESARDXXX	0-0-1-0-1-1-1-0-0-1-0-0-0-1-0-0-0-0-0-0		2 times in 2 NECs	28.7	0	30.1				ESARDXXX		ESARDXXX	ESARDXXX	ESARDXXX			ESARDXXX				ESARDXXX
--------
TDP069	GWKTMADSQESA^rd	0-0-0-0-0-1-1-1-1-0-0-0-0-1-1-1-1-0-1-1			29.2	0	0
TDP069	GWKTMADSQES^ard	0-0-0-0-0-0-0-0-0-0-0-0-0-0-0-0-0-0-1-1			23.3	0	0
TDP069	GWKTMAD^sqesard	0-0-0-0-0-0-0-0-0-0-0-0-0-0-0-0-0-0-0-1			21	0	0
TDP069	GWKTMADSQESAR^d	0-0-1-0-1-1-1-0-0-1-0-0-0-1-0-0-0-0-0-0		2 times in 2 NECs	28.7	0	30.1
TDP069	GWKTMADSQESARD	11-11-9-9-12-12-10-11-10-13-14-12-11-10-9-10-9-10-10-10	21 times in 2 NECs	26 times in 2 NECs	43	41.8	41.8
TDP070	AIGARSDX	0-0-0-0-0-0-0-1-0-0-1-1-1-2-0-0-0-0-1-1			29.5	0	0									AIGARSDX			AIGARSDX	AIGARSDX	AIGARSDX	AIGARSDX					AIGARSDX	AIGARSDX
TDP070	EWHNFHMA	0-0-0-0-0-0-0-0-0-0-0-0-0-0-0-1-0-0-1-1			25.1	0	0																	EWHNFHMA			EWHNFHMA	EWHNFHMA
TDP070	XXEWHNFH	0-0-1-1-0-0-0-0-0-1-1-0-1-2-0-0-0-1-1-1	1 times in 2 NECs	3 times in 2 NECs	27.6	21.1	29.9				XXEWHNFH	XXEWHNFH						XXEWHNFH	XXEWHNFH		XXEWHNFH	XXEWHNFH				XXEWHNFH	XXEWHNFH	XXEWHNFH
--------
TDP070	ewhn^FHMAIGARSD	0-0-0-0-0-0-0-0-0-0-0-0-0-0-0-1-0-0-1-1			25.1	0	0
TDP070	EWHNFHMAIGA^rsd	0-0-0-0-0-0-0-1-0-0-1-1-1-2-0-0-0-0-1-1			29.5	0	0
TDP070	ew^HNFHMAIGARSD	0-0-1-1-0-0-0-0-0-1-1-0-1-2-0-0-0-1-1-1	1 times in 2 NECs	3 times in 2 NECs	27.6	21.1	29.9
TDP070	EWHNFHMAIGARSD	12-14-10-11-14-15-15-13-12-11-15-13-10-14-15-14-10-12-7-12	23 times in 2 NECs	30 times in 2 NECs	38.5	36.8	34.6
TDP071	GIFYLNGD	0-0-0-1-0-0-0-0-0-1-2-3-0-0-0-0-0-0-0-0			30.2	0	0					GIFYLNGD						GIFYLNGD	GIFYLNGD	GIFYLNGD
TDP071	IFYLNGDX	1-1-2-2-1-1-0-1-1-3-1-1-2-1-2-1-1-2-1-0			28.1	0	0		IFYLNGDX	IFYLNGDX	IFYLNGDX	IFYLNGDX	IFYLNGDX	IFYLNGDX		IFYLNGDX	IFYLNGDX	IFYLNGDX	IFYLNGDX	IFYLNGDX	IFYLNGDX	IFYLNGDX	IFYLNGDX	IFYLNGDX	IFYLNGDX	IFYLNGDX	IFYLNGDX
TDP071	FYAWKFGI	0-0-0-0-0-0-1-0-0-0-0-0-0-0-0-0-0-0-0-0			21.7	0	0								FYAWKFGI
TDP071	XFYAWKFG	0-0-0-0-0-0-0-0-0-0-1-0-0-0-0-0-0-0-0-0			22.1	0	0												XFYAWKFG
TDP071	XXXFYAWK	1-0-1-0-1-0-0-0-0-0-0-0-0-0-0-0-0-0-0-0			28.5	0	0		XXXFYAWK		XXXFYAWK		XXXFYAWK
TDP071	YLNGDXXX	1-1-0-0-1-0-0-1-0-1-1-1-0-0-1-0-0-1-0-0		1 times in 2 NECs	29.2	0	31.4		YLNGDXXX	YLNGDXXX			YLNGDXXX			YLNGDXXX		YLNGDXXX	YLNGDXXX	YLNGDXXX			YLNGDXXX			YLNGDXXX
--------
TDP071	FYAWKFGIFY^lngd	0-0-0-1-0-0-0-0-0-1-2-3-0-0-0-0-0-0-0-0			30.2	0	0
TDP071	FYAWKFGIFYL^ngd	1-1-2-2-1-1-0-1-1-3-1-1-2-1-2-1-1-2-1-0			28.1	0	0
TDP071	f^YAWKFGIFYLNGD	1-0-1-0-1-0-0-0-0-0-0-0-0-0-0-0-0-0-0-0			28.5	0	0
TDP071	fyaw^KFGIFYLNGD	0-0-0-0-0-0-1-0-0-0-0-0-0-0-0-0-0-0-0-0			21.7	0	0
TDP071	fya^WKFGIFYLNGD	0-0-0-0-0-0-0-0-0-0-1-0-0-0-0-0-0-0-0-0			22.1	0	0
TDP071	FYAWKFGIFYLNG^d	1-1-0-0-1-0-0-1-0-1-1-1-0-0-1-0-0-1-0-0		1 times in 2 NECs	29.2	0	31.4
TDP071	FYAWKFGIFYLNGD	22-22-19-19-34-29-26-14-14-31-11-9-10-10-26-10-4-13-6-4	23 times in 2 NECs	28 times in 2 NECs	47.7	42.1	42.4
TDP072	KYVLGWLN	0-1-1-1-1-1-0-1-1-0-1-0-1-1-1-1-1-1-1-1			28.8	0	0			KYVLGWLN	KYVLGWLN	KYVLGWLN	KYVLGWLN	KYVLGWLN		KYVLGWLN	KYVLGWLN		KYVLGWLN		KYVLGWLN	KYVLGWLN	KYVLGWLN	KYVLGWLN	KYVLGWLN	KYVLGWLN	KYVLGWLN	KYVLGWLN
TDP072	LGWLNTSR	0-0-0-0-0-0-1-0-0-0-0-0-0-0-0-0-0-0-0-0			22.4	0	0								LGWLNTSR
TDP072	WLNTSRQA	1-1-0-0-0-0-1-1-1-0-0-0-0-0-1-2-1-0-1-2			29.4	0	0		WLNTSRQA	WLNTSRQA					WLNTSRQA	WLNTSRQA	WLNTSRQA						WLNTSRQA	WLNTSRQA	WLNTSRQA		WLNTSRQA	WLNTSRQA
TDP072	LNTSRQAE	0-1-0-1-0-1-1-1-1-0-1-1-0-2-1-1-1-1-2-2			35.2	0	0			LNTSRQAE		LNTSRQAE		LNTSRQAE	LNTSRQAE	LNTSRQAE	LNTSRQAE		LNTSRQAE	LNTSRQAE		LNTSRQAE	LNTSRQAE	LNTSRQAE	LNTSRQAE	LNTSRQAE	LNTSRQAE	LNTSRQAE
TDP072	XKYVLGWL	1-1-1-1-1-1-1-2-2-1-1-1-2-2-1-1-2-1-2-3			31.4	0	0		XKYVLGWL	XKYVLGWL	XKYVLGWL	XKYVLGWL	XKYVLGWL	XKYVLGWL	XKYVLGWL	XKYVLGWL	XKYVLGWL	XKYVLGWL	XKYVLGWL	XKYVLGWL	XKYVLGWL	XKYVLGWL	XKYVLGWL	XKYVLGWL	XKYVLGWL	XKYVLGWL	XKYVLGWL	XKYVLGWL
TDP072	YVLGWLNT	0-0-0-1-0-0-0-0-0-0-0-0-0-1-0-0-0-0-1-1			25.4	0	0					YVLGWLNT										YVLGWLNT					YVLGWLNT	YVLGWLNT
--------
TDP072	KYVLGWLNTS^rqae	0-1-0-1-0-1-1-1-1-0-1-1-0-2-1-1-1-1-2-2			35.2	0	0
TDP072	KYVLGWLNT^srqae	1-1-0-0-0-0-1-1-1-0-0-0-0-0-1-2-1-0-1-2			29.4	0	0
TDP072	kyv^LGWLNTSRQAE	1-1-1-1-1-1-1-2-2-1-1-1-2-2-1-1-2-1-2-3			31.4	0	0
TDP072	kyvl^GWLNTSRQAE	0-1-1-1-1-1-0-1-1-0-1-0-1-1-1-1-1-1-1-1			28.8	0	0
TDP072	kyvlg^WLNTSRQAE	0-0-0-1-0-0-0-0-0-0-0-0-0-1-0-0-0-0-1-1			25.4	0	0
TDP072	KYVLGWL^ntsrqae	0-0-0-0-0-0-1-0-0-0-0-0-0-0-0-0-0-0-0-0			22.4	0	0
TDP072	KYVLGWLNTSRQAE	10-8-7-6-7-8-5-7-5-7-7-11-5-11-5-5-5-6-6-1	21 times in 2 NECs	18 times in 2 NECs	44	39.3	39.8
TDP073	XMYFKYIW	0-1-0-1-0-0-1-1-2-0-0-0-2-2-1-1-1-1-2-2			30.9	0	0			XMYFKYIW		XMYFKYIW			XMYFKYIW	XMYFKYIW	XMYFKYIW				XMYFKYIW	XMYFKYIW	XMYFKYIW	XMYFKYIW	XMYFKYIW	XMYFKYIW	XMYFKYIW	XMYFKYIW
TDP073	QTADDXXX	0-0-0-0-0-0-0-1-2-0-1-1-2-2-0-0-1-1-2-2			26.4	0	0									QTADDXXX	QTADDXXX		QTADDXXX	QTADDXXX	QTADDXXX	QTADDXXX			QTADDXXX	QTADDXXX	QTADDXXX	QTADDXXX
TDP073	IWYVQTAD	0-0-0-0-0-0-0-0-0-0-0-0-0-0-0-0-0-1-0-0			21.8	0	0																			IWYVQTAD
TDP073	YVQTADDX	0-0-0-0-0-0-0-0-0-0-0-1-1-0-0-0-0-1-0-0			22.8	0	0													YVQTADDX	YVQTADDX					YVQTADDX
TDP073	VQTADDXX	0-0-0-0-0-0-0-0-0-0-0-0-0-0-0-1-0-0-0-0			23.5	0	0																	VQTADDXX
TDP073	MYFKYIWY	0-0-0-0-0-0-0-0-0-0-0-0-0-0-0-0-0-1-0-0			22	0	0																			MYFKYIWY
--------
TDP073	myf^KYIWYVQTADD	0-1-0-1-0-0-1-1-1-0-0-0-1-1-1-1-1-1-1-1			30.9	0	0
TDP073	MYFKYIWYVQTAD^d	0-0-0-0-0-0-0-1-1-0-1-1-1-1-0-0-1-1-1-1			26.4	0	0
TDP073	myf^KYIWYVQTAD^d	0-0-0-0-0-0-0-0-1-0-0-0-1-1-0-0-0-0-1-1			25.9	0	0
TDP073	MYFKYIWYVQT^add	0-0-0-0-0-0-0-0-0-0-0-1-1-0-0-0-0-1-0-0			22.8	0	0
TDP073	MYFKYIWYVQTA^dd	0-0-0-0-0-0-0-0-0-0-0-0-0-0-0-1-0-0-0-0			23.5	0	0
TDP073	myfk^YIWYVQTADD	0-0-0-0-0-0-0-0-0-0-0-0-0-0-0-0-0-1-0-0			22	0	0
TDP073	MYFKYIWYV^qtadd	0-0-0-0-0-0-0-0-0-0-0-0-0-0-0-0-0-1-0-0			21.8	0	0
TDP073	MYFKYIWYVQTADD	7-7-6-6-7-10-6-5-3-9-6-7-6-5-6-6-3-4-2-3	13 times in 2 NECs	16 times in 2 NECs	38.6	33.9	36.1
TDP074	SLYRMIRQ	0-0-0-2-0-0-0-0-0-0-1-1-1-0-0-0-0-2-0-0			37	0	0					SLYRMIRQ							SLYRMIRQ	SLYRMIRQ	SLYRMIRQ					SLYRMIRQ
TDP074	YRMIRQEX	1-1-2-2-1-1-0-0-0-0-1-0-1-3-2-0-0-4-2-1			30	0	0		YRMIRQEX	YRMIRQEX	YRMIRQEX	YRMIRQEX	YRMIRQEX	YRMIRQEX					YRMIRQEX		YRMIRQEX	YRMIRQEX	YRMIRQEX			YRMIRQEX	YRMIRQEX	YRMIRQEX
TDP074	XXAYNMWS	0-0-0-0-0-0-0-0-0-0-0-0-1-1-1-0-0-1-1-1			25.3	0	0														XXAYNMWS	XXAYNMWS	XXAYNMWS			XXAYNMWS	XXAYNMWS	XXAYNMWS
TDP074	YNMWSLYR	0-0-1-1-0-0-0-0-0-0-0-1-1-0-0-1-0-1-1-1			25	0	0				YNMWSLYR	YNMWSLYR								YNMWSLYR	YNMWSLYR			YNMWSLYR		YNMWSLYR	YNMWSLYR	YNMWSLYR
TDP074	XXXAYNMW	0-0-0-0-0-0-0-1-0-0-0-0-0-0-0-0-0-0-0-0			22.5	0	0									XXXAYNMW
--------
TDP074	AYNMWSLYR^mirqe	0-0-0-2-0-0-0-0-0-0-1-1-1-0-0-0-0-2-0-0			37	0	0
TDP074	AYNMWSLYRMI^rqe	1-1-2-2-1-1-0-0-0-0-1-0-1-2-1-0-0-3-1-0			30	0	0
TDP074	a^YNMWSLYRMIRQE	0-0-0-0-0-0-0-1-0-0-0-0-0-0-0-0-0-0-0-0			22.5	0	0
TDP074	ay^NMWSLYRMI^rqe	0-0-0-0-0-0-0-0-0-0-0-0-0-1-1-0-0-1-1-1			25.3	0	0
TDP074	aynmw^SLYRMIRQE	0-0-1-1-0-0-0-0-0-0-0-1-1-0-0-1-0-1-1-1			25	0	0
TDP074	ay^NMWSLYRMIRQE	0-0-0-0-0-0-0-0-0-0-0-0-1-0-0-0-0-0-0-0			21.2	0	0
TDP074	AYNMWSLYRMIRQE	24-9-15-9-13-6-8-6-5-14-10-9-8-3-10-6-4-5-2-2	19 times in 2 NECs	27 times in 2 NECs	39.2	35.5	36
TDP075	XNFMAFMK	0-1-1-1-0-0-0-1-1-0-1-1-1-3-1-1-1-1-1-3			31.3	0	0			XNFMAFMK	XNFMAFMK	XNFMAFMK				XNFMAFMK	XNFMAFMK		XNFMAFMK	XNFMAFMK	XNFMAFMK	XNFMAFMK	XNFMAFMK	XNFMAFMK	XNFMAFMK	XNFMAFMK	XNFMAFMK	XNFMAFMK
TDP075	NFMAFMKW	1-0-0-0-0-0-1-1-2-0-0-0-0-1-0-0-1-1-1-2			29.4	0	0		NFMAFMKW						NFMAFMKW	NFMAFMKW	NFMAFMKW					NFMAFMKW			NFMAFMKW	NFMAFMKW	NFMAFMKW	NFMAFMKW
TDP075	MAFMKWHE	0-2-0-0-0-0-0-0-0-0-0-0-0-0-0-1-1-0-0-2			23.8	0	0			MAFMKWHE														MAFMKWHE	MAFMKWHE			MAFMKWHE
TDP075	FMKWHEGQ	0-0-0-1-0-0-0-0-0-0-1-1-0-1-0-0-0-0-0-1			25.8	0	0					FMKWHEGQ							FMKWHEGQ	FMKWHEGQ		FMKWHEGQ						FMKWHEGQ
--------
TDP075	nfma^FMKWHEGQYE	1-0-0-0-0-0-1-1-2-0-0-0-0-1-0-0-1-1-1-2			29.4	0	0
TDP075	nfmafm^KWHEGQYE	0-2-0-0-0-0-0-0-0-0-0-0-0-0-0-1-1-0-0-2			23.8	0	0
TDP075	nfm^AFMKWHEGQYE	0-1-1-1-0-0-0-1-1-0-1-1-1-3-1-1-1-1-1-3			31.3	0	0
TDP075	NFMAFMKW^hegqye	0-0-0-1-0-0-0-0-0-0-1-1-0-1-0-0-0-0-0-1			25.8	0	0
TDP075	NFMAFMKWHEGQYE	8-11-9-10-7-8-7-8-4-8-9-8-8-7-7-7-7-7-8-5	13 times in 2 NECs	14 times in 2 NECs	36.2	34.6	36.2
TDP076	YSWMNLIQ	0-0-0-0-0-0-0-0-0-0-0-0-0-0-0-0-0-0-0-1			22	0	0																					YSWMNLIQ
TDP076	XXXDDRQK	0-0-0-0-1-0-0-0-0-0-0-0-0-0-0-0-0-0-0-0			21.4	0	0						XXXDDRQK
--------
TDP076	DDRQKEYSWM^nliq	0-0-0-0-0-0-0-0-0-0-0-0-0-0-0-0-0-0-0-1			22	0	0
TDP076	d^DRQKEYSWMNLIQ	0-0-0-0-1-0-0-0-0-0-0-0-0-0-0-0-0-0-0-0			21.4	0	0
TDP076	DDRQKEYSWMNLIQ	1-0-2-2-1-1-0-0-1-2-0-0-1-2-0-0-0-0-1-2	2 times in 2 NECs	3 times in 2 NECs	27.6	23.9	28.1
TDP077	DLVDHIGP	0-2-1-1-2-2-2-5-6-2-0-2-4-6-2-2-2-2-1-5			30.8	0	0			DLVDHIGP	DLVDHIGP	DLVDHIGP	DLVDHIGP	DLVDHIGP	DLVDHIGP	DLVDHIGP	DLVDHIGP	DLVDHIGP		DLVDHIGP	DLVDHIGP	DLVDHIGP	DLVDHIGP	DLVDHIGP	DLVDHIGP	DLVDHIGP	DLVDHIGP	DLVDHIGP
TDP077	LVDHIGPT	0-0-0-0-0-0-0-0-0-0-0-0-0-0-0-0-1-0-0-0			21.7	0	0																		LVDHIGPT
TDP077	GPTAAYHX	0-0-0-0-0-0-0-0-0-0-0-0-0-1-0-0-0-0-1-1			26.5	0	0															GPTAAYHX					GPTAAYHX	GPTAAYHX
TDP077	XRDLVDHI	0-0-0-1-0-0-0-0-1-0-0-1-1-1-0-1-0-0-1-1			28.1	0	0					XRDLVDHI					XRDLVDHI			XRDLVDHI	XRDLVDHI	XRDLVDHI		XRDLVDHI			XRDLVDHI	XRDLVDHI
TDP077	XXRDLVDH	0-0-1-0-0-0-0-0-0-1-0-0-0-0-0-0-0-0-0-0	1 times in 2 NECs	1 times in 2 NECs	21.8	22.6	21.8				XXRDLVDH							XXRDLVDH
--------
TDP077	rdlvd^HIGPTAAYH	0-2-1-1-2-2-2-5-6-2-0-2-4-6-2-2-2-2-1-5			30.8	0	0
TDP077	rdl^VDHIGPTAAYH	0-0-0-1-0-0-0-0-1-0-0-1-1-1-0-1-0-0-1-1			28.1	0	0
TDP077	RDLVDHIGPTA^ayh	0-0-0-0-0-0-0-0-0-0-0-0-0-1-0-0-0-0-1-1			26.5	0	0
TDP077	rdlvdh^IGPTAAYH	0-0-0-0-0-0-0-0-0-0-0-0-0-0-0-0-1-0-0-0			21.7	0	0
TDP077	rd^LVDHIGPTAAYH	0-0-1-0-0-0-0-0-0-1-0-0-0-0-0-0-0-0-0-0	1 times in 2 NECs	1 times in 2 NECs	21.8	22.6	21.8
TDP077	RDLVDHIGPTAAYH	6-5-5-5-4-4-4-3-3-4-4-6-5-4-4-4-4-3-4-3	14 times in 2 NECs	10 times in 2 NECs	43.6	38.1	46.6
TDP079	FQESMLDI	0-0-0-0-0-0-0-0-0-0-0-0-0-0-0-0-1-0-0-0			21.1	0	0																		FQESMLDI
TDP079	GHTFQESM	0-0-0-0-0-0-0-0-0-0-1-0-1-1-0-0-0-1-1-1			25.6	0	0												GHTFQESM		GHTFQESM	GHTFQESM				GHTFQESM	GHTFQESM	GHTFQESM
TDP079	XXGHTFQE	1-1-1-1-0-2-1-2-2-2-1-1-1-0-1-0-2-1-1-1	2 times in 2 NECs	3 times in 2 NECs	32.7	24.9	27.6		XXGHTFQE	XXGHTFQE	XXGHTFQE	XXGHTFQE		XXGHTFQE	XXGHTFQE	XXGHTFQE	XXGHTFQE	XXGHTFQE	XXGHTFQE	XXGHTFQE	XXGHTFQE		XXGHTFQE		XXGHTFQE	XXGHTFQE	XXGHTFQE	XXGHTFQE
--------
TDP079	ghtf^QESMLDIPKQ	0-0-0-0-0-0-0-0-0-0-1-0-1-1-0-0-0-1-1-1			25.6	0	0
TDP079	ghtfqes^MLDIPKQ	0-0-0-0-0-0-0-0-0-0-0-0-0-0-0-0-1-0-0-0			21.1	0	0
TDP079	gh^TFQESMLDIPKQ	1-1-1-1-0-2-1-2-2-2-1-1-1-0-1-0-2-1-1-1	2 times in 2 NECs	3 times in 2 NECs	32.7	24.9	27.6
TDP079	GHTFQESMLDIPKQ	8-6-6-5-11-9-8-5-7-5-6-8-7-10-10-7-6-5-6-8	10 times in 2 NECs	23 times in 2 NECs	42.8	39.4	41.3
TDP080	NITREWLH	0-0-0-0-0-0-0-1-1-0-0-0-1-1-0-2-0-1-2-2			28.1	0	0									NITREWLH	NITREWLH				NITREWLH	NITREWLH		NITREWLH		NITREWLH	NITREWLH	NITREWLH
TDP080	TREWLHPF	0-0-0-0-0-0-0-0-0-0-0-0-0-0-0-0-0-1-0-1			22.3	0	0																			TREWLHPF		TREWLHPF
TDP080	REWLHPFK	0-1-0-1-2-1-2-2-2-0-1-2-1-1-2-1-2-0-1-1			25.2	0	0			REWLHPFK		REWLHPFK	REWLHPFK	REWLHPFK	REWLHPFK	REWLHPFK	REWLHPFK		REWLHPFK	REWLHPFK	REWLHPFK	REWLHPFK	REWLHPFK	REWLHPFK	REWLHPFK		REWLHPFK	REWLHPFK
TDP080	PFKVHXXX	0-0-0-0-0-0-1-0-0-0-0-0-0-0-0-0-0-0-0-1			21.7	0	0								PFKVHXXX													PFKVHXXX
TDP080	PNITREWL	0-0-0-0-0-0-0-0-0-0-0-0-0-0-0-0-0-1-0-1			21.4	0	0																			PNITREWL		PNITREWL
TDP080	XPNITREW	0-0-1-3-0-0-0-0-0-0-2-2-2-3-0-0-0-1-2-3			30.8	0	0				XPNITREW	XPNITREW							XPNITREW	XPNITREW	XPNITREW	XPNITREW				XPNITREW	XPNITREW	XPNITREW
--------
TDP080	pnitr^EWLHPFKVH	0-0-0-0-0-0-0-1-1-0-0-0-1-1-0-2-0-1-2-2			28.1	0	0
TDP080	PNITREWL^hpfkvh	0-1-0-1-2-1-2-2-2-0-1-2-1-1-2-1-2-0-1-1			25.2	0	0
TDP080	PNITREW^lhpfkvh	0-0-0-0-0-0-0-0-0-0-0-0-0-0-0-0-0-1-0-1			22.3	0	0
TDP080	pni^TREWLHPFKVH	0-0-1-3-0-0-0-0-0-0-2-2-2-3-0-0-0-1-2-3			30.8	0	0
TDP080	PNITREWLHPFKV^h	0-0-0-0-0-0-1-0-0-0-0-0-0-0-0-0-0-0-0-1			21.7	0	0
TDP080	pnit^REWLHPFKVH	0-0-0-0-0-0-0-0-0-0-0-0-0-0-0-0-0-1-0-1			21.4	0	0
TDP080	PNITREWLHPFKVH	9-11-13-13-4-5-10-3-3-13-13-13-9-6-6-1-0-7-5-2	23 times in 2 NECs	53 times in 2 NECs	30.8	30.8	28.9
TDP081	GAQYMMGQ	0-0-0-0-0-0-0-0-0-0-0-0-0-0-0-0-1-0-0-1			26.7	0	0																		GAQYMMGQ			GAQYMMGQ
TDP081	AQYMMGQX	0-0-0-0-0-0-0-0-1-1-0-0-1-1-0-0-2-0-0-2			27.5	0	0										AQYMMGQX	AQYMMGQX			AQYMMGQX	AQYMMGQX			AQYMMGQX			AQYMMGQX
TDP081	QYMMGQXX	0-1-0-0-0-0-1-2-0-1-0-1-1-0-0-1-0-1-2-2			25.6	0	0			QYMMGQXX					QYMMGQXX	QYMMGQXX		QYMMGQXX		QYMMGQXX	QYMMGQXX			QYMMGQXX		QYMMGQXX	QYMMGQXX	QYMMGQXX
TDP081	YMMGQXXX	0-0-1-0-0-0-0-0-0-1-0-0-0-0-0-0-0-0-1-0		1 times in 2 NECs	22.2	0	21.5				YMMGQXXX							YMMGQXXX									YMMGQXXX
--------
TDP081	WQKSNDGAQYM^mgq	0-0-0-0-0-0-0-0-1-1-0-0-1-1-0-0-2-0-0-2			27.5	0	0
TDP081	WQKSNDGAQYMM^gq	0-1-0-0-0-0-1-2-0-1-0-1-1-0-0-1-0-1-2-2			25.6	0	0
TDP081	WQKSNDGAQY^mmgq	0-0-0-0-0-0-0-0-0-0-0-0-0-0-0-0-1-0-0-1			26.7	0	0
TDP081	WQKSNDGAQYMMG^q	0-0-1-0-0-0-0-0-0-1-0-0-0-0-0-0-0-0-1-0		1 times in 2 NECs	22.2	0	21.5
TDP081	WQKSNDGAQYMMGQ	7-7-7-6-4-6-5-5-4-9-7-6-7-8-4-5-4-7-5-3	13 times in 2 NECs	12 times in 2 NECs	39	36.9	34.3
TDP082	PRYNHTQQ	0-0-0-0-0-0-0-0-0-0-0-0-0-0-0-0-1-0-0-0			24.4	0	0																		PRYNHTQQ
TDP082	IQMDPRYN	0-0-0-0-0-1-0-0-0-0-0-0-0-0-0-0-0-0-0-0	1 times in 2 NECs	1 times in 2 NECs	21.9	22.1	22.3							IQMDPRYN
--------
TDP082	IQMDPRYN^htqqfp	0-0-0-0-0-0-0-0-0-0-0-0-0-0-0-0-1-0-0-0			24.4	0	0
TDP082	iqmd^PRYNHTQQFP	0-0-0-0-0-1-0-0-0-0-0-0-0-0-0-0-0-0-0-0	1 times in 2 NECs	1 times in 2 NECs	21.9	22.1	22.3
TDP082	IQMDPRYNHTQQFP	0-0-0-0-0-1-0-0-0-3-0-0-0-1-0-0-0-1-0-0	3 times in 2 NECs	2 times in 2 NECs	23.1	23.7	22.9
TDP083	PSLIAKWV	0-1-0-1-0-0-2-1-3-0-0-1-1-1-1-1-2-2-2-2			31.2	0	0			PSLIAKWV		PSLIAKWV			PSLIAKWV	PSLIAKWV	PSLIAKWV			PSLIAKWV	PSLIAKWV	PSLIAKWV	PSLIAKWV	PSLIAKWV	PSLIAKWV	PSLIAKWV	PSLIAKWV	PSLIAKWV
TDP083	LIAKWVGF	0-0-0-0-0-0-0-0-0-0-0-0-0-0-0-0-0-0-0-1			21.4	0	0																					LIAKWVGF
TDP083	IAKWVGFE	1-1-1-0-1-0-3-1-4-0-0-0-1-1-0-2-2-1-1-1			29.8	0	0		IAKWVGFE	IAKWVGFE	IAKWVGFE		IAKWVGFE		IAKWVGFE	IAKWVGFE	IAKWVGFE				IAKWVGFE	IAKWVGFE		IAKWVGFE	IAKWVGFE	IAKWVGFE	IAKWVGFE	IAKWVGFE
TDP083	AKWVGFEP	0-0-0-0-0-0-0-0-1-0-0-0-0-0-1-0-0-1-1-1			29.3	0	0										AKWVGFEP						AKWVGFEP			AKWVGFEP	AKWVGFEP	AKWVGFEP
TDP083	WVGFEPHX	0-0-0-0-0-0-0-0-0-0-0-0-1-1-0-0-0-1-1-2			31.9	0	0														WVGFEPHX	WVGFEPHX				WVGFEPHX	WVGFEPHX	WVGFEPHX
TDP083	VGFEPHXX	0-1-1-2-0-2-2-1-2-0-2-2-2-2-1-1-2-2-2-2			36.5	0	0			VGFEPHXX	VGFEPHXX	VGFEPHXX		VGFEPHXX	VGFEPHXX	VGFEPHXX	VGFEPHXX		VGFEPHXX	VGFEPHXX	VGFEPHXX	VGFEPHXX	VGFEPHXX	VGFEPHXX	VGFEPHXX	VGFEPHXX	VGFEPHXX	VGFEPHXX
TDP083	APSLIAKW	0-0-0-1-0-0-0-0-0-0-1-0-1-1-0-0-0-2-2-2			25.7	0	0					APSLIAKW							APSLIAKW		APSLIAKW	APSLIAKW				APSLIAKW	APSLIAKW	APSLIAKW
TDP083	SLIAKWVG	0-1-0-0-0-0-1-2-2-0-0-0-0-0-0-1-0-0-0-1			30	0	0			SLIAKWVG					SLIAKWVG	SLIAKWVG	SLIAKWVG							SLIAKWVG				SLIAKWVG
TDP083	XXAPSLIA	0-0-0-0-0-0-0-0-0-0-0-0-0-0-0-0-0-0-0-0		1 times in 2 NECs	0	0	23.6
TDP083	XXXAPSLI	2-2-3-2-2-1-1-1-0-2-2-0-1-0-2-2-0-2-0-0	5 times in 2 NECs	7 times in 2 NECs	36.9	28.7	31.4		XXXAPSLI	XXXAPSLI	XXXAPSLI	XXXAPSLI	XXXAPSLI	XXXAPSLI	XXXAPSLI	XXXAPSLI		XXXAPSLI	XXXAPSLI		XXXAPSLI		XXXAPSLI	XXXAPSLI		XXXAPSLI
--------
TDP083	APSLIAKWVGFE^ph	0-1-1-2-0-2-2-1-2-0-2-2-2-2-1-1-2-2-2-2			36.5	0	0
TDP083	APSLIAKWV^gfeph	0-0-0-0-0-0-0-0-1-0-0-0-0-0-1-0-0-1-1-1			29.3	0	0
TDP083	APSLIAKWVGF^eph	0-0-0-0-0-0-0-0-0-0-0-0-1-1-0-0-0-1-1-2			31.9	0	0
TDP083	APSLIAKW^vgfeph	1-1-1-0-1-0-3-1-3-0-0-0-1-1-0-1-2-1-1-1			29.8	0	0
TDP083	apsl^IAKWVGFEPH	0-0-0-1-0-0-0-0-0-0-1-0-1-1-0-0-0-2-2-2			25.7	0	0
TDP083	apsli^AKWVGFEPH	0-1-0-1-0-0-2-1-3-0-0-1-1-1-1-1-2-2-2-2			31.2	0	0
TDP083	apslia^KWVGFEPH	0-1-0-0-0-0-1-2-2-0-0-0-0-0-0-1-0-0-0-1			30	0	0
TDP083	APSLIAK^wvgfeph	0-0-0-0-0-0-0-0-0-0-0-0-0-0-0-0-0-0-0-1			21.4	0	0
TDP083	apsliakw^VGFEPH	0-0-0-0-0-0-0-0-1-0-0-0-0-0-0-1-0-0-0-0			27	0	0
TDP083	ap^SLIAKWVGFEPH	0-0-0-0-0-0-0-0-0-0-0-0-0-0-0-0-0-0-0-0		1 times in 2 NECs	0	0	23.6
TDP083	a^PSLIAKWVGFEPH	2-2-3-2-2-1-1-1-0-2-2-0-1-0-2-2-0-2-0-0	5 times in 2 NECs	7 times in 2 NECs	36.9	28.7	31.4
TDP083	APSLIAKWVGFEPH	11-7-13-12-9-10-12-8-11-10-14-13-12-8-6-6-5-9-8-7	22 times in 2 NECs	33 times in 2 NECs	54	50.7	49.1
TDP084	DFYLGRSV	0-0-0-0-0-0-0-0-0-0-0-0-0-1-0-0-0-0-0-0			21.1	0	0															DFYLGRSV
TDP084	PDFYLGRS	0-0-0-1-0-0-0-0-0-0-1-0-1-0-0-0-0-0-0-0			23.9	0	0					PDFYLGRS							PDFYLGRS		PDFYLGRS
TDP084	YLGRSVPQ	0-0-0-0-0-1-1-0-1-0-0-0-0-1-0-0-2-0-0-1			30.4	0	0							YLGRSVPQ	YLGRSVPQ		YLGRSVPQ					YLGRSVPQ			YLGRSVPQ			YLGRSVPQ
TDP084	GRSVPQWH	0-0-0-1-1-0-0-3-1-0-1-1-1-2-1-2-3-1-0-1			24.4	0	0					GRSVPQWH	GRSVPQWH			GRSVPQWH	GRSVPQWH		GRSVPQWH	GRSVPQWH	GRSVPQWH	GRSVPQWH	GRSVPQWH	GRSVPQWH	GRSVPQWH	GRSVPQWH		GRSVPQWH
TDP084	VPQWHEXX	0-1-1-2-1-1-1-1-1-0-1-1-2-2-1-1-1-2-2-1			35	0	0			VPQWHEXX	VPQWHEXX	VPQWHEXX	VPQWHEXX	VPQWHEXX	VPQWHEXX	VPQWHEXX	VPQWHEXX		VPQWHEXX	VPQWHEXX	VPQWHEXX	VPQWHEXX	VPQWHEXX	VPQWHEXX	VPQWHEXX	VPQWHEXX	VPQWHEXX	VPQWHEXX
TDP084	XPDFYLGR	0-0-0-0-0-0-0-0-0-0-1-1-1-0-0-0-0-0-0-0			23.3	0	0												XPDFYLGR	XPDFYLGR	XPDFYLGR
TDP084	XXPDFYLG	0-0-0-0-0-0-0-0-0-0-0-0-0-0-0-0-0-0-0-0		1 times in 2 NECs	0	0	22.4
--------
TDP084	PDFYLGRSVPQW^he	0-1-1-2-1-1-1-1-1-0-1-1-2-2-1-1-1-2-2-1			35	0	0
TDP084	PDFYLGR^svpqwhe	0-0-0-0-0-1-1-0-1-0-0-0-0-1-0-0-2-0-0-1			30.4	0	0
TDP084	PDFYLGRSV^pqwhe	0-0-0-1-1-0-0-3-1-0-1-1-1-2-1-2-3-1-0-1			24.4	0	0
TDP084	pdf^YLGRSVPQWHE	0-0-0-0-0-0-0-0-0-0-1-1-1-0-0-0-0-0-0-0			23.3	0	0
TDP084	pdfy^LGRSVPQWHE	0-0-0-1-0-0-0-0-0-0-1-0-1-0-0-0-0-0-0-0			23.9	0	0
TDP084	pdfyl^GRSVPQWHE	0-0-0-0-0-0-0-0-0-0-0-0-0-1-0-0-0-0-0-0			21.1	0	0
TDP084	pd^FYLGRSVPQWHE	0-0-0-0-0-0-0-0-0-0-0-0-0-0-0-0-0-0-0-0		1 times in 2 NECs	0	0	22.4
TDP084	PDFYLGRSVPQWHE	11-13-13-12-9-8-8-9-3-13-16-11-11-11-10-8-6-9-5-4	36 times in 2 NECs	39 times in 2 NECs	36.9	36.6	36.4
TDP085	XPYWDTKM	0-0-0-0-0-0-0-0-0-0-0-0-0-0-0-0-0-1-0-0			21.9	0	0																			XPYWDTKM
TDP085	YWDTKMHA	0-0-0-0-0-0-0-0-1-0-0-0-0-0-0-0-1-0-0-1			24.5	0	0										YWDTKMHA								YWDTKMHA			YWDTKMHA
TDP085	AENIAQXX	0-0-0-1-0-0-0-0-0-0-0-0-0-1-0-0-0-0-2-2			36.3	0	0					AENIAQXX										AENIAQXX					AENIAQXX	AENIAQXX
TDP085	PYWDTKMH	0-0-0-0-0-1-0-1-0-1-0-0-1-0-0-0-0-1-1-1	1 times in 2 NECs	1 times in 2 NECs	27.7	26.1	22.4							PYWDTKMH		PYWDTKMH		PYWDTKMH			PYWDTKMH					PYWDTKMH	PYWDTKMH	PYWDTKMH
--------
TDP085	PYWDTKMHAENI^aq	0-0-0-1-0-0-0-0-0-0-0-0-0-1-0-0-0-0-2-2			36.3	0	0
TDP085	pywdt^KMHAENIAQ	0-0-0-0-0-0-0-0-1-0-0-0-0-0-0-0-1-0-0-1			24.5	0	0
TDP085	pyw^DTKMHAENIAQ	0-0-0-0-0-0-0-0-0-0-0-0-0-0-0-0-0-1-0-0			21.9	0	0
TDP085	pywd^TKMHAENIAQ	0-0-0-0-0-1-0-1-0-1-0-0-1-0-0-0-0-1-1-1	1 times in 2 NECs	1 times in 2 NECs	27.7	26.1	22.4
TDP085	PYWDTKMHAENIAQ	3-3-2-3-5-4-3-2-3-2-3-3-3-3-4-3-3-3-3-3	6 times in 2 NECs	6 times in 2 NECs	35.5	34.7	34.7
TDP086	QMIRWHFS	0-0-0-0-0-0-0-1-0-0-0-0-1-0-1-0-1-0-0-0			27.3	0	0									QMIRWHFS					QMIRWHFS		QMIRWHFS		QMIRWHFS
TDP086	RWHFSENX	0-0-0-1-0-0-0-0-0-0-0-1-1-3-0-0-0-0-1-1			25.5	0	0					RWHFSENX								RWHFSENX	RWHFSENX	RWHFSENX					RWHFSENX	RWHFSENX
TDP086	XXXLPNGQ	0-0-0-0-0-0-0-0-0-0-0-0-0-1-0-0-0-0-0-0			22.3	0	0															XXXLPNGQ
TDP086	GQMIRWHF	0-0-0-0-0-0-0-1-0-0-0-0-0-0-0-1-0-0-0-0			23	0	0									GQMIRWHF								GQMIRWHF
TDP086	MIRWHFSE	1-1-1-1-1-1-2-3-2-1-1-1-1-4-1-4-2-2-2-4	1 times in 2 NECs	1 times in 2 NECs	32.3	24.7	22.9		MIRWHFSE	MIRWHFSE	MIRWHFSE	MIRWHFSE	MIRWHFSE	MIRWHFSE	MIRWHFSE	MIRWHFSE	MIRWHFSE	MIRWHFSE	MIRWHFSE	MIRWHFSE	MIRWHFSE	MIRWHFSE	MIRWHFSE	MIRWHFSE	MIRWHFSE	MIRWHFSE	MIRWHFSE	MIRWHFSE
--------
TDP086	LPNGQMIR^whfsen	0-0-0-0-0-0-0-1-0-0-0-0-1-0-1-0-1-0-0-0			27.3	0	0
TDP086	LPNGQMIRWHF^sen	0-0-0-1-0-0-0-0-0-0-0-1-1-3-0-0-0-0-1-1			25.5	0	0
TDP086	l^PNGQMIRW^hfsen	0-0-0-0-0-0-0-0-0-0-0-0-0-1-0-0-0-0-0-0			22.3	0	0
TDP086	lpngqmi^RWHFSEN	0-0-0-0-0-0-0-1-0-0-0-0-0-0-0-1-0-0-0-0			23	0	0
TDP086	LPNGQMIRW^hfsen	1-1-1-1-1-1-2-3-2-1-1-1-1-3-1-4-2-2-2-4	1 times in 2 NECs	1 times in 2 NECs	32.3	24.7	22.9
TDP086	LPNGQMIRWHFSEN	2-5-3-4-7-3-4-2-1-3-6-4-3-2-2-2-2-5-4-3	8 times in 2 NECs	7 times in 2 NECs	31.9	26	27.6
TDP087	LPKTNXXX	1-0-1-1-0-1-0-1-0-0-1-1-1-1-0-1-1-0-0-0	1 times in 2 NECs		27.2	24.8	0		LPKTNXXX		LPKTNXXX	LPKTNXXX		LPKTNXXX		LPKTNXXX			LPKTNXXX	LPKTNXXX	LPKTNXXX	LPKTNXXX		LPKTNXXX	LPKTNXXX
TDP087	VHSDAYVT	1-1-1-1-1-0-1-0-2-1-0-0-0-0-0-0-0-1-1-1	2 times in 2 NECs	1 times in 2 NECs	28.4	26.9	30.2		VHSDAYVT	VHSDAYVT	VHSDAYVT	VHSDAYVT	VHSDAYVT		VHSDAYVT		VHSDAYVT	VHSDAYVT								VHSDAYVT	VHSDAYVT	VHSDAYVT
TDP087	XXVHSDAY	1-1-1-1-1-1-1-1-1-1-1-1-1-1-1-0-1-1-0-0	2 times in 2 NECs	2 times in 2 NECs	34.7	29.4	34.7		XXVHSDAY	XXVHSDAY	XXVHSDAY	XXVHSDAY	XXVHSDAY	XXVHSDAY	XXVHSDAY	XXVHSDAY	XXVHSDAY	XXVHSDAY	XXVHSDAY	XXVHSDAY	XXVHSDAY	XXVHSDAY	XXVHSDAY		XXVHSDAY	XXVHSDAY
--------
TDP087	VHSDAYVTELPKT^n	1-0-1-1-0-1-0-1-0-0-1-1-1-1-0-1-1-0-0-0	1 times in 2 NECs		27.2	24.8	0
TDP087	vhsd^AYVTELPKTN	1-1-1-1-1-0-1-0-2-1-0-0-0-0-0-0-0-1-1-1	2 times in 2 NECs	1 times in 2 NECs	28.4	26.9	30.2
TDP087	vh^SDAYVTELPKTN	1-1-1-1-1-1-1-1-1-1-1-1-1-1-1-0-1-1-0-0	2 times in 2 NECs	2 times in 2 NECs	34.7	29.4	34.7
TDP087	VHSDAYVTELPKTN	9-5-8-5-8-7-10-7-9-7-7-9-7-7-8-8-6-7-6-7	18 times in 2 NECs	15 times in 2 NECs	43.4	42	41.2
TDP088	VASHRMGK	0-0-0-0-0-0-0-0-1-0-0-0-0-0-0-0-0-0-0-0			25.3	0	0										VASHRMGK
TDP088	SHRMGKNF	0-0-0-0-0-1-0-0-0-0-0-0-0-1-1-0-0-0-1-1			27.8	0	0							SHRMGKNF								SHRMGKNF	SHRMGKNF				SHRMGKNF	SHRMGKNF
TDP088	HRMGKNFX	0-0-0-0-0-0-1-1-2-0-0-0-0-1-0-0-0-0-0-0			25.8	0	0								HRMGKNFX	HRMGKNFX	HRMGKNFX					HRMGKNFX
TDP088	XXXMPEEV	0-0-0-0-0-0-0-0-0-0-0-0-0-0-0-0-0-0-0-0	1 times in 2 NECs	1 times in 2 NECs	0	21.2	22.9
--------
TDP088	MPEEVASHRM^gknf	0-0-0-0-0-1-0-0-0-0-0-0-0-1-1-0-0-0-1-1			27.8	0	0
TDP088	MPEEVASH^rmgknf	0-0-0-0-0-0-0-0-1-0-0-0-0-0-0-0-0-0-0-0			25.3	0	0
TDP088	MPEEVASHRMG^knf	0-0-0-0-0-0-1-1-2-0-0-0-0-1-0-0-0-0-0-0			25.8	0	0
TDP088	m^PEEVASHRMGKNF	0-0-0-0-0-0-0-0-0-0-0-0-0-0-0-0-0-0-0-0	1 times in 2 NECs	1 times in 2 NECs	0	21.2	22.9
TDP088	MPEEVASHRMGKNF	2-0-4-4-5-4-6-3-1-4-3-3-3-3-5-3-3-3-4-4	6 times in 2 NECs	9 times in 2 NECs	38.2	32.1	32.1
TDP089	YDFWIQNL	0-0-2-1-0-0-0-0-0-0-1-3-2-1-0-0-0-2-2-1			27.1	0	0				YDFWIQNL	YDFWIQNL							YDFWIQNL	YDFWIQNL	YDFWIQNL	YDFWIQNL				YDFWIQNL	YDFWIQNL	YDFWIQNL
TDP089	FWIQNLPX	0-0-0-0-0-1-0-0-0-0-0-0-0-0-0-0-0-0-0-0			22.5	0	0							FWIQNLPX
TDP089	IQNLPXXX	1-0-1-1-0-0-0-1-1-0-1-0-1-1-1-1-1-0-0-0	1 times in 2 NECs		29.3	23.6	0		IQNLPXXX		IQNLPXXX	IQNLPXXX				IQNLPXXX	IQNLPXXX		IQNLPXXX		IQNLPXXX	IQNLPXXX	IQNLPXXX	IQNLPXXX	IQNLPXXX
TDP089	GPKLTYDF	0-0-0-0-0-0-0-0-0-0-0-1-1-1-0-0-0-1-1-0			27.3	0	0													GPKLTYDF	GPKLTYDF	GPKLTYDF				GPKLTYDF	GPKLTYDF
TDP089	PKLTYDFW	0-0-0-0-0-0-0-0-2-0-0-1-1-0-0-1-2-0-1-1			23.7	0	0										PKLTYDFW			PKLTYDFW	PKLTYDFW			PKLTYDFW	PKLTYDFW		PKLTYDFW	PKLTYDFW
--------
TDP089	GPKLTYDFW^iqnlp	0-0-2-1-0-0-0-0-0-0-1-3-2-1-0-0-0-2-2-1			27.1	0	0
TDP089	GPKLTYDFWIQNL^p	1-0-1-1-0-0-0-1-0-0-1-0-1-1-1-1-0-0-0-0	1 times in 2 NECs		29.3	23.6	0
TDP089	GPKLTYDFWIQ^nlp	0-0-0-0-0-1-0-0-0-0-0-0-0-0-0-0-0-0-0-0			22.5	0	0
TDP089	gpkl^TYDFWIQNLP	0-0-0-0-0-0-0-0-0-0-0-1-1-1-0-0-0-1-1-0			27.3	0	0
TDP089	gpklt^YDFWIQNLP	0-0-0-0-0-0-0-0-1-0-0-1-1-0-0-1-1-0-1-1			23.7	0	0
TDP089	gpklt^YDFWIQNL^p	0-0-0-0-0-0-0-0-1-0-0-0-0-0-0-0-1-0-0-0			23.4	0	0
TDP089	GPKLTYDFWIQNLP	2-2-1-1-3-5-3-1-2-4-3-2-3-1-2-1-0-1-1-0	7 times in 2 NECs	12 times in 2 NECs	30	27	28.3
TDP090	NHQLAWGE	0-1-0-0-0-0-0-0-1-0-0-0-1-1-2-1-2-0-1-1			26.3	0	0			NHQLAWGE							NHQLAWGE				NHQLAWGE	NHQLAWGE	NHQLAWGE	NHQLAWGE	NHQLAWGE		NHQLAWGE	NHQLAWGE
TDP090	RNTFYXXX	0-0-0-0-0-0-0-0-1-0-0-0-0-0-0-0-1-0-0-0			24.6	0	0										RNTFYXXX								RNTFYXXX
TDP090	HQLAWGED	0-0-0-0-0-0-0-0-0-0-0-1-1-0-0-0-0-0-1-1			25.6	0	0													HQLAWGED	HQLAWGED						HQLAWGED	HQLAWGED
--------
TDP090	nhql^AWGEDRNTFY	0-1-0-0-0-0-0-0-1-0-0-0-1-1-2-1-1-0-1-1			26.3	0	0
TDP090	nhqla^WGEDRNTFY	0-0-0-0-0-0-0-0-0-0-0-1-1-0-0-0-0-0-1-1			25.6	0	0
TDP090	NHQLAWGEDRNTF^y	0-0-0-0-0-0-0-0-1-0-0-0-0-0-0-0-0-0-0-0			24.6	0	0
TDP090	nhql^AWGEDRNTF^y	0-0-0-0-0-0-0-0-0-0-0-0-0-0-0-0-1-0-0-0			21.1	0	0
TDP090	NHQLAWGEDRNTFY	4-3-3-3-3-3-3-4-4-4-4-5-6-6-4-5-6-3-4-8	9 times in 2 NECs	8 times in 2 NECs	33.2	31.6	34.8
TDP091	IKVFMPYY	0-0-0-0-0-0-1-1-2-0-0-0-0-1-1-1-1-0-1-1			32.4	0	0								IKVFMPYY	IKVFMPYY	IKVFMPYY					IKVFMPYY	IKVFMPYY	IKVFMPYY	IKVFMPYY		IKVFMPYY	IKVFMPYY
TDP091	MPYYGHXX	0-0-0-0-0-0-0-0-0-0-0-1-0-1-0-0-0-0-0-1			24	0	0													MPYYGHXX		MPYYGHXX						MPYYGHXX
TDP091	SIKVFMPY	0-0-0-0-0-0-0-0-1-0-0-0-0-0-0-0-0-0-0-0			21.2	0	0										SIKVFMPY
TDP091	AETSIKVF	0-0-0-0-0-0-0-0-0-0-0-0-0-0-0-0-0-1-0-0			22.6	0	0																			AETSIKVF
TDP091	ETSIKVFM	0-0-0-0-0-1-2-1-1-0-0-0-0-1-0-1-2-0-0-1			28	0	0							ETSIKVFM	ETSIKVFM	ETSIKVFM	ETSIKVFM					ETSIKVFM		ETSIKVFM	ETSIKVFM			ETSIKVFM
TDP091	XAETSIKV	0-0-0-1-0-0-0-0-0-0-0-0-1-1-0-0-0-2-2-3			39.4	0	0					XAETSIKV									XAETSIKV	XAETSIKV				XAETSIKV	XAETSIKV	XAETSIKV
TDP091	XXXAETSI	4-4-4-6-2-3-3-3-2-4-5-4-4-4-3-4-3-3-4-4	7 times in 2 NECs	5 times in 2 NECs	42.9	43.9	34.3		XXXAETSI	XXXAETSI	XXXAETSI	XXXAETSI	XXXAETSI	XXXAETSI	XXXAETSI	XXXAETSI	XXXAETSI	XXXAETSI	XXXAETSI	XXXAETSI	XXXAETSI	XXXAETSI	XXXAETSI	XXXAETSI	XXXAETSI	XXXAETSI	XXXAETSI	XXXAETSI
--------
TDP091	aet^SIKVFMPYYGH	0-0-0-1-0-0-0-0-0-0-0-0-1-1-0-0-0-2-2-3			39.4	0	0
TDP091	aetsi^KVFMPYYGH	0-0-0-0-0-1-2-1-1-0-0-0-0-1-0-1-2-0-0-1			28	0	0
TDP091	AETSIKVF^mpyygh	0-0-0-0-0-0-1-1-2-0-0-0-0-1-1-1-1-0-1-1			32.4	0	0
TDP091	AETSIKVFMPYY^gh	0-0-0-0-0-0-0-0-0-0-0-1-0-1-0-0-0-0-0-1			24	0	0
TDP091	aetsikv^FMPYYGH	0-0-0-0-0-0-0-0-1-0-0-0-0-0-0-0-0-0-0-0			21.2	0	0
TDP091	aets^IKVFMPYYGH	0-0-0-0-0-0-0-0-0-0-0-0-0-0-0-0-0-1-0-0			22.6	0	0
TDP091	a^ETSIKVFMPYYGH	4-4-4-6-2-3-3-3-2-4-5-4-4-4-3-4-3-3-4-4	7 times in 2 NECs	5 times in 2 NECs	42.9	43.9	34.3
TDP091	AETSIKVFMPYYGH	10-7-9-9-13-7-9-5-10-8-9-8-11-9-8-7-6-9-7-7	18 times in 2 NECs	28 times in 2 NECs	48	43.7	44.3
TDP092	YIEHKDQV	0-0-0-0-0-0-0-1-1-0-0-0-0-1-0-1-0-0-0-1			24.7	0	0									YIEHKDQV	YIEHKDQV					YIEHKDQV		YIEHKDQV				YIEHKDQV
TDP092	VRRMNXXX	0-0-0-0-0-0-0-0-0-0-0-0-0-1-0-0-0-0-0-0			22.1	0	0															VRRMNXXX
--------
TDP092	VDYIEH^kdqvrrmn	0-0-0-0-0-0-0-1-1-0-0-0-0-1-0-1-0-0-0-1			24.7	0	0
TDP092	VDYIEHKDQVRRM^n	0-0-0-0-0-0-0-0-0-0-0-0-0-1-0-0-0-0-0-0			22.1	0	0
TDP092	VDYIEHKDQVRRMN	2-0-6-4-7-2-7-3-7-4-4-6-4-2-4-3-3-7-4-3	11 times in 2 NECs	10 times in 2 NECs	31.4	28.6	32.7
TDP094	PWTMANFL	0-0-0-0-0-0-1-1-0-0-0-0-0-1-0-0-0-0-0-0			21.1	0	0								PWTMANFL	PWTMANFL						PWTMANFL
TDP094	XXXMHSPW	0-0-0-2-0-1-1-0-1-0-1-2-0-1-0-0-0-2-1-0	1 times in 2 NECs		29.1	28.4	0					XXXMHSPW		XXXMHSPW	XXXMHSPW		XXXMHSPW		XXXMHSPW	XXXMHSPW		XXXMHSPW				XXXMHSPW	XXXMHSPW
TDP094	ANFLRGPX	2-2-1-6-1-1-3-3-2-1-5-3-3-3-2-1-1-4-4-2			32	0	0		ANFLRGPX	ANFLRGPX	ANFLRGPX	ANFLRGPX	ANFLRGPX	ANFLRGPX	ANFLRGPX	ANFLRGPX	ANFLRGPX	ANFLRGPX	ANFLRGPX	ANFLRGPX	ANFLRGPX	ANFLRGPX	ANFLRGPX	ANFLRGPX	ANFLRGPX	ANFLRGPX	ANFLRGPX	ANFLRGPX
TDP094	TMANFLRG	0-0-0-0-0-0-0-0-0-0-0-0-0-0-0-1-0-0-0-0			21.4	0	0																	TMANFLRG
TDP094	MANFLRGP	1-1-3-1-2-1-1-2-2-2-1-2-2-2-1-2-0-2-2-2			30.9	0	0		MANFLRGP	MANFLRGP	MANFLRGP	MANFLRGP	MANFLRGP	MANFLRGP	MANFLRGP	MANFLRGP	MANFLRGP	MANFLRGP	MANFLRGP	MANFLRGP	MANFLRGP	MANFLRGP	MANFLRGP	MANFLRGP		MANFLRGP	MANFLRGP	MANFLRGP
TDP094	NFLRGPXX	0-0-0-1-0-0-0-0-0-0-0-0-0-0-0-0-0-0-0-0			22.9	0	0					NFLRGPXX
TDP094	XXMHSPWT	1-1-1-1-0-1-1-1-0-1-1-1-1-0-1-0-0-0-0-0	2 times in 2 NECs	1 times in 2 NECs	29.8	28.6	30.1		XXMHSPWT	XXMHSPWT	XXMHSPWT	XXMHSPWT		XXMHSPWT	XXMHSPWT	XXMHSPWT		XXMHSPWT	XXMHSPWT	XXMHSPWT	XXMHSPWT		XXMHSPWT
--------
TDP094	MHSPWTMANF^lrgp	1-1-3-1-2-1-1-2-2-2-1-2-2-2-1-2-0-2-2-2			30.9	0	0
TDP094	MHSPWTMANFL^rgp	2-2-1-6-1-1-2-3-1-1-5-3-3-3-2-1-1-3-3-2			32	0	0
TDP094	m^HSPWTMANFLRGP	0-0-0-2-0-1-0-0-0-0-1-2-0-1-0-0-0-1-0-0	1 times in 2 NECs		29.1	28.4	0
TDP094	mhspwtm^ANFLRGP	0-0-0-0-0-0-1-1-0-0-0-0-0-1-0-0-0-0-0-0			21.1	0	0
TDP094	m^HSPWTMANFL^rgp	0-0-0-0-0-0-1-0-1-0-0-0-0-0-0-0-0-1-1-0			22.8	0	0
TDP094	MHSPWTMAN^flrgp	0-0-0-0-0-0-0-0-0-0-0-0-0-0-0-1-0-0-0-0			21.4	0	0
TDP094	MHSPWTMANFLR^gp	0-0-0-1-0-0-0-0-0-0-0-0-0-0-0-0-0-0-0-0			22.9	0	0
TDP094	mh^SPWTMANFLRGP	1-1-1-1-0-1-1-1-0-1-1-1-1-0-1-0-0-0-0-0	2 times in 2 NECs	1 times in 2 NECs	29.8	28.6	30.1
TDP094	MHSPWTMANFLRGP	10-8-9-4-10-7-4-6-1-9-5-3-3-1-5-4-2-3-0-0	19 times in 2 NECs	34 times in 2 NECs	37.2	37.8	37.1
TDP095	VVQDKHEI	0-0-0-0-0-0-0-0-0-0-0-0-0-0-0-1-0-0-0-0			22.4	0	0																	VVQDKHEI
TDP095	IYGDPXXX	1-0-1-2-9-2-2-3-3-2-2-0-4-4-0-3-0-1-2-2	4 times in 2 NECs	13 times in 2 NECs	33.9	32.8	27.9		IYGDPXXX		IYGDPXXX	IYGDPXXX	IYGDPXXX	IYGDPXXX	IYGDPXXX	IYGDPXXX	IYGDPXXX	IYGDPXXX	IYGDPXXX		IYGDPXXX	IYGDPXXX		IYGDPXXX		IYGDPXXX	IYGDPXXX	IYGDPXXX
--------
TDP095	hqvvqd^KHEIYGDP	0-0-0-0-0-0-0-0-0-0-0-0-0-0-0-1-0-0-0-0			22.4	0	0
TDP095	HQVVQDKHEIYGDP	6-2-3-3-6-2-2-1-4-1-5-4-5-2-3-1-0-3-5-2	10 times in 2 NECs	2 times in 2 NECs	29.9	29.5	28.7
TDP095	HQVVQDKHEIYGD^p	1-0-1-2-9-2-2-3-3-2-2-0-4-4-0-3-0-1-2-2	4 times in 2 NECs	13 times in 2 NECs	33.9	32.8	27.9
TDP096	MFVKISTT	0-0-0-0-0-0-0-0-0-0-0-0-0-0-0-1-0-0-1-0			23.5	0	0																	MFVKISTT			MFVKISTT
TDP096	FVKISTTH	0-1-0-1-0-0-1-2-0-0-1-2-3-2-1-1-1-0-2-2			26.7	0	0			FVKISTTH		FVKISTTH			FVKISTTH	FVKISTTH			FVKISTTH	FVKISTTH	FVKISTTH	FVKISTTH	FVKISTTH	FVKISTTH	FVKISTTH		FVKISTTH	FVKISTTH
TDP096	KISTTHWX	0-1-0-0-0-0-1-0-0-0-0-0-0-0-1-0-0-0-0-0			23.9	0	0			KISTTHWX					KISTTHWX								KISTTHWX
TDP096	ISTTHWXX	1-2-1-1-1-2-2-1-1-1-1-1-3-2-2-2-2-2-3-2			33.6	0	0		ISTTHWXX	ISTTHWXX	ISTTHWXX	ISTTHWXX	ISTTHWXX	ISTTHWXX	ISTTHWXX	ISTTHWXX	ISTTHWXX	ISTTHWXX	ISTTHWXX	ISTTHWXX	ISTTHWXX	ISTTHWXX	ISTTHWXX	ISTTHWXX	ISTTHWXX	ISTTHWXX	ISTTHWXX	ISTTHWXX
TDP096	XXXGQYPM	1-0-0-0-1-0-0-0-0-1-0-0-0-0-0-0-0-0-0-0			24.2	0	0		XXXGQYPM				XXXGQYPM					XXXGQYPM
--------
TDP096	GQYPMFVKISTT^hw	1-2-1-1-1-2-2-1-1-1-1-1-3-2-2-2-2-2-3-2			33.6	0	0
TDP096	GQYPMFVKIST^thw	0-1-0-0-0-0-1-0-0-0-0-0-0-0-1-0-0-0-0-0			23.9	0	0
TDP096	GQYPMFVKI^stthw	0-1-0-1-0-0-1-2-0-0-1-2-3-2-1-1-1-0-2-2			26.7	0	0
TDP096	g^QYPMFVKISTTHW	1-0-0-0-1-0-0-0-0-1-0-0-0-0-0-0-0-0-0-0			24.2	0	0
TDP096	GQYPMFVK^istthw	0-0-0-0-0-0-0-0-0-0-0-0-0-0-0-1-0-0-1-0			23.5	0	0
TDP096	GQYPMFVKISTTHW	7-6-7-7-6-8-7-5-3-10-9-6-4-1-5-3-2-5-1-1	16 times in 2 NECs	20 times in 2 NECs	39.6	38	35.3
TDP097	PNRDEGWA	0-0-0-0-0-0-0-0-0-0-0-0-0-0-0-0-0-0-1-1			21.3	0	0																				PNRDEGWA	PNRDEGWA
TDP097	ALQHTFXX	0-0-0-0-0-0-1-1-0-0-0-0-0-0-0-3-4-0-0-0			27.1	0	0								ALQHTFXX	ALQHTFXX								ALQHTFXX	ALQHTFXX
TDP097	LQHTFXXX	0-0-0-0-0-0-0-0-1-0-0-0-0-0-0-0-1-0-0-0			24.4	0	0										LQHTFXXX								LQHTFXXX
TDP097	DEGWALQH	0-0-0-0-0-0-0-0-0-0-0-0-0-1-0-0-2-0-0-0			22.6	0	0															DEGWALQH			DEGWALQH
TDP097	GWALQHTF	0-0-0-0-0-0-0-1-0-0-0-0-0-0-0-0-1-0-0-0			25.2	0	0									GWALQHTF									GWALQHTF
TDP097	XXXPPNRD	0-0-1-0-1-1-0-0-0-0-1-1-0-1-0-0-0-0-0-0	1 times in 2 NECs	1 times in 2 NECs	28.4	23.2	27.5				XXXPPNRD		XXXPPNRD	XXXPPNRD					XXXPPNRD	XXXPPNRD		XXXPPNRD
TDP097	PPNRDEGW	0-1-1-1-1-1-0-1-1-1-1-1-1-1-1-1-1-1-1-1	2 times in 2 NECs	2 times in 2 NECs	32.5	27.6	31.1			PPNRDEGW	PPNRDEGW	PPNRDEGW	PPNRDEGW	PPNRDEGW		PPNRDEGW	PPNRDEGW	PPNRDEGW	PPNRDEGW	PPNRDEGW	PPNRDEGW	PPNRDEGW	PPNRDEGW	PPNRDEGW	PPNRDEGW	PPNRDEGW	PPNRDEGW	PPNRDEGW
TDP097	XXPPNRDE	6-5-7-4-5-5-5-7-5-7-5-4-5-4-5-5-12-4-4-6	13 times in 2 NECs	10 times in 2 NECs	38.8	36.5	35		XXPPNRDE	XXPPNRDE	XXPPNRDE	XXPPNRDE	XXPPNRDE	XXPPNRDE	XXPPNRDE	XXPPNRDE	XXPPNRDE	XXPPNRDE	XXPPNRDE	XXPPNRDE	XXPPNRDE	XXPPNRDE	XXPPNRDE	XXPPNRDE	XXPPNRDE	XXPPNRDE	XXPPNRDE	XXPPNRDE
--------
TDP097	PPNRDEGWALQH^tf	0-0-0-0-0-0-0-0-0-0-0-0-0-0-0-2-1-0-0-0			24.2	0	0
TDP097	pp^NRDEGWALQH^tf	0-0-0-0-0-0-1-1-0-0-0-0-0-0-0-1-3-0-0-0			27.1	0	0
TDP097	ppnrd^EGWALQHTF	0-0-0-0-0-0-0-0-0-0-0-0-0-0-0-0-0-0-1-1			21.3	0	0
TDP097	pp^NRDEGWALQHT^f	0-0-0-0-0-0-0-0-1-0-0-0-0-0-0-0-0-0-0-0			24.4	0	0
TDP097	PPNRDEGWALQHT^f	0-0-0-0-0-0-0-0-0-0-0-0-0-0-0-0-1-0-0-0			21.5	0	0
TDP097	PPNRDEGW^alqhtf	0-0-0-0-0-0-0-0-0-0-0-0-0-1-0-0-2-0-0-0			22.6	0	0
TDP097	PPNRDEGWAL^qhtf	0-0-0-0-0-0-0-1-0-0-0-0-0-0-0-0-1-0-0-0			25.2	0	0
TDP097	p^PNRDEGWALQHTF	0-0-1-0-1-1-0-0-0-0-1-1-0-1-0-0-0-0-0-0	1 times in 2 NECs	1 times in 2 NECs	28.4	23.2	27.5
TDP097	ppnr^DEGWALQHTF	0-1-1-1-1-1-0-1-1-1-1-1-1-1-1-1-1-1-1-1	2 times in 2 NECs	2 times in 2 NECs	32.5	27.6	31.1
TDP097	pp^NRDEGWALQHTF	6-5-7-4-5-5-4-6-4-7-5-4-5-4-5-4-9-4-4-6	13 times in 2 NECs	10 times in 2 NECs	38.8	36.5	35
TDP097	PPNRDEGWALQHTF	3-3-2-2-2-2-3-4-3-2-3-2-4-4-2-3-4-3-3-6	5 times in 2 NECs	11 times in 2 NECs	33.6	26.3	28.9
TDP098	XXXNQIIW	2-2-1-2-2-2-2-1-2-2-2-2-2-2-2-1-0-2-1-1	2 times in 2 NECs	2 times in 2 NECs	36.7	26.5	26.6		XXXNQIIW	XXXNQIIW	XXXNQIIW	XXXNQIIW	XXXNQIIW	XXXNQIIW	XXXNQIIW	XXXNQIIW	XXXNQIIW	XXXNQIIW	XXXNQIIW	XXXNQIIW	XXXNQIIW	XXXNQIIW	XXXNQIIW	XXXNQIIW		XXXNQIIW	XXXNQIIW	XXXNQIIW
--------
TDP098	n^QIIWFDYTLKGEH	2-2-1-2-2-2-2-1-2-2-2-2-2-2-2-1-0-2-1-1	2 times in 2 NECs	2 times in 2 NECs	36.7	26.5	26.6
TDP098	NQIIWFDYTLKGEH	6-6-5-11-5-4-7-9-8-7-11-10-11-10-6-9-8-10-12-11	18 times in 2 NECs	22 times in 2 NECs	45.9	47.3	47
TDP099	PGMRHSAV	0-0-0-0-0-1-0-1-0-0-0-0-0-0-0-1-1-0-0-0			23.9	0	0							PGMRHSAV		PGMRHSAV								PGMRHSAV	PGMRHSAV
TDP099	GMRHSAVE	0-0-0-0-0-1-1-0-1-0-0-0-0-0-0-1-1-0-0-0			23.3	0	0							GMRHSAVE	GMRHSAVE		GMRHSAVE							GMRHSAVE	GMRHSAVE
TDP099	MRHSAVEP	0-0-0-0-0-0-0-0-1-0-0-0-0-0-0-0-0-0-0-0			21	0	0										MRHSAVEP
TDP099	QPGMRHSA	0-0-0-1-0-0-0-0-0-0-1-1-2-3-0-0-0-0-3-2			35	0	0					QPGMRHSA							QPGMRHSA	QPGMRHSA	QPGMRHSA	QPGMRHSA					QPGMRHSA	QPGMRHSA
TDP099	XXQPGMRH	1-0-1-0-5-1-2-0-0-2-1-1-0-0-1-0-0-1-1-0	2 times in 2 NECs	2 times in 2 NECs	26.9	24.5	28.4		XXQPGMRH		XXQPGMRH		XXQPGMRH	XXQPGMRH	XXQPGMRH			XXQPGMRH	XXQPGMRH	XXQPGMRH			XXQPGMRH			XXQPGMRH	XXQPGMRH
--------
TDP099	qpgm^RHSAVEPNGW	0-0-0-1-0-0-0-0-0-0-1-1-2-3-0-0-0-0-3-2			35	0	0
TDP099	qpgmr^HSAVEPNGW	0-0-0-0-0-1-0-1-0-0-0-0-0-0-0-1-1-0-0-0			23.9	0	0
TDP099	QPGMRH^savepngw	0-0-0-0-0-1-1-0-1-0-0-0-0-0-0-1-1-0-0-0			23.3	0	0
TDP099	QPGMRHS^avepngw	0-0-0-0-0-0-0-0-1-0-0-0-0-0-0-0-0-0-0-0			21	0	0
TDP099	qp^GMRHSAVEPNGW	1-0-1-0-5-1-2-0-0-2-1-1-0-0-1-0-0-1-1-0	2 times in 2 NECs	2 times in 2 NECs	26.9	24.5	28.4
TDP099	QPGMRHSAVEPNGW	7-4-2-5-3-3-4-4-3-5-4-1-5-4-4-2-3-3-5-4	12 times in 2 NECs	10 times in 2 NECs	28.2	25.7	27.4
TDP100	ETVYADSS	0-0-0-0-0-0-0-1-1-0-0-0-0-0-0-0-1-0-1-0			22.2	0	0									ETVYADSS	ETVYADSS								ETVYADSS		ETVYADSS
TDP100	VYADSSEW	1-1-0-1-1-1-1-2-2-0-1-1-1-1-2-2-3-2-2-2	1 times in 2 NECs		30.8	23.8	0		VYADSSEW	VYADSSEW		VYADSSEW	VYADSSEW	VYADSSEW	VYADSSEW	VYADSSEW	VYADSSEW		VYADSSEW	VYADSSEW	VYADSSEW	VYADSSEW	VYADSSEW	VYADSSEW	VYADSSEW	VYADSSEW	VYADSSEW	VYADSSEW
TDP100	XXKHPLET	0-1-0-1-0-0-0-0-1-0-1-0-1-0-0-0-0-0-0-0			25.3	0	0			XXKHPLET		XXKHPLET					XXKHPLET		XXKHPLET		XXKHPLET
--------
TDP100	KHPLETVYAD^ssew	1-1-0-1-1-1-1-2-2-0-1-1-1-1-2-2-3-2-2-2	1 times in 2 NECs		30.8	23.8	0
TDP100	kh^PLETVYADSSEW	0-1-0-1-0-0-0-0-1-0-1-0-1-0-0-0-0-0-0-0			25.3	0	0
TDP100	KHPLETVY^adssew	0-0-0-0-0-0-0-1-1-0-0-0-0-0-0-0-1-0-1-0			22.2	0	0
TDP100	KHPLETVYADSSEW	9-10-8-10-7-8-7-10-11-11-8-12-9-12-9-9-12-9-10-14	23 times in 2 NECs	16 times in 2 NECs	45.4	43.6	45.2
TDP101	WRIMQGKK	0-0-0-0-0-0-0-0-0-0-0-1-1-0-0-0-0-0-0-0			23.3	0	0													WRIMQGKK	WRIMQGKK
TDP101	IMQGKKAP	1-1-0-4-1-2-3-2-2-0-1-2-4-3-2-3-2-4-4-3			33.5	0	0		IMQGKKAP	IMQGKKAP		IMQGKKAP	IMQGKKAP	IMQGKKAP	IMQGKKAP	IMQGKKAP	IMQGKKAP		IMQGKKAP	IMQGKKAP	IMQGKKAP	IMQGKKAP	IMQGKKAP	IMQGKKAP	IMQGKKAP	IMQGKKAP	IMQGKKAP	IMQGKKAP
--------
TDP101	MEFHWRIMQG^kkap	1-1-0-4-1-2-3-2-2-0-1-2-4-3-2-3-2-4-4-3			33.5	0	0
TDP101	MEFHWRIM^qgkkap	0-0-0-0-0-0-0-0-0-0-0-1-1-0-0-0-0-0-0-0			23.3	0	0
TDP101	MEFHWRIMQGKKAP	8-3-6-4-5-3-4-1-0-12-10-5-4-3-6-2-1-5-1-0	13 times in 2 NECs	16 times in 2 NECs	28.5	28.3	25.5
TDP102	AQNEAHMK	0-0-0-1-0-1-1-0-0-0-1-1-0-1-0-0-0-0-1-1			28.4	0	0					AQNEAHMK		AQNEAHMK	AQNEAHMK				AQNEAHMK	AQNEAHMK		AQNEAHMK					AQNEAHMK	AQNEAHMK
TDP102	TDWWAYXX	0-1-0-1-0-0-1-1-2-0-1-1-1-3-0-0-0-1-2-7			25.8	0	0			TDWWAYXX		TDWWAYXX			TDWWAYXX	TDWWAYXX	TDWWAYXX		TDWWAYXX	TDWWAYXX	TDWWAYXX	TDWWAYXX				TDWWAYXX	TDWWAYXX	TDWWAYXX
TDP102	KTDWWAYX	0-0-0-0-0-0-0-0-0-0-0-1-0-1-0-0-0-0-0-1			24.7	0	0													KTDWWAYX		KTDWWAYX						KTDWWAYX
TDP102	XXXAQNEA	0-0-0-0-0-0-0-0-0-0-1-0-0-0-0-0-0-0-0-0			25.8	0	0												XXXAQNEA
--------
TDP102	a^QNEAHMKTDWWAY	0-0-0-0-0-0-0-0-0-0-1-0-0-0-0-0-0-0-0-0			25.8	0	0
TDP102	AQNEAHMKTDWW^ay	0-1-0-1-0-0-1-1-2-0-1-1-1-3-0-0-0-1-2-6			25.8	0	0
TDP102	aqne^AHMKTDWWAY	0-0-0-1-0-1-1-0-0-0-1-1-0-1-0-0-0-0-1-0			28.4	0	0
TDP102	AQNEAHMKTDW^way	0-0-0-0-0-0-0-0-0-0-0-1-0-1-0-0-0-0-0-1			24.7	0	0
TDP102	aqne^AHMKTDWW^ay	0-0-0-0-0-0-0-0-0-0-0-0-0-0-0-0-0-0-0-1			21.4	0	0
TDP102	AQNEAHMKTDWWAY	3-4-3-4-3-2-4-3-1-3-3-4-3-7-3-4-3-5-6-2	8 times in 2 NECs	7 times in 2 NECs	31.6	29.3	29.9
TDP103	PVSRGLYF	1-2-1-2-1-1-3-1-5-1-1-0-0-2-2-2-4-2-2-2			28.4	0	0		PVSRGLYF	PVSRGLYF	PVSRGLYF	PVSRGLYF	PVSRGLYF	PVSRGLYF	PVSRGLYF	PVSRGLYF	PVSRGLYF	PVSRGLYF	PVSRGLYF			PVSRGLYF	PVSRGLYF	PVSRGLYF	PVSRGLYF	PVSRGLYF	PVSRGLYF	PVSRGLYF
TDP103	SRGLYFIT	0-0-0-0-0-0-0-0-1-0-0-0-0-0-0-0-0-0-1-0			22.8	0	0										SRGLYFIT										SRGLYFIT
TDP103	QPVSRGLY	0-0-0-0-0-0-0-0-0-0-0-0-0-0-0-0-0-1-0-0			21	0	0																			QPVSRGLY
TDP103	XGDQPVSR	1-1-1-0-0-0-0-0-0-1-0-0-1-0-0-0-0-0-0-0	2 times in 2 NECs	2 times in 2 NECs	27	24.1	26.4		XGDQPVSR	XGDQPVSR	XGDQPVSR							XGDQPVSR			XGDQPVSR
TDP103	XXGDQPVS	1-1-0-0-2-0-1-1-1-2-1-1-1-1-1-0-0-0-0-0	3 times in 2 NECs	3 times in 2 NECs	29.5	31.3	28		XXGDQPVS	XXGDQPVS			XXGDQPVS		XXGDQPVS	XXGDQPVS	XXGDQPVS	XXGDQPVS	XXGDQPVS	XXGDQPVS	XXGDQPVS	XXGDQPVS	XXGDQPVS
--------
TDP103	gdqpvsr^GLYFITH	1-2-1-2-1-1-3-1-4-1-1-0-0-2-2-2-3-2-1-2			28.4	0	0
TDP103	GDQPVSRGL^yfith	0-0-0-0-0-0-0-0-1-0-0-0-0-0-0-0-0-0-1-0			22.8	0	0
TDP103	gdqpvs^RGLYFITH	0-0-0-0-0-0-0-0-0-0-0-0-0-0-0-0-0-1-0-0			21	0	0
TDP103	GDQPVSR^glyfith	0-0-0-0-0-0-0-0-1-0-0-0-0-0-0-0-1-0-1-0			21.7	0	0
TDP103	gdq^PVSRGLYFITH	1-1-1-0-0-0-0-0-0-1-0-0-1-0-0-0-0-0-0-0	2 times in 2 NECs	2 times in 2 NECs	27	24.1	26.4
TDP103	gd^QPVSRGLYFITH	1-1-0-0-2-0-1-1-1-2-1-1-1-1-1-0-0-0-0-0	3 times in 2 NECs	3 times in 2 NECs	29.5	31.3	28
TDP103	GDQPVSRGLYFITH	9-11-9-9-12-10-9-9-9-10-11-13-13-12-14-10-7-11-10-6	18 times in 2 NECs	26 times in 2 NECs	35.3	35.8	35
TDP105	EQTHNYRP	0-0-0-0-0-0-0-0-1-0-0-0-0-0-0-0-2-0-0-1			26	0	0										EQTHNYRP								EQTHNYRP			EQTHNYRP
TDP105	YRPDMEWQ	0-0-0-0-0-0-0-0-0-0-0-0-0-0-0-0-0-1-0-0			23.4	0	0																			YRPDMEWQ
TDP105	RPDMEWQX	0-0-0-0-0-0-0-0-0-0-0-0-0-0-0-0-0-0-0-1			26.6	0	0																					RPDMEWQX
--------
TDP105	YEQTHNYRPDM^ewq	0-0-0-0-0-0-0-0-0-0-0-0-0-0-0-0-0-0-0-1			26.6	0	0
TDP105	yeqth^NYRPDMEWQ	0-0-0-0-0-0-0-0-1-0-0-0-0-0-0-0-2-0-0-1			26	0	0
TDP105	YEQTHNYRPD^mewq	0-0-0-0-0-0-0-0-0-0-0-0-0-0-0-0-0-1-0-0			23.4	0	0
TDP105	YEQTHNYRPDMEWQ	3-4-2-2-8-4-4-4-4-2-2-2-2-3-4-4-4-2-4-4	4 times in 2 NECs	5 times in 2 NECs	36.4	36.3	33.4
TDP106	GDNSKFQP	0-0-0-0-0-0-0-0-0-0-0-0-0-0-0-0-1-0-0-0			23.2	0	0																		GDNSKFQP
TDP106	NSKFQPXX	0-0-0-0-0-0-1-1-2-0-0-0-0-0-0-1-1-0-1-1			28	0	0								NSKFQPXX	NSKFQPXX	NSKFQPXX							NSKFQPXX	NSKFQPXX		NSKFQPXX	NSKFQPXX
TDP106	XXXTNMYQ	0-0-0-0-0-1-0-0-0-1-0-0-1-0-0-0-0-0-0-0		1 times in 2 NECs	25	0	21.8							XXXTNMYQ				XXXTNMYQ			XXXTNMYQ
--------
TDP106	TNMYQAGDNS^kfqp	0-0-0-0-0-0-0-0-0-0-0-0-0-0-0-0-1-0-0-0			23.2	0	0
TDP106	TNMYQAGDNSKF^qp	0-0-0-0-0-0-1-1-2-0-0-0-0-0-0-1-1-0-1-1			28	0	0
TDP106	t^NMYQAGDNSKFQP	0-0-0-0-0-1-0-0-0-1-0-0-1-0-0-0-0-0-0-0		1 times in 2 NECs	25	0	21.8
TDP106	TNMYQAGDNSKFQP	5-3-5-6-4-4-4-4-4-5-4-5-5-5-4-3-4-6-4-5	7 times in 2 NECs	8 times in 2 NECs	36.3	34.9	31.1
TDP107	LWERTIVN	0-0-0-0-0-0-0-1-1-0-0-0-0-0-0-1-0-0-1-1			24.8	0	0									LWERTIVN	LWERTIVN							LWERTIVN			LWERTIVN	LWERTIVN
TDP107	RTIVNHXX	0-0-0-0-0-0-0-0-0-0-0-0-0-1-0-0-0-1-0-1			22.3	0	0															RTIVNHXX				RTIVNHXX		RTIVNHXX
--------
TDP107	ENFPHLWER^tivnh	0-0-0-0-0-0-0-1-1-0-0-0-0-0-0-1-0-0-1-1			24.8	0	0
TDP107	ENFPHLWERTIV^nh	0-0-0-0-0-0-0-0-0-0-0-0-0-1-0-0-0-1-0-1			22.3	0	0
TDP107	ENFPHLWERTIVNH	9-12-9-9-11-10-10-10-9-9-12-15-12-16-6-9-9-11-10-11	24 times in 2 NECs	29 times in 2 NECs	38.9	38.5	35.8
TDP108	SEQFTNMY	0-0-0-0-0-0-1-1-1-0-0-1-1-1-1-1-2-0-1-0			25.7	0	0								SEQFTNMY	SEQFTNMY	SEQFTNMY			SEQFTNMY	SEQFTNMY	SEQFTNMY	SEQFTNMY	SEQFTNMY	SEQFTNMY		SEQFTNMY
TDP108	EQFTNMYX	0-0-0-0-0-0-0-0-1-0-0-0-0-0-0-1-1-0-0-0			25.9	0	0										EQFTNMYX							EQFTNMYX	EQFTNMYX
TDP108	KQDDLMSE	0-0-0-0-0-0-0-0-1-0-0-0-0-1-0-0-1-0-1-0			26.8	0	0										KQDDLMSE					KQDDLMSE			KQDDLMSE		KQDDLMSE
TDP108	QDDLMSEQ	0-0-0-0-0-0-0-0-0-0-0-0-0-0-0-0-1-0-0-0			21.4	0	0																		QDDLMSEQ
TDP108	FTNMYXXX	0-0-0-0-0-0-1-1-1-0-0-0-0-0-1-1-1-0-0-0	1 times in 2 NECs	1 times in 2 NECs	40	27.5	36								FTNMYXXX	FTNMYXXX	FTNMYXXX						FTNMYXXX	FTNMYXXX	FTNMYXXX
TDP108	XKQDDLMS	1-1-1-0-2-0-0-1-1-1-0-1-1-1-1-0-0-1-1-1	1 times in 2 NECs	2 times in 2 NECs	30.3	22.4	25.7		XKQDDLMS	XKQDDLMS	XKQDDLMS		XKQDDLMS			XKQDDLMS	XKQDDLMS	XKQDDLMS		XKQDDLMS	XKQDDLMS	XKQDDLMS	XKQDDLMS			XKQDDLMS	XKQDDLMS	XKQDDLMS
TDP108	XXKQDDLM	3-4-3-3-3-2-3-3-3-3-3-3-2-2-3-2-1-3-2-1	5 times in 2 NECs	5 times in 2 NECs	39.1	35.3	32.9		XXKQDDLM	XXKQDDLM	XXKQDDLM	XXKQDDLM	XXKQDDLM	XXKQDDLM	XXKQDDLM	XXKQDDLM	XXKQDDLM	XXKQDDLM	XXKQDDLM	XXKQDDLM	XXKQDDLM	XXKQDDLM	XXKQDDLM	XXKQDDLM	XXKQDDLM	XXKQDDLM	XXKQDDLM	XXKQDDLM
--------
TDP108	KQDDLMSEQF^tnmy	0-0-0-0-0-0-1-1-1-0-0-1-1-1-1-1-2-0-1-0			25.7	0	0
TDP108	KQDDLMSEQFT^nmy	0-0-0-0-0-0-0-0-1-0-0-0-0-0-0-1-1-0-0-0			25.9	0	0
TDP108	kqdd^LMSEQFTNMY	0-0-0-0-0-0-0-0-1-0-0-0-0-1-0-0-1-0-1-0			26.8	0	0
TDP108	kqddl^MSEQFTNMY	0-0-0-0-0-0-0-0-0-0-0-0-0-0-0-0-1-0-0-0			21.4	0	0
TDP108	KQDDLMSEQFTNM^y	0-0-0-0-0-0-1-1-1-0-0-0-0-0-1-1-1-0-0-0	1 times in 2 NECs	1 times in 2 NECs	40	27.5	36
TDP108	kqd^DLMSEQFTNMY	1-1-1-0-2-0-0-1-1-1-0-1-1-1-1-0-0-1-1-1	1 times in 2 NECs	2 times in 2 NECs	30.3	22.4	25.7
TDP108	kq^DDLMSEQFTNMY	3-4-3-3-3-2-3-3-3-3-3-3-2-2-3-2-1-3-2-1	5 times in 2 NECs	5 times in 2 NECs	39.1	35.3	32.9
TDP108	KQDDLMSEQFTNMY	13-10-9-10-15-9-12-14-13-9-12-9-12-9-10-14-11-12-12-11	20 times in 2 NECs	18 times in 2 NECs	42.7	39.9	42.2
TDP109	XTPHHVNW	0-0-0-0-0-0-0-0-0-0-0-0-0-0-0-0-0-0-0-0	1 times in 2 NECs		0	22.8	0
TDP109	VNWYKRAP	0-0-0-0-0-0-0-0-0-0-0-0-0-0-1-0-0-0-0-0			26.5	0	0																VNWYKRAP
TDP109	YKRAPNQX	0-0-0-0-0-0-0-0-0-0-0-0-0-0-0-0-0-1-0-1			22.4	0	0																			YKRAPNQX		YKRAPNQX
TDP109	XXTPHHVN	1-0-0-0-0-1-1-0-0-2-0-1-0-0-1-1-0-1-0-1	1 times in 2 NECs	2 times in 2 NECs	26.7	22.9	29.7		XXTPHHVN					XXTPHHVN	XXTPHHVN			XXTPHHVN		XXTPHHVN			XXTPHHVN	XXTPHHVN		XXTPHHVN		XXTPHHVN
--------
TDP109	tph^HVNWYKRAPNQ	0-0-0-0-0-0-0-0-0-0-0-0-0-0-0-0-0-0-0-0	1 times in 2 NECs		0	22.8	0
TDP109	TPHHVNWYKRAPNQ	0-0-0-1-0-1-1-2-0-1-0-0-0-0-0-0-0-0-0-0			23.4	0	0
TDP109	TPHHVNWY^krapnq	0-0-0-0-0-0-0-0-0-0-0-0-0-0-1-0-0-0-0-0			26.5	0	0
TDP109	TPHHVNWYKRA^pnq	0-0-0-0-0-0-0-0-0-0-0-0-0-0-0-0-0-1-0-1			22.4	0	0
TDP109	tp^HHVNWYKRAPNQ	1-0-0-0-0-1-1-0-0-2-0-1-0-0-1-1-0-1-0-1	1 times in 2 NECs	2 times in 2 NECs	26.7	22.9	29.7
TDP110	GIHDVLLR	0-0-0-0-0-0-0-0-0-0-0-0-0-0-0-1-0-0-0-1			23	0	0																	GIHDVLLR				GIHDVLLR
TDP110	IHDVLLRP	0-0-0-0-0-0-1-0-0-0-0-0-0-0-0-0-1-0-0-0			23.1	0	0								IHDVLLRP										IHDVLLRP
TDP110	DVLLRPXX	0-0-0-0-0-0-0-0-0-0-0-0-0-1-0-0-0-1-0-1			23.9	0	0															DVLLRPXX				DVLLRPXX		DVLLRPXX
TDP110	VLLRPXXX	0-0-0-0-0-0-0-0-0-0-0-0-0-0-0-0-0-0-0-1			22.9	0	0																					VLLRPXXX
TDP110	XTHATPGI	0-0-0-0-0-0-0-0-0-0-0-0-0-0-0-0-0-0-0-1			23.3	0	0																					XTHATPGI
TDP110	XXXTHATP	0-0-1-1-0-0-0-0-0-1-1-1-1-0-0-0-0-1-1-0	1 times in 2 NECs	1 times in 2 NECs	31.6	25.2	25				XXXTHATP	XXXTHATP						XXXTHATP	XXXTHATP	XXXTHATP	XXXTHATP					XXXTHATP	XXXTHATP
TDP110	TPGIHDVL	0-0-0-0-0-0-0-0-1-0-0-0-0-0-0-0-1-0-0-2		1 times in 2 NECs	23.1	0	22.1										TPGIHDVL								TPGIHDVL			TPGIHDVL
--------
TDP110	THATPGIHD^vllrp	0-0-0-0-0-0-0-0-0-0-0-0-0-0-0-1-0-0-0-1			23	0	0
TDP110	THATPGIHDVLL^rp	0-0-0-0-0-0-0-0-0-0-0-0-0-1-0-0-0-1-0-1			23.9	0	0
TDP110	THATPGIHDV^llrp	0-0-0-0-0-0-1-0-0-0-0-0-0-0-0-0-1-0-0-0			23.1	0	0
TDP110	tha^TPGIHDVLLRP	0-0-0-0-0-0-0-0-0-0-0-0-0-0-0-0-0-0-0-1			23.3	0	0
TDP110	THATPGIHDVLLR^p	0-0-0-0-0-0-0-0-0-0-0-0-0-0-0-0-0-0-0-1			22.9	0	0
TDP110	t^HATPGIHDVLLRP	0-0-1-1-0-0-0-0-0-1-1-1-1-0-0-0-0-1-1-0	1 times in 2 NECs	1 times in 2 NECs	31.6	25.2	25
TDP110	thatpgi^HDVLLRP	0-0-0-0-0-0-0-0-1-0-0-0-0-0-0-0-1-0-0-2		1 times in 2 NECs	23.1	0	22.1
TDP110	THATPGIHDVLLRP	8-11-9-13-17-13-17-11-13-9-9-6-7-10-11-12-13-8-9-11	23 times in 2 NECs	23 times in 2 NECs	41.2	34.5	34.1
TDP111	YEKQRFHP	0-1-0-0-1-1-2-3-1-0-1-0-1-0-2-1-1-1-0-1			30.3	0	0			YEKQRFHP			YEKQRFHP	YEKQRFHP	YEKQRFHP	YEKQRFHP	YEKQRFHP		YEKQRFHP		YEKQRFHP		YEKQRFHP	YEKQRFHP	YEKQRFHP	YEKQRFHP		YEKQRFHP
TDP111	EKQRFHPX	1-1-0-1-0-1-2-0-0-0-1-1-2-1-1-0-0-1-1-0			26.1	0	0		EKQRFHPX	EKQRFHPX		EKQRFHPX		EKQRFHPX	EKQRFHPX				EKQRFHPX	EKQRFHPX	EKQRFHPX	EKQRFHPX	EKQRFHPX			EKQRFHPX	EKQRFHPX
TDP111	KQRFHPXX	0-0-0-0-0-0-0-0-0-0-0-1-1-0-0-0-0-1-0-0			24.6	0	0													KQRFHPXX	KQRFHPXX					KQRFHPXX
TDP111	XXXFPNMW	0-0-0-0-0-0-0-0-0-1-0-0-0-0-0-0-0-0-0-0		1 times in 2 NECs	21.2	0	26.5											XXXFPNMW
--------
TDP111	FPNMWSYEKQ^rfhp	0-1-0-0-1-1-2-3-1-0-1-0-1-0-2-1-1-1-0-1			30.3	0	0
TDP111	FPNMWSYEKQR^fhp	1-1-0-1-0-1-2-0-0-0-1-1-2-1-1-0-0-1-1-0			26.1	0	0
TDP111	FPNMWSYEKQRF^hp	0-0-0-0-0-0-0-0-0-0-0-1-1-0-0-0-0-1-0-0			24.6	0	0
TDP111	f^PNMWSYEKQRFHP	0-0-0-0-0-0-0-0-0-1-0-0-0-0-0-0-0-0-0-0		1 times in 2 NECs	21.2	0	26.5
TDP111	FPNMWSYEKQRFHP	8-12-16-8-5-3-7-6-2-12-14-9-6-5-6-7-0-5-2-0	29 times in 2 NECs	53 times in 2 NECs	27.6	31.1	27.8
TDP112	VIFFRLNT	0-1-0-0-0-0-2-1-0-1-0-2-0-3-0-0-0-1-0-0			26.4	0	0			VIFFRLNT					VIFFRLNT	VIFFRLNT		VIFFRLNT		VIFFRLNT		VIFFRLNT				VIFFRLNT
TDP112	FFRLNTPX	0-0-4-2-0-1-1-0-0-0-2-2-4-1-1-1-0-4-0-0			29.8	0	0				FFRLNTPX	FFRLNTPX		FFRLNTPX	FFRLNTPX				FFRLNTPX	FFRLNTPX	FFRLNTPX	FFRLNTPX	FFRLNTPX	FFRLNTPX		FFRLNTPX
TDP112	FRLNTPXX	0-1-0-0-0-0-0-0-0-0-0-0-0-0-0-0-0-0-0-0			24.6	0	0			FRLNTPXX
TDP112	XPHWQRVI	0-0-0-1-0-0-0-0-0-0-1-1-1-0-0-0-0-1-0-0			29	0	0					XPHWQRVI							XPHWQRVI	XPHWQRVI	XPHWQRVI					XPHWQRVI
TDP112	HWQRVIFF	0-0-0-1-0-0-0-0-0-0-0-0-0-0-0-0-0-0-0-0			22.4	0	0					HWQRVIFF
--------
TDP112	PHWQRVIFF^rlntp	0-1-0-0-0-0-2-1-0-1-0-2-0-3-0-0-0-1-0-0			26.4	0	0
TDP112	phwqr^VIFFRLNTP	0-0-0-1-0-0-0-0-0-0-0-0-0-0-0-0-0-0-0-0			22.4	0	0
TDP112	phw^QRVIFFRL^ntp	0-0-0-1-0-0-0-0-0-0-1-1-1-0-0-0-0-1-0-0			29	0	0
TDP112	PHWQRVIFFRL^ntp	0-0-4-1-0-1-1-0-0-0-1-1-3-1-1-1-0-3-0-0			29.8	0	0
TDP112	PHWQRVIFFRLN^tp	0-1-0-0-0-0-0-0-0-0-0-0-0-0-0-0-0-0-0-0			24.6	0	0
TDP112	PHWQRVIFFRLNTP	9-5-7-5-4-6-4-2-3-6-4-4-5-2-3-2-4-4-3-1	7 times in 2 NECs	16 times in 2 NECs	27.8	26.3	27.1
TDP113	GHQSNKPP	0-0-0-0-0-0-0-1-1-0-0-0-0-0-0-0-0-0-0-0			26.5	0	0									GHQSNKPP	GHQSNKPP
TDP113	PPAFMHXX	0-0-0-0-0-0-0-0-0-0-0-1-0-1-0-0-0-0-1-2			24.5	0	0													PPAFMHXX		PPAFMHXX					PPAFMHXX	PPAFMHXX
TDP113	PAFMHXXX	0-0-0-0-0-0-0-0-0-0-0-0-0-1-0-0-0-0-1-1			28.9	0	0															PAFMHXXX					PAFMHXXX	PAFMHXXX
TDP113	QSNKPPAF	0-0-0-0-0-0-0-0-0-0-0-0-0-0-0-0-0-0-0-0		1 times in 2 NECs	0	0	21.2
--------
TDP113	QEGHQSNKPPAFM^h	0-0-0-0-0-0-0-0-0-0-0-0-0-1-0-0-0-0-1-1			28.9	0	0
TDP113	QEGHQSNKPPAF^mh	0-0-0-0-0-0-0-0-0-0-0-1-0-1-0-0-0-0-1-2			24.5	0	0
TDP113	qeghqs^NKPPAFMH	0-0-0-0-0-0-0-1-1-0-0-0-0-0-0-0-0-0-0-0			26.5	0	0
TDP113	qeghqsnk^PPAFMH	0-0-0-0-0-0-0-0-0-0-0-0-0-0-0-0-0-0-0-0		1 times in 2 NECs	0	0	21.2
TDP113	QEGHQSNKPPAFMH	10-7-14-10-10-8-9-8-9-14-9-10-8-8-9-8-10-7-9-8	21 times in 2 NECs	26 times in 2 NECs	43.4	40.6	35.1
TDP114	NPIDWHHX	0-1-0-0-0-1-1-1-2-0-0-1-0-1-0-1-2-0-1-2			29.4	0	0			NPIDWHHX				NPIDWHHX	NPIDWHHX	NPIDWHHX	NPIDWHHX			NPIDWHHX		NPIDWHHX		NPIDWHHX	NPIDWHHX		NPIDWHHX	NPIDWHHX
TDP114	PIDWHHXX	0-0-0-0-0-0-0-1-1-0-1-1-1-1-1-1-0-1-1-1			31.2	0	0									PIDWHHXX	PIDWHHXX		PIDWHHXX	PIDWHHXX	PIDWHHXX	PIDWHHXX	PIDWHHXX	PIDWHHXX		PIDWHHXX	PIDWHHXX	PIDWHHXX
TDP114	XXXDPGSF	0-1-0-0-0-0-0-0-0-0-0-1-1-1-0-0-0-0-0-0	2 times in 2 NECs	1 times in 2 NECs	21.7	23.3	21.8			XXXDPGSF										XXXDPGSF	XXXDPGSF	XXXDPGSF
TDP114	XDPGSFKN	0-0-0-0-0-0-0-0-0-0-0-0-0-0-0-0-0-0-0-0		1 times in 2 NECs	0	0	21.5
TDP114	XXDPGSFK	0-0-2-2-1-2-2-1-0-3-2-1-2-2-2-0-0-1-3-1	4 times in 2 NECs	6 times in 2 NECs	26.5	26.3	31.2				XXDPGSFK	XXDPGSFK	XXDPGSFK	XXDPGSFK	XXDPGSFK	XXDPGSFK		XXDPGSFK	XXDPGSFK	XXDPGSFK	XXDPGSFK	XXDPGSFK	XXDPGSFK			XXDPGSFK	XXDPGSFK	XXDPGSFK
--------
TDP114	DPGSFKNNPIDW^hh	0-0-0-0-0-0-0-1-1-0-1-1-1-1-1-1-0-1-1-1			31.2	0	0
TDP114	DPGSFKNNPID^whh	0-1-0-0-0-1-1-1-2-0-0-1-0-1-0-1-2-0-1-2			29.4	0	0
TDP114	d^PGSFKNNPIDWHH	0-1-0-0-0-0-0-0-0-0-0-1-1-1-0-0-0-0-0-0	2 times in 2 NECs	1 times in 2 NECs	21.7	23.3	21.8
TDP114	dpg^SFKNNPIDWHH	0-0-0-0-0-0-0-0-0-0-0-0-0-0-0-0-0-0-0-0		1 times in 2 NECs	0	0	21.5
TDP114	dp^GSFKNNPIDWHH	0-0-2-2-1-2-2-1-0-3-2-1-2-2-2-0-0-1-3-1	4 times in 2 NECs	6 times in 2 NECs	26.5	26.3	31.2
TDP114	DPGSFKNNPIDWHH	4-3-6-4-10-3-10-4-6-4-4-6-7-5-3-3-3-5-5-3	12 times in 2 NECs	12 times in 2 NECs	39	37.9	31.8
TDP115	MVHYQINQ	1-1-0-1-0-0-1-1-1-1-0-0-0-1-0-1-2-0-1-1			23.9	0	0		MVHYQINQ	MVHYQINQ		MVHYQINQ			MVHYQINQ	MVHYQINQ	MVHYQINQ	MVHYQINQ				MVHYQINQ		MVHYQINQ	MVHYQINQ		MVHYQINQ	MVHYQINQ
TDP115	HYQINQKH	0-0-0-0-0-0-0-0-0-0-0-0-0-0-0-0-0-0-0-1			28.7	0	0																					HYQINQKH
TDP115	QINQKHXX	0-0-0-0-0-0-0-0-0-0-0-0-0-0-0-0-1-0-0-0			23.1	0	0																		QINQKHXX
TDP115	INQKHXXX	0-0-0-0-0-0-0-0-0-0-0-0-0-0-0-0-0-0-0-1			23.1	0	0																					INQKHXXX
TDP115	XXEHPEMV	1-0-2-1-0-0-0-0-0-0-0-1-1-0-0-1-0-1-1-2	2 times in 2 NECs	2 times in 2 NECs	27.7	21.6	21.4		XXEHPEMV		XXEHPEMV	XXEHPEMV								XXEHPEMV	XXEHPEMV			XXEHPEMV		XXEHPEMV	XXEHPEMV	XXEHPEMV
--------
TDP115	EHPEMVHY^qinqkh	1-1-0-1-0-0-1-1-1-1-0-0-0-1-0-1-2-0-1-1			23.9	0	0
TDP115	EHPEMVHYQI^nqkh	0-0-0-0-0-0-0-0-0-0-0-0-0-0-0-0-0-0-0-1			28.7	0	0
TDP115	EHPEMVHYQINQ^kh	0-0-0-0-0-0-0-0-0-0-0-0-0-0-0-0-1-0-0-0			23.1	0	0
TDP115	EHPEMVHYQINQK^h	0-0-0-0-0-0-0-0-0-0-0-0-0-0-0-0-0-0-0-1			23.1	0	0
TDP115	eh^PEMVHYQINQKH	1-0-2-1-0-0-0-0-0-0-0-1-1-0-0-1-0-1-1-2	2 times in 2 NECs	2 times in 2 NECs	27.7	21.6	21.4
TDP115	EHPEMVHYQINQKH	14-9-8-10-18-10-24-8-19-9-9-6-7-10-10-7-11-9-6-8	21 times in 2 NECs	24 times in 2 NECs	42.2	41.2	34.9
TDP116	RPVMEFAT	0-0-0-0-0-1-0-0-1-0-0-2-1-1-0-1-0-1-2-2			30.1	0	0							RPVMEFAT			RPVMEFAT			RPVMEFAT	RPVMEFAT	RPVMEFAT		RPVMEFAT		RPVMEFAT	RPVMEFAT	RPVMEFAT
TDP116	PVMEFATG	0-0-0-0-0-0-1-0-1-0-0-0-0-1-0-0-0-0-0-1			25.4	0	0								PVMEFATG		PVMEFATG					PVMEFATG						PVMEFATG
TDP116	XRPVMEFA	0-0-1-0-1-1-0-0-0-1-0-1-0-0-0-0-0-0-0-1			27.4	0	0				XRPVMEFA		XRPVMEFA	XRPVMEFA				XRPVMEFA		XRPVMEFA								XRPVMEFA
TDP116	MEFATGGY	0-0-0-1-1-1-0-1-1-0-0-0-1-1-0-0-1-0-0-0			23.9	0	0					MEFATGGY	MEFATGGY	MEFATGGY		MEFATGGY	MEFATGGY				MEFATGGY	MEFATGGY			MEFATGGY
TDP116	TGGYHPNX	0-0-0-0-0-0-0-0-0-0-0-0-1-1-0-0-0-0-1-1			36.2	0	0														TGGYHPNX	TGGYHPNX					TGGYHPNX	TGGYHPNX
TDP116	XXXRPVME	1-1-1-1-1-1-1-1-1-1-1-1-1-1-1-1-1-1-1-1	2 times in 2 NECs	2 times in 2 NECs	39	36	38.2		XXXRPVME	XXXRPVME	XXXRPVME	XXXRPVME	XXXRPVME	XXXRPVME	XXXRPVME	XXXRPVME	XXXRPVME	XXXRPVME	XXXRPVME	XXXRPVME	XXXRPVME	XXXRPVME	XXXRPVME	XXXRPVME	XXXRPVME	XXXRPVME	XXXRPVME	XXXRPVME
TDP116	XXRPVMEF	2-2-2-2-2-2-2-2-2-2-2-2-2-2-2-2-2-2-2-2	5 times in 2 NECs	5 times in 2 NECs	36.4	34.9	39.8		XXRPVMEF	XXRPVMEF	XXRPVMEF	XXRPVMEF	XXRPVMEF	XXRPVMEF	XXRPVMEF	XXRPVMEF	XXRPVMEF	XXRPVMEF	XXRPVMEF	XXRPVMEF	XXRPVMEF	XXRPVMEF	XXRPVMEF	XXRPVMEF	XXRPVMEF	XXRPVMEF	XXRPVMEF	XXRPVMEF
--------
TDP116	RPVMEFATGGY^hpn	0-0-0-0-0-0-0-0-0-0-0-0-1-1-0-0-0-0-1-1			36.2	0	0
TDP116	RPVMEFA^tggyhpn	0-0-0-1-1-1-0-1-1-0-0-0-1-1-0-0-1-0-0-0			23.9	0	0
TDP116	rpvm^EFATGGYHPN	0-0-0-0-0-1-0-0-1-0-0-2-1-1-0-1-0-1-2-2			30.1	0	0
TDP116	rpv^MEFATGGYHPN	0-0-1-0-1-1-0-0-0-1-0-1-0-0-0-0-0-0-0-1			27.4	0	0
TDP116	rpvme^FATGGYHPN	0-0-0-0-0-0-1-0-1-0-0-0-0-1-0-0-0-0-0-1			25.4	0	0
TDP116	r^PVMEFATGGYHPN	1-1-1-1-1-1-1-1-1-1-1-1-1-1-1-1-1-1-1-1	2 times in 2 NECs	2 times in 2 NECs	39	36	38.2
TDP116	rp^VMEFATGGYHPN	2-2-2-2-2-2-2-2-2-2-2-2-2-2-2-2-2-2-2-2	5 times in 2 NECs	5 times in 2 NECs	36.4	34.9	39.8
TDP116	RPVMEFATGGYHPN	4-4-5-5-5-4-4-5-3-5-4-4-4-5-4-4-7-4-5-7	9 times in 2 NECs	10 times in 2 NECs	39.7	34.4	37.4
TDP117	FTQRAGIL	0-0-1-1-0-0-0-1-1-0-0-0-0-2-0-0-0-1-1-3			26.5	0	0				FTQRAGIL	FTQRAGIL				FTQRAGIL	FTQRAGIL					FTQRAGIL				FTQRAGIL	FTQRAGIL	FTQRAGIL
TDP117	ILKLMPXX	0-0-0-0-0-0-0-0-0-0-1-1-1-1-0-0-0-1-2-0			25.1	0	0												ILKLMPXX	ILKLMPXX	ILKLMPXX	ILKLMPXX				ILKLMPXX	ILKLMPXX
TDP117	XHHFTQRA	0-0-0-1-0-0-0-0-0-0-1-1-1-1-0-0-0-2-1-0			25.1	0	0					XHHFTQRA							XHHFTQRA	XHHFTQRA	XHHFTQRA	XHHFTQRA				XHHFTQRA	XHHFTQRA
--------
TDP117	hhftqr^AGILKLMP	0-0-1-1-0-0-0-1-1-0-0-0-0-2-0-0-0-1-1-3			26.5	0	0
TDP117	hhf^TQRAGILKL^mp	0-0-0-0-0-0-0-0-0-0-1-1-1-1-0-0-0-1-1-0			25.1	0	0
TDP117	hhf^TQRAGILKLMP	0-0-0-1-0-0-0-0-0-0-0-0-0-0-0-0-0-1-0-0			23.1	0	0
TDP117	HHFTQRAGILKL^mp	0-0-0-0-0-0-0-0-0-0-0-0-0-0-0-0-0-0-1-0			22.2	0	0
TDP117	HHFTQRAGILKLMP	4-6-3-2-2-0-0-3-2-5-6-3-0-2-5-6-0-1-1-0	12 times in 2 NECs	19 times in 2 NECs	27.5	24.5	25.8
TDP119	YHFQFPMH	0-0-0-0-0-0-1-0-1-0-1-0-1-1-0-0-1-0-0-0			24.7	0	0								YHFQFPMH		YHFQFPMH		YHFQFPMH		YHFQFPMH	YHFQFPMH			YHFQFPMH
TDP119	HFQFPMHN	0-0-0-0-0-0-0-1-1-0-0-0-1-0-1-0-0-0-0-1			23.7	0	0									HFQFPMHN	HFQFPMHN				HFQFPMHN		HFQFPMHN					HFQFPMHN
TDP119	MHNGRVPD	0-1-0-0-0-1-0-0-2-0-0-0-1-0-2-1-0-0-0-0			26.1	0	0			MHNGRVPD				MHNGRVPD			MHNGRVPD				MHNGRVPD		MHNGRVPD	MHNGRVPD
--------
TDP119	yhfqf^PMHNGRVPD	0-0-0-0-0-0-0-1-1-0-0-0-1-0-1-0-0-0-0-1			23.7	0	0
TDP119	YHFQFPMHNG^rvpd	0-1-0-0-0-1-0-0-2-0-0-0-1-0-2-1-0-0-0-0			26.1	0	0
TDP119	yhfq^FPMHNGRVPD	0-0-0-0-0-0-1-0-1-0-1-0-1-1-0-0-1-0-0-0			24.7	0	0
TDP119	YHFQFPMHNGRVPD	8-13-11-13-6-6-7-16-11-10-15-21-15-24-11-13-11-12-23-17	40 times in 2 NECs	36 times in 2 NECs	33.8	34.1	34
TDP125	VMYWHFXX	0-0-0-0-0-0-0-0-0-0-0-1-0-1-0-0-0-0-0-0			22.9	0	0													VMYWHFXX		VMYWHFXX
TDP125	XEVDNTKP	0-0-1-0-0-0-0-0-0-0-0-0-0-0-0-0-0-0-0-0			23.2	0	0				XEVDNTKP
--------
TDP125	EVDNTKPKVMYW^hf	0-0-0-0-0-0-0-0-0-0-0-1-0-1-0-0-0-0-0-0			22.9	0	0
TDP125	evd^NTKPKVMYWHF	0-0-1-0-0-0-0-0-0-0-0-0-0-0-0-0-0-0-0-0			23.2	0	0
TDP125	EVDNTKPKVMYWHF	3-7-3-7-4-3-6-5-3-5-8-5-5-3-4-3-1-8-4-2	10 times in 2 NECs	6 times in 2 NECs	29.9	26.6	26.5
TDP126	EWADGNHL	3-2-1-1-1-2-2-1-2-1-1-1-1-1-1-1-0-1-1-2	2 times in 2 NECs	2 times in 2 NECs	26.9	24	23.1		EWADGNHL	EWADGNHL	EWADGNHL	EWADGNHL	EWADGNHL	EWADGNHL	EWADGNHL	EWADGNHL	EWADGNHL	EWADGNHL	EWADGNHL	EWADGNHL	EWADGNHL	EWADGNHL	EWADGNHL	EWADGNHL		EWADGNHL	EWADGNHL	EWADGNHL
--------
TDP126	EYPRPQEWAD^gnhl	3-2-1-1-1-2-2-1-2-1-1-1-1-1-1-1-0-1-1-2	2 times in 2 NECs	2 times in 2 NECs	26.9	24	23.1
TDP126	EYPRPQEWADGNHL	9-8-8-10-13-9-9-9-15-9-9-8-8-9-7-7-9-9-9-9	17 times in 2 NECs	15 times in 2 NECs	31.8	33.8	28.5
TDP127	FSIHEWEL	0-0-0-0-0-0-0-1-0-1-0-0-1-0-0-0-0-1-1-0	1 times in 2 NECs		23.9	25.3	0									FSIHEWEL		FSIHEWEL			FSIHEWEL					FSIHEWEL	FSIHEWEL
TDP127	LDTQKWXX	0-0-0-0-0-0-0-0-1-0-0-0-0-0-0-1-1-0-0-0			26.7	0	0										LDTQKWXX							LDTQKWXX	LDTQKWXX
--------
TDP127	gfsih^EWELDTQKW	0-0-0-0-0-0-0-1-0-1-0-0-1-0-0-0-0-1-1-0	1 times in 2 NECs		23.9	25.3	0
TDP127	GFSIHEWELDTQ^kw	0-0-0-0-0-0-0-0-1-0-0-0-0-0-0-1-1-0-0-0			26.7	0	0
TDP127	GFSIHEWELDTQKW	8-6-8-8-9-11-10-6-11-7-9-8-10-8-6-7-9-6-7-9	13 times in 2 NECs	16 times in 2 NECs	40.8	42.4	42.6
TDP128	IWYRKHSH	0-0-0-0-0-0-0-0-0-0-0-0-0-1-0-0-0-0-0-0			21.1	0	0															IWYRKHSH
TDP128	YRKHSHQL	0-0-0-0-0-0-1-1-0-0-0-0-2-0-0-0-0-1-1-0			25.7	0	0								YRKHSHQL	YRKHSHQL					YRKHSHQL					YRKHSHQL	YRKHSHQL
TDP128	KHSHQLXX	0-0-0-0-0-0-0-0-0-0-0-0-0-1-0-0-0-0-1-4			23.6	0	0															KHSHQLXX					KHSHQLXX	KHSHQLXX
--------
TDP128	EGADIWYRKH^shql	0-0-0-0-0-0-1-1-0-0-0-0-2-0-0-0-0-1-1-0			25.7	0	0
TDP128	EGADIWYR^khshql	0-0-0-0-0-0-0-0-0-0-0-0-0-1-0-0-0-0-0-0			21.1	0	0
TDP128	EGADIWYRKHSH^ql	0-0-0-0-0-0-0-0-0-0-0-0-0-1-0-0-0-0-1-4			23.6	0	0
TDP128	EGADIWYRKHSHQL	4-5-9-8-14-7-8-4-0-7-9-5-6-6-8-3-3-3-4-6	17 times in 2 NECs	10 times in 2 NECs	29.6	27.8	27.1
TDP129	XXEDNYEV	1-1-1-1-1-1-1-1-1-1-1-0-1-1-1-1-1-1-1-1	2 times in 2 NECs	2 times in 2 NECs	33.6	28.5	32		XXEDNYEV	XXEDNYEV	XXEDNYEV	XXEDNYEV	XXEDNYEV	XXEDNYEV	XXEDNYEV	XXEDNYEV	XXEDNYEV	XXEDNYEV	XXEDNYEV		XXEDNYEV	XXEDNYEV	XXEDNYEV	XXEDNYEV	XXEDNYEV	XXEDNYEV	XXEDNYEV	XXEDNYEV
--------
TDP129	ed^NYEVWVPQAGRN	1-1-1-1-1-1-1-1-1-1-1-0-1-1-1-1-1-1-1-1	2 times in 2 NECs	2 times in 2 NECs	33.6	28.5	32
TDP129	EDNYEVWVPQAGRN	5-2-4-2-7-4-5-6-4-5-6-4-4-4-4-6-5-4-6-5	6 times in 2 NECs	10 times in 2 NECs	33.8	31	30.3
TDP130	SVSLQIXX	0-0-0-0-0-0-0-1-0-0-0-0-0-0-0-0-0-0-0-0			23.3	0	0									SVSLQIXX
--------
TDP130	ERWHDINMSVSLQI	0-1-0-1-2-2-2-2-2-0-1-1-1-0-1-1-2-1-2-2	1 times in 2 NECs		31.9	26.6	0
TDP130	ERWHDINMSVSL^qi	0-0-0-0-0-0-0-1-0-0-0-0-0-0-0-0-0-0-0-0			23.3	0	0
TDP131	GRSANAFQ	0-0-0-0-0-0-0-0-0-0-0-0-0-1-0-0-0-1-0-0			22.6	0	0															GRSANAFQ				GRSANAFQ
--------
TDP131	EMKELGRSA^nafqt	0-0-0-0-0-0-0-0-0-0-0-0-0-1-0-0-0-1-0-0			22.6	0	0
TDP131	EMKELGRSANAFQT	1-1-3-3-3-3-2-0-2-4-2-2-2-3-3-2-2-2-4-2	4 times in 2 NECs	6 times in 2 NECs	29.9	24.6	27.4
TDP132	RYFDWLXX	0-0-0-0-0-0-0-1-1-0-0-0-0-0-0-1-0-0-1-0			22	0	0									RYFDWLXX	RYFDWLXX							RYFDWLXX			RYFDWLXX
--------
TDP132	EPLDMQKQRYFD^wl	0-0-0-0-0-0-0-1-1-0-0-0-0-0-0-1-0-0-1-0			22	0	0
TDP132	EPLDMQKQRYFDWL	4-1-3-1-3-2-1-2-1-3-0-0-1-1-2-2-1-2-2-0	5 times in 2 NECs	7 times in 2 NECs	26.3	29	27.7
TDP134	WPSMNKVG	0-0-0-0-0-0-0-1-0-0-0-0-0-1-0-2-1-0-0-0			24	0	0									WPSMNKVG						WPSMNKVG		WPSMNKVG	WPSMNKVG
TDP134	PSMNKVGQ	0-0-0-0-0-0-0-1-1-0-0-0-0-0-0-1-2-0-0-0			26.6	0	0									PSMNKVGQ	PSMNKVGQ							PSMNKVGQ	PSMNKVGQ
TDP134	MNKVGQAX	0-1-0-0-0-0-0-3-6-0-0-0-0-0-3-3-5-0-0-0			28.3	0	0			MNKVGQAX						MNKVGQAX	MNKVGQAX						MNKVGQAX	MNKVGQAX	MNKVGQAX
TDP134	EWHWPSMN	0-0-0-0-0-0-0-0-0-0-0-0-1-0-0-0-0-1-1-1			26	0	0														EWHWPSMN					EWHWPSMN	EWHWPSMN	EWHWPSMN
--------
TDP134	GEWHWPSMNKV^gqa	0-1-0-0-0-0-0-3-6-0-0-0-0-0-3-3-5-0-0-0			28.3	0	0
TDP134	gewhw^PSMNKVGQA	0-0-0-0-0-0-0-0-0-0-0-0-1-0-0-0-0-1-1-1			26	0	0
TDP134	GEWHWPSMN^kvgqa	0-0-0-0-0-0-0-1-1-0-0-0-0-0-0-1-2-0-0-0			26.6	0	0
TDP134	GEWHWPSM^nkvgqa	0-0-0-0-0-0-0-1-0-0-0-0-0-1-0-2-1-0-0-0			24	0	0
TDP134	GEWHWPSMNKVGQA	7-9-10-13-15-10-12-7-10-11-14-13-13-9-9-8-6-11-12-8	24 times in 2 NECs	34 times in 2 NECs	34.8	33.3	34.6
TDP135	PTKLDELQ	0-0-0-1-0-0-0-0-2-0-0-1-0-0-0-1-1-1-0-1			27	0	0					PTKLDELQ					PTKLDELQ			PTKLDELQ				PTKLDELQ	PTKLDELQ	PTKLDELQ		PTKLDELQ
TDP135	TKLDELQF	0-0-0-0-0-0-0-1-0-0-0-0-0-0-0-1-1-0-0-0			28.7	0	0									TKLDELQF								TKLDELQF	TKLDELQF
TDP135	KLDELQFX	0-0-0-0-0-0-0-1-1-0-0-0-0-1-0-1-1-1-1-0			24.6	0	0									KLDELQFX	KLDELQFX					KLDELQFX		KLDELQFX	KLDELQFX	KLDELQFX	KLDELQFX
TDP135	LDELQFXX	0-1-0-1-0-1-1-1-3-0-1-1-1-1-2-2-2-0-2-2			29.7	0	0			LDELQFXX		LDELQFXX		LDELQFXX	LDELQFXX	LDELQFXX	LDELQFXX		LDELQFXX	LDELQFXX	LDELQFXX	LDELQFXX	LDELQFXX	LDELQFXX	LDELQFXX		LDELQFXX	LDELQFXX
TDP135	DELQFXXX	0-0-0-0-0-0-0-0-1-0-0-0-0-0-0-0-0-0-0-0			25.1	0	0										DELQFXXX
TDP135	XXGNGTFP	1-0-0-1-1-0-1-0-2-1-0-1-0-0-0-0-0-1-0-0	2 times in 2 NECs	5 times in 2 NECs	29.9	27.1	27.8		XXGNGTFP			XXGNGTFP	XXGNGTFP		XXGNGTFP		XXGNGTFP	XXGNGTFP		XXGNGTFP						XXGNGTFP
--------
TDP135	GNGTFPTKLDEL^qf	0-1-0-1-0-1-1-1-3-0-1-1-1-1-2-2-2-0-2-2			29.7	0	0
TDP135	GNGTFPTKL^delqf	0-0-0-1-0-0-0-0-2-0-0-1-0-0-0-1-1-1-0-1			27	0	0
TDP135	GNGTFPTKLDELQ^f	0-0-0-0-0-0-0-0-1-0-0-0-0-0-0-0-0-0-0-0			25.1	0	0
TDP135	GNGTFPTKLDE^lqf	0-0-0-0-0-0-0-1-1-0-0-0-0-1-0-1-1-1-1-0			24.6	0	0
TDP135	GNGTFPTKLD^elqf	0-0-0-0-0-0-0-1-0-0-0-0-0-0-0-1-1-0-0-0			28.7	0	0
TDP135	gn^GTFPTKLDELQF	1-0-0-1-1-0-1-0-2-1-0-1-0-0-0-0-0-1-0-0	2 times in 2 NECs	5 times in 2 NECs	29.9	27.1	27.8
TDP135	GNGTFPTKLDELQF	5-5-4-7-9-3-7-3-5-7-5-5-5-4-6-3-4-3-3-7	11 times in 2 NECs	12 times in 2 NECs	32	28.3	25.6
TDP136	PQADQWXX	1-0-2-1-1-1-1-2-1-1-1-2-1-2-2-2-2-1-2-2			28.4	0	0		PQADQWXX		PQADQWXX	PQADQWXX	PQADQWXX	PQADQWXX	PQADQWXX	PQADQWXX	PQADQWXX	PQADQWXX	PQADQWXX	PQADQWXX	PQADQWXX	PQADQWXX	PQADQWXX	PQADQWXX	PQADQWXX	PQADQWXX	PQADQWXX	PQADQWXX
TDP136	GLYFRYEI	1-1-1-1-1-1-2-2-3-1-1-2-2-3-2-3-3-3-2-4			35.4	0	0		GLYFRYEI	GLYFRYEI	GLYFRYEI	GLYFRYEI	GLYFRYEI	GLYFRYEI	GLYFRYEI	GLYFRYEI	GLYFRYEI	GLYFRYEI	GLYFRYEI	GLYFRYEI	GLYFRYEI	GLYFRYEI	GLYFRYEI	GLYFRYEI	GLYFRYEI	GLYFRYEI	GLYFRYEI	GLYFRYEI
TDP136	LYFRYEIP	0-0-0-0-0-0-0-0-0-0-0-0-0-0-0-0-0-0-1-0			21.4	0	0																				LYFRYEIP
--------
TDP136	glyf^RYEIPQADQW	1-1-1-1-1-1-2-1-2-1-1-2-2-3-1-2-2-3-2-3			35.4	0	0
TDP136	GLYFRYEIPQAD^qw	1-0-2-1-1-1-1-1-0-1-1-2-1-2-1-1-1-1-2-1			28.4	0	0
TDP136	glyf^RYEIPQAD^qw	0-0-0-0-0-0-0-1-1-0-0-0-0-0-1-1-1-0-0-1			24.2	0	0
TDP136	glyfr^YEIPQADQW	0-0-0-0-0-0-0-0-0-0-0-0-0-0-0-0-0-0-1-0			21.4	0	0
TDP136	GLYFRYEIPQADQW	6-7-7-6-8-6-3-3-2-12-6-6-5-3-4-4-2-7-3-1	14 times in 2 NECs	19 times in 2 NECs	43.5	39.8	37
TDP137	VEYMQDXX	0-0-0-0-0-0-0-0-0-0-0-0-0-0-0-0-0-1-0-1			24.4	0	0																			VEYMQDXX		VEYMQDXX
TDP137	XDITSQVW	0-0-0-0-0-0-0-0-0-0-0-0-0-0-0-0-0-0-1-0			22.6	0	0																				XDITSQVW
--------
TDP137	DITSQVWPVEYM^qd	0-0-0-0-0-0-0-0-0-0-0-0-0-0-0-0-0-1-0-1			24.4	0	0
TDP137	dit^SQVWPVEYMQD	0-0-0-0-0-0-0-0-0-0-0-0-0-0-0-0-0-0-1-0			22.6	0	0
TDP137	DITSQVWPVEYMQD	5-4-4-5-3-1-2-1-5-3-5-1-1-5-3-3-4-5-5-4	8 times in 2 NECs	5 times in 2 NECs	38	34.5	36.6
TDP138	LIEYLDXX	0-0-0-0-0-0-0-0-0-0-0-0-0-0-0-1-0-0-0-0			23	0	0																	LIEYLDXX
TDP138	IEYLDXXX	0-0-1-1-0-0-0-0-0-0-0-0-0-1-0-0-1-0-0-0	1 times in 2 NECs		24.4	23.2	0				IEYLDXXX	IEYLDXXX										IEYLDXXX			IEYLDXXX
TDP138	XNVDWTAP	1-0-0-1-0-0-0-1-0-0-1-0-0-1-0-0-0-0-0-0		1 times in 2 NECs	24.1	0	24.4		XNVDWTAP			XNVDWTAP				XNVDWTAP			XNVDWTAP			XNVDWTAP
--------
TDP138	NVDWTAPQLIEYL^d	0-0-1-1-0-0-0-0-0-0-0-0-0-1-0-0-1-0-0-0	1 times in 2 NECs		24.4	23.2	0
TDP138	NVDWTAPQLIEY^ld	0-0-0-0-0-0-0-0-0-0-0-0-0-0-0-1-0-0-0-0			23	0	0
TDP138	nvd^WTAPQLIEYLD	1-0-0-1-0-0-0-1-0-0-1-0-0-1-0-0-0-0-0-0		1 times in 2 NECs	24.1	0	24.4
TDP138	NVDWTAPQLIEYLD	5-10-7-8-2-0-2-1-5-6-2-2-4-7-5-2-1-7-3-1	6 times in 2 NECs	11 times in 2 NECs	36.6	32.9	32.4
TDP139	XXWLAKED	0-0-0-0-0-0-0-0-0-0-0-1-1-1-0-0-0-0-0-1			25.3	0	0													XXWLAKED	XXWLAKED	XXWLAKED						XXWLAKED
TDP139	LAKEDQFP	0-1-0-1-0-0-1-0-0-0-0-0-0-1-0-1-1-0-0-0			25.4	0	0			LAKEDQFP		LAKEDQFP			LAKEDQFP							LAKEDQFP		LAKEDQFP	LAKEDQFP
TDP139	WLAKEDQF	0-1-0-1-0-0-1-0-2-0-1-1-1-1-1-2-1-1-0-1			30	0	0			WLAKEDQF		WLAKEDQF			WLAKEDQF		WLAKEDQF		WLAKEDQF	WLAKEDQF	WLAKEDQF	WLAKEDQF	WLAKEDQF	WLAKEDQF	WLAKEDQF	WLAKEDQF		WLAKEDQF
TDP139	XWLAKEDQ	0-0-0-0-0-0-0-0-0-0-0-0-0-1-0-0-0-0-0-2			30.6	0	0															XWLAKEDQ						XWLAKEDQ
--------
TDP139	wla^KEDQFPVRPTE	0-0-0-0-0-0-0-0-0-0-0-0-0-1-0-0-0-0-0-2			30.6	0	0
TDP139	wlak^EDQFPVRPTE	0-1-0-1-0-0-1-0-2-0-1-1-1-1-1-2-1-1-0-1			30	0	0
TDP139	wlake^DQFPVRPTE	0-1-0-1-0-0-1-0-0-0-0-0-0-1-0-1-1-0-0-0			25.4	0	0
TDP139	wl^AKEDQFPVRPTE	0-0-0-0-0-0-0-0-0-0-0-1-1-1-0-0-0-0-0-1			25.3	0	0
TDP139	WLAKEDQFPVRPTE	9-9-9-7-11-13-9-8-8-9-9-7-9-10-10-8-10-8-7-10	16 times in 2 NECs	20 times in 2 NECs	45.3	42	42.8
TDP140	KHWFAWDQ	0-0-0-0-0-0-0-0-0-0-0-0-0-0-0-0-1-0-0-0			21.3	0	0																		KHWFAWDQ
TDP140	FAWDQNXX	0-0-0-2-0-1-1-1-2-0-0-2-1-2-1-1-1-1-2-3			30	0	0					FAWDQNXX		FAWDQNXX	FAWDQNXX	FAWDQNXX	FAWDQNXX			FAWDQNXX	FAWDQNXX	FAWDQNXX	FAWDQNXX	FAWDQNXX	FAWDQNXX	FAWDQNXX	FAWDQNXX	FAWDQNXX
TDP140	EPMLKHWF	0-0-0-0-0-0-0-0-0-0-0-0-0-0-0-0-0-0-0-1			28.7	0	0																					EPMLKHWF
--------
TDP140	EEPMLKHWFAWD^qn	0-0-0-2-0-1-1-1-2-0-0-2-1-2-1-1-1-1-2-3			30	0	0
TDP140	eepml^KHWFAWDQN	0-0-0-0-0-0-0-0-0-0-0-0-0-0-0-0-0-0-0-1			28.7	0	0
TDP140	EEPMLKHWF^awdqn	0-0-0-0-0-0-0-0-0-0-0-0-0-0-0-0-1-0-0-0			21.3	0	0
TDP140	EEPMLKHWFAWDQN	6-3-3-5-6-5-5-3-4-5-3-5-7-4-3-5-3-3-5-4	7 times in 2 NECs	9 times in 2 NECs	37.8	33.3	36.2
TDP141	XWILAGMQ	0-0-0-0-0-0-0-1-1-1-0-0-0-1-0-0-0-0-1-1			29.3	0	0									XWILAGMQ	XWILAGMQ	XWILAGMQ				XWILAGMQ					XWILAGMQ	XWILAGMQ
TDP141	WILAGMQG	0-0-0-1-0-2-0-1-1-0-0-0-1-0-1-1-1-2-1-1			27.4	0	0					WILAGMQG		WILAGMQG		WILAGMQG	WILAGMQG				WILAGMQG		WILAGMQG	WILAGMQG	WILAGMQG	WILAGMQG	WILAGMQG	WILAGMQG
TDP141	GHVNSTQX	0-1-0-0-0-1-0-0-1-0-0-0-0-0-1-2-1-0-1-2			26.9	0	0			GHVNSTQX				GHVNSTQX			GHVNSTQX						GHVNSTQX	GHVNSTQX	GHVNSTQX		GHVNSTQX	GHVNSTQX
TDP141	HVNSTQXX	0-0-0-0-0-0-1-1-1-0-0-0-1-1-0-1-1-0-1-2			29.3	0	0								HVNSTQXX	HVNSTQXX	HVNSTQXX				HVNSTQXX	HVNSTQXX		HVNSTQXX	HVNSTQXX		HVNSTQXX	HVNSTQXX
TDP141	VNSTQXXX	0-0-0-0-0-0-0-0-0-1-0-0-0-0-0-0-0-0-0-0			21.8	0	0											VNSTQXXX
--------
TDP141	wila^GMQGHVNSTQ	0-0-0-1-0-2-0-1-1-0-0-0-1-0-1-1-1-2-1-1			27.4	0	0
TDP141	WILAGMQGHVN^stq	0-1-0-0-0-1-0-0-1-0-0-0-0-0-1-2-1-0-1-2			26.9	0	0
TDP141	wil^AGMQGHVNSTQ	0-0-0-0-0-0-0-1-1-1-0-0-0-1-0-0-0-0-1-1			29.3	0	0
TDP141	WILAGMQGHVNS^tq	0-0-0-0-0-0-1-1-1-0-0-0-1-1-0-1-1-0-1-2			29.3	0	0
TDP141	WILAGMQGHVNST^q	0-0-0-0-0-0-0-0-0-1-0-0-0-0-0-0-0-0-0-0			21.8	0	0
TDP141	WILAGMQGHVNSTQ	10-8-12-9-8-7-8-7-6-9-9-10-9-9-8-9-5-8-7-8	20 times in 2 NECs	21 times in 2 NECs	49.2	42.1	41.6
TDP142	INSYNMWA	0-0-0-1-0-0-0-1-1-1-1-0-0-0-0-1-1-1-1-1			26.4	0	0					INSYNMWA				INSYNMWA	INSYNMWA	INSYNMWA	INSYNMWA					INSYNMWA	INSYNMWA	INSYNMWA	INSYNMWA	INSYNMWA
--------
TDP142	QVILKINSY^nmwad	0-0-0-1-0-0-0-1-1-1-1-0-0-0-0-1-1-1-1-1			26.4	0	0
TDP143	XXVINYPL	1-0-0-0-0-0-0-0-0-0-0-0-0-0-0-0-0-0-0-0			22.8	0	0		XXVINYPL
TDP143	VINYPLKF	0-1-0-1-0-1-2-1-1-0-1-1-2-1-1-1-1-1-2-3			29.5	0	0			VINYPLKF		VINYPLKF		VINYPLKF	VINYPLKF	VINYPLKF	VINYPLKF		VINYPLKF	VINYPLKF	VINYPLKF	VINYPLKF	VINYPLKF	VINYPLKF	VINYPLKF	VINYPLKF	VINYPLKF	VINYPLKF
TDP143	FTKVMQQX	0-0-0-1-0-0-0-1-0-0-0-0-1-0-0-0-0-1-1-1			25.9	0	0					FTKVMQQX				FTKVMQQX					FTKVMQQX					FTKVMQQX	FTKVMQQX	FTKVMQQX
TDP143	TKVMQQXX	0-0-0-0-0-0-0-0-0-0-0-0-0-0-0-0-0-0-0-1			23.1	0	0																					TKVMQQXX
TDP143	KVMQQXXX	0-0-0-0-0-0-0-0-0-0-0-0-1-0-0-0-0-0-1-0			22.9	0	0														KVMQQXXX						KVMQQXXX
TDP143	LKFTKVMQ	0-0-0-0-0-0-0-0-0-0-0-0-0-0-0-0-0-0-1-1			25	0	0																				LKFTKVMQ	LKFTKVMQ
--------
TDP143	viny^PLKFTKVMQQ	0-1-0-1-0-1-2-1-1-0-1-1-1-1-1-1-1-1-1-1			29.5	0	0
TDP143	VINYPLKFT^kvmqq	0-0-0-0-0-0-0-0-0-0-0-0-0-0-0-0-0-0-1-1			25	0	0
TDP143	VINYPLKFTKV^mqq	0-0-0-1-0-0-0-1-0-0-0-0-1-0-0-0-0-1-1-0			25.9	0	0
TDP143	viny^PLKFTKVM^qq	0-0-0-0-0-0-0-0-0-0-0-0-0-0-0-0-0-0-0-1			23.1	0	0
TDP143	vi^NYPLKFTKVMQQ	1-0-0-0-0-0-0-0-0-0-0-0-0-0-0-0-0-0-0-0			22.8	0	0
TDP143	viny^PLKFTKVMQ^q	0-0-0-0-0-0-0-0-0-0-0-0-1-0-0-0-0-0-1-0			22.9	0	0
TDP143	viny^PLKFTKV^mqq	0-0-0-0-0-0-0-0-0-0-0-0-0-0-0-0-0-0-0-1			23	0	0
TDP143	VINYPLKFTKVMQQ	5-5-7-9-12-7-7-6-7-8-7-8-8-6-9-5-6-4-6-0	17 times in 2 NECs	28 times in 2 NECs	36.7	36.5	36.9
TDP144	MIVQHRLF	0-0-0-0-0-0-1-1-0-0-0-0-1-0-0-0-0-1-1-0			21.8	0	0								MIVQHRLF	MIVQHRLF					MIVQHRLF					MIVQHRLF	MIVQHRLF
TDP144	FTYFRAWX	0-0-1-1-0-1-1-1-0-1-5-1-1-0-0-0-0-1-1-0			30	0	0				FTYFRAWX	FTYFRAWX		FTYFRAWX	FTYFRAWX	FTYFRAWX		FTYFRAWX	FTYFRAWX	FTYFRAWX	FTYFRAWX					FTYFRAWX	FTYFRAWX
TDP144	IVQHRLFT	1-0-1-0-1-2-1-0-0-1-0-0-0-0-0-0-0-0-0-0			27.3	0	0		IVQHRLFT		IVQHRLFT		IVQHRLFT	IVQHRLFT	IVQHRLFT			IVQHRLFT
--------
TDP144	MIVQHRLFTYF^raw	0-0-1-1-0-1-0-0-0-1-5-1-0-0-0-0-0-0-0-0			30	0	0
TDP144	mivqh^RLFTYFRAW	1-0-1-0-1-2-1-0-0-1-0-0-0-0-0-0-0-0-0-0			27.3	0	0
TDP144	mivq^HRLFTYF^raw	0-0-0-0-0-0-1-1-0-0-0-0-1-0-0-0-0-1-1-0			21.8	0	0
TDP144	MIVQHRLFTYFRAW	15-9-4-6-19-14-13-4-7-9-7-5-2-3-5-6-3-5-6-3	8 times in 2 NECs	20 times in 2 NECs	34	31.1	32.4
TDP145	ISMHRNWR	0-0-0-0-0-0-0-0-0-0-0-0-1-0-0-0-0-1-0-0			23.5	0	0														ISMHRNWR					ISMHRNWR
TDP145	SMHRNWRA	0-0-0-0-0-0-0-0-0-0-0-0-0-1-0-0-0-0-0-1			22.2	0	0															SMHRNWRA						SMHRNWRA
TDP145	HRNWRAQH	0-0-1-1-0-0-0-0-0-0-1-1-1-1-0-0-0-2-2-1			29.8	0	0				HRNWRAQH	HRNWRAQH							HRNWRAQH	HRNWRAQH	HRNWRAQH	HRNWRAQH				HRNWRAQH	HRNWRAQH	HRNWRAQH
--------
TDP145	TVMISMHRNW^raqh	0-0-1-1-0-0-0-0-0-0-1-1-1-1-0-0-0-2-2-1			29.8	0	0
TDP145	TVMISMH^rnwraqh	0-0-0-0-0-0-0-0-0-0-0-0-1-0-0-0-0-1-0-0			23.5	0	0
TDP145	TVMISMHR^nwraqh	0-0-0-0-0-0-0-0-0-0-0-0-0-1-0-0-0-0-0-1			22.2	0	0
TDP145	TVMISMHRNWRAQH	2-2-3-2-6-7-5-0-2-5-3-2-2-2-0-0-0-1-2-0	4 times in 2 NECs	8 times in 2 NECs	30.3	25.9	27.2
TDP146	NSEDILTX	1-1-1-1-1-1-1-1-1-1-1-1-1-1-1-1-0-1-1-1	2 times in 2 NECs	2 times in 2 NECs	32.3	32.6	31.1		NSEDILTX	NSEDILTX	NSEDILTX	NSEDILTX	NSEDILTX	NSEDILTX	NSEDILTX	NSEDILTX	NSEDILTX	NSEDILTX	NSEDILTX	NSEDILTX	NSEDILTX	NSEDILTX	NSEDILTX	NSEDILTX		NSEDILTX	NSEDILTX	NSEDILTX
TDP146	XXXTWRGV	1-0-0-1-1-1-1-2-1-2-1-0-0-0-0-2-0-0-1-1	1 times in 2 NECs	2 times in 2 NECs	26.4	21.2	25.8		XXXTWRGV			XXXTWRGV	XXXTWRGV	XXXTWRGV	XXXTWRGV	XXXTWRGV	XXXTWRGV	XXXTWRGV	XXXTWRGV					XXXTWRGV			XXXTWRGV	XXXTWRGV
--------
TDP146	TWRGVSWNSEDILT	2-1-1-0-1-2-0-3-1-2-1-1-0-0-0-1-0-1-0-1	1 times in 2 NECs		24.9	21.9	0
TDP146	TWRGVSWNSED^ilt	1-1-1-1-1-1-1-1-1-1-1-1-1-1-1-1-0-1-1-1	2 times in 2 NECs	2 times in 2 NECs	32.3	32.6	31.1
TDP146	t^WRGVSWNSEDILT	1-0-0-1-1-1-1-2-1-2-1-0-0-0-0-2-0-0-1-1	1 times in 2 NECs	2 times in 2 NECs	26.4	21.2	25.8
TDP147	XLRKDWGD	0-0-0-0-0-0-0-1-0-0-0-0-0-0-0-0-0-0-0-0			22.1	0	0									XLRKDWGD
TDP147	XXLRKDWG	0-0-0-0-0-0-0-1-2-0-0-0-0-1-0-0-2-0-0-1			37	0	0									XXLRKDWG	XXLRKDWG					XXLRKDWG			XXLRKDWG			XXLRKDWG
TDP147	DIQFATAN	0-0-0-0-0-0-0-1-2-0-0-0-0-1-0-0-1-1-0-0			26.6	0	0									DIQFATAN	DIQFATAN					DIQFATAN			DIQFATAN	DIQFATAN
TDP147	IQFATANX	0-0-0-0-0-0-0-0-1-0-0-0-0-0-0-1-0-0-0-0			27.9	0	0										IQFATANX							IQFATANX
--------
TDP147	lr^KDWGDIQFATAN	0-0-0-0-0-0-0-0-1-0-0-0-0-1-0-0-1-0-0-1			37	0	0
TDP147	LRKDWGDIQFA^tan	0-0-0-0-0-0-0-0-1-0-0-0-0-0-0-1-0-0-0-0			27.9	0	0
TDP147	lr^KDWGDIQF^atan	0-0-0-0-0-0-0-1-1-0-0-0-0-0-0-0-1-0-0-0			26.6	0	0
TDP147	lrk^DWGDIQFATAN	0-0-0-0-0-0-0-1-0-0-0-0-0-0-0-0-0-0-0-0			22.1	0	0
TDP147	LRKDWGDIQF^atan	0-0-0-0-0-0-0-0-1-0-0-0-0-1-0-0-0-1-0-0			22.1	0	0
TDP147	LRKDWGDIQFATAN	3-1-3-2-1-2-1-1-2-3-2-2-2-4-3-2-1-2-4-5	4 times in 2 NECs	5 times in 2 NECs	31.6	27.7	32.1
TDP148	XXXNRSVE	0-0-0-0-0-1-0-1-0-0-0-0-0-0-0-0-1-0-0-0	1 times in 2 NECs	1 times in 2 NECs	23.2	21.6	22.8							XXXNRSVE		XXXNRSVE									XXXNRSVE
--------
TDP148	n^RSVENGEKTQRWI	0-0-0-0-0-1-0-1-0-0-0-0-0-0-0-0-1-0-0-0	1 times in 2 NECs	1 times in 2 NECs	23.2	21.6	22.8
TDP148	NRSVENGEKTQRWI	7-13-8-7-26-10-18-9-15-6-6-6-8-5-7-4-5-8-8-6	25 times in 2 NECs	18 times in 2 NECs	38.1	32.3	36
TDP149	IHGFDEAH	0-0-0-0-0-0-0-0-0-0-0-0-1-0-0-0-0-0-0-0			21	0	0														IHGFDEAH
TDP149	FDEAHNAW	0-0-0-0-0-0-1-0-0-0-0-0-1-1-1-1-2-0-1-1			27.5	0	0								FDEAHNAW						FDEAHNAW	FDEAHNAW	FDEAHNAW	FDEAHNAW	FDEAHNAW		FDEAHNAW	FDEAHNAW
TDP149	EAHNAWMX	0-0-0-0-0-0-0-0-0-0-0-0-1-1-0-0-0-0-1-1			27.4	0	0														EAHNAWMX	EAHNAWMX					EAHNAWMX	EAHNAWMX
TDP149	AHNAWMXX	0-0-0-0-0-0-0-1-1-0-0-1-0-1-0-0-1-1-1-1			29	0	0									AHNAWMXX	AHNAWMXX			AHNAWMXX		AHNAWMXX			AHNAWMXX	AHNAWMXX	AHNAWMXX	AHNAWMXX
TDP149	HNAWMXXX	0-0-0-1-0-0-0-0-0-0-0-0-1-4-0-0-0-1-2-3			28.3	0	0					HNAWMXXX									HNAWMXXX	HNAWMXXX				HNAWMXXX	HNAWMXXX	HNAWMXXX
TDP149	FRIHGFDE	0-0-0-0-0-1-2-1-3-0-0-0-1-0-0-1-0-1-1-1			27.2	0	0							FRIHGFDE	FRIHGFDE	FRIHGFDE	FRIHGFDE				FRIHGFDE			FRIHGFDE		FRIHGFDE	FRIHGFDE	FRIHGFDE
TDP149	XFRIHGFD	0-0-0-0-0-0-0-0-0-0-1-1-2-2-0-0-0-1-1-2			34.5	0	0												XFRIHGFD	XFRIHGFD	XFRIHGFD	XFRIHGFD				XFRIHGFD	XFRIHGFD	XFRIHGFD
--------
TDP149	fri^HGFDEAHNAWM	0-0-0-0-0-0-0-0-0-0-1-1-1-1-0-0-0-1-0-1			34.5	0	0
TDP149	fri^HGFDEAHNAW^m	0-0-0-0-0-0-0-0-0-0-0-0-1-1-0-0-0-0-1-1			28.3	0	0
TDP149	frih^GFDEAHNA^wm	0-0-0-0-0-0-0-0-1-0-0-0-0-0-0-0-0-0-0-0			21.8	0	0
TDP149	FRIHGFDEAHNA^wm	0-0-0-0-0-0-0-1-0-0-0-1-0-1-0-0-1-1-1-1			29	0	0
TDP149	frih^GFDEAHNAWM	0-0-0-0-0-1-2-1-2-0-0-0-1-0-0-1-0-1-1-1			27.2	0	0
TDP149	FRIHGFDEAHNAW^m	0-0-0-1-0-0-0-0-0-0-0-0-0-3-0-0-0-1-1-2			25.2	0	0
TDP149	FRIHGFDEA^hnawm	0-0-0-0-0-0-1-0-0-0-0-0-1-1-1-1-2-0-1-1			27.5	0	0
TDP149	FRIHGFDEAHN^awm	0-0-0-0-0-0-0-0-0-0-0-0-1-1-0-0-0-0-1-1			27.4	0	0
TDP149	FRIHGF^deahnawm	0-0-0-0-0-0-0-0-0-0-0-0-1-0-0-0-0-0-0-0			21	0	0
TDP149	FRIHGFDEAHNAWM	0-4-0-5-3-4-5-6-2-3-5-6-7-4-3-1-0-3-3-1	5 times in 2 NECs	8 times in 2 NECs	30.6	28.3	30.2
TDP150	GMYWTLNX	0-0-0-0-0-0-0-0-0-0-0-0-0-0-0-1-0-0-0-0			24.2	0	0																	GMYWTLNX
TDP150	YWTLNXXX	0-0-0-0-0-0-0-0-0-0-0-0-0-0-0-0-0-1-0-0			24.3	0	0																			YWTLNXXX
--------
TDP150	TDHRSHVGMYW^tln	0-0-0-0-0-0-0-0-0-0-0-0-0-0-0-1-0-0-0-0			24.2	0	0
TDP150	TDHRSHVGMYWTL^n	0-0-0-0-0-0-0-0-0-0-0-0-0-0-0-0-0-1-0-0			24.3	0	0
TDP150	TDHRSHVGMYWTLN	0-0-0-0-0-0-0-0-0-0-0-0-0-0-0-0-0-0-0-0		1 times in 2 NECs	0	0	25
TDP151	XXXTQNGY	0-0-0-0-0-0-0-0-0-0-0-0-0-0-0-0-1-0-0-0			21.1	0	0																		XXXTQNGY
TDP151	WPGDIXXX	0-0-1-0-0-1-0-1-0-0-0-1-0-0-0-0-0-0-0-0			24.9	0	0				WPGDIXXX			WPGDIXXX		WPGDIXXX				WPGDIXXX
--------
TDP151	t^QNGYPNLAWPGDI	0-0-0-0-0-0-0-0-0-0-0-0-0-0-0-0-1-0-0-0			21.1	0	0
TDP151	TQNGYPNLAWPGD^i	0-0-1-0-0-1-0-1-0-0-0-1-0-0-0-0-0-0-0-0			24.9	0	0
TDP151	TQNGYPNLAWPGDI	1-1-1-2-1-1-2-0-0-1-0-2-1-1-1-0-2-1-1-1	1 times in 2 NECs	1 times in 2 NECs	29.9	23.9	25.7
TDP152	PIDRGPWR	0-1-0-0-0-1-1-1-0-0-0-0-0-1-1-1-2-0-0-1			29.5	0	0			PIDRGPWR				PIDRGPWR	PIDRGPWR	PIDRGPWR						PIDRGPWR	PIDRGPWR	PIDRGPWR	PIDRGPWR			PIDRGPWR
TDP152	IDRGPWRF	0-0-0-0-0-0-0-1-0-0-0-0-0-0-0-0-1-0-0-0			22.5	0	0									IDRGPWRF									IDRGPWRF
--------
TDP152	TEIWEPIDR^gpwrf	0-1-0-0-0-1-1-1-0-0-0-0-0-1-1-1-2-0-0-1			29.5	0	0
TDP152	TEIWEPIDRG^pwrf	0-0-0-0-0-0-0-1-0-0-0-0-0-0-0-0-1-0-0-0			22.5	0	0
TDP152	TEIWEPIDRGPWRF	4-2-3-4-0-5-2-1-3-3-3-1-3-3-3-2-2-2-1-4	4 times in 2 NECs	1 times in 2 NECs	27.2	25.6	24.1
TDP153	XLTHGRPE	0-0-0-0-1-0-0-0-1-0-0-0-0-1-1-0-1-1-1-1			28.2	0	0						XLTHGRPE				XLTHGRPE					XLTHGRPE	XLTHGRPE		XLTHGRPE	XLTHGRPE	XLTHGRPE	XLTHGRPE
TDP153	AQFWGXXX	0-0-0-0-0-0-0-0-0-0-0-0-0-1-0-0-0-0-0-0			22.1	0	0															AQFWGXXX
--------
TDP153	lth^GRPEDTAQFWG	0-0-0-0-1-0-0-0-1-0-0-0-0-1-1-0-1-1-1-1			28.2	0	0
TDP153	LTHGRPEDTAQFW^g	0-0-0-0-0-0-0-0-0-0-0-0-0-1-0-0-0-0-0-0			22.1	0	0
TDP153	LTHGRPEDTAQFWG	2-1-2-2-2-2-2-2-2-2-2-2-2-2-1-2-3-2-2-3	4 times in 2 NECs	4 times in 2 NECs	33.1	26.8	29.6
--------
TDP154	DTFWNSLKYIVVWT	0-0-0-0-1-0-0-0-0-0-0-0-0-0-0-0-0-0-0-0			24.2	0	0
TDP155	LVHRETQW	0-1-0-1-0-2-1-0-1-1-0-0-1-2-2-1-1-2-2-1			26.1	0	0			LVHRETQW		LVHRETQW		LVHRETQW	LVHRETQW		LVHRETQW	LVHRETQW			LVHRETQW	LVHRETQW	LVHRETQW	LVHRETQW	LVHRETQW	LVHRETQW	LVHRETQW	LVHRETQW
TDP155	XRLVHRET	0-0-0-0-0-0-0-0-0-0-0-0-1-1-0-0-0-0-1-0			25.6	0	0														XRLVHRET	XRLVHRET					XRLVHRET
TDP155	RLVHRETQ	1-0-2-6-1-4-5-4-4-1-4-4-2-12-7-6-3-9-13-11			30	0	0		RLVHRETQ		RLVHRETQ	RLVHRETQ	RLVHRETQ	RLVHRETQ	RLVHRETQ	RLVHRETQ	RLVHRETQ	RLVHRETQ	RLVHRETQ	RLVHRETQ	RLVHRETQ	RLVHRETQ	RLVHRETQ	RLVHRETQ	RLVHRETQ	RLVHRETQ	RLVHRETQ	RLVHRETQ
TDP155	WSKINGXX	0-0-0-0-0-0-0-1-0-0-0-1-1-1-0-0-0-1-0-1			27.3	0	0									WSKINGXX				WSKINGXX	WSKINGXX	WSKINGXX				WSKINGXX		WSKINGXX
--------
TDP155	rlvhr^ETQWSKING	0-1-0-1-0-2-1-0-1-1-0-0-1-2-2-1-1-2-2-1			26.1	0	0
TDP155	rlvh^RETQWSKING	1-0-2-6-1-4-5-3-4-1-4-4-2-11-7-6-3-9-13-10			30	0	0
TDP155	rlvh^RETQWSKI^ng	0-0-0-0-0-0-0-1-0-0-0-0-0-1-0-0-0-0-0-1			22.2	0	0
TDP155	rlv^HRETQWSKING	0-0-0-0-0-0-0-0-0-0-0-0-1-1-0-0-0-0-1-0			25.6	0	0
TDP155	RLVHRETQWSKI^ng	0-0-0-0-0-0-0-0-0-0-0-1-1-0-0-0-0-1-0-0			27.3	0	0
TDP155	RLVHRETQWSKING	5-5-4-3-3-6-2-2-1-3-2-1-1-2-4-1-0-1-0-1	7 times in 2 NECs	13 times in 2 NECs	28.6	24.3	27.9
TDP156	WTIMGPDA	0-0-0-0-0-0-0-0-0-0-0-0-0-0-0-0-0-0-1-0			21.7	0	0																				WTIMGPDA
TDP156	XWTIMGPD	0-0-0-0-0-0-0-0-0-0-0-0-0-1-0-0-0-0-1-0			23.3	0	0															XWTIMGPD					XWTIMGPD
TDP156	PDAFNLYA	0-0-0-0-0-0-0-0-0-0-0-0-1-0-0-1-0-0-0-0			24.3	0	0														PDAFNLYA			PDAFNLYA
TDP156	FNLYALXX	2-0-0-0-2-0-2-1-0-1-1-0-1-0-1-2-1-4-3-2			34.4	0	0		FNLYALXX				FNLYALXX		FNLYALXX	FNLYALXX		FNLYALXX	FNLYALXX		FNLYALXX		FNLYALXX	FNLYALXX	FNLYALXX	FNLYALXX	FNLYALXX	FNLYALXX
TDP156	NLYALXXX	0-0-0-1-0-0-0-0-0-0-1-0-0-0-0-0-0-1-0-0			24.9	0	0					NLYALXXX							NLYALXXX							NLYALXXX
TDP156	AFNLYALX	0-0-0-0-0-0-0-0-0-0-0-0-0-0-0-0-0-0-1-0	1 times in 2 NECs	1 times in 2 NECs	27.8	23.5	21.8																				AFNLYALX
--------
TDP156	WTIMGPDAFNLY^al	2-0-0-0-2-0-2-1-0-1-1-0-1-0-1-2-1-4-3-2			34.4	0	0
TDP156	WTIMGPDAF^nlyal	0-0-0-0-0-0-0-0-0-0-0-0-1-0-0-1-0-0-0-0			24.3	0	0
TDP156	WTIMGPDAFNLYA^l	0-0-0-1-0-0-0-0-0-0-1-0-0-0-0-0-0-1-0-0			24.9	0	0
TDP156	wti^MGPDAFNLYAL	0-0-0-0-0-0-0-0-0-0-0-0-0-1-0-0-0-0-1-0			23.3	0	0
TDP156	wtim^GPDAFNLYAL	0-0-0-0-0-0-0-0-0-0-0-0-0-0-0-0-0-0-1-0			21.7	0	0
TDP156	WTIMGPDAFNL^yal	0-0-0-0-0-0-0-0-0-0-0-0-0-0-0-0-0-0-1-0	1 times in 2 NECs	1 times in 2 NECs	27.8	23.5	21.8
TDP156	WTIMGPDAFNLYAL	6-5-6-1-6-5-4-3-0-4-4-1-3-4-5-2-1-5-1-0	11 times in 2 NECs	4 times in 2 NECs	36.7	33.9	29.5
TDP157	KWLIHPTF	0-0-0-0-0-0-0-0-0-1-1-0-0-0-0-0-0-0-0-0			23.3	0	0											KWLIHPTF	KWLIHPTF
TDP157	HPTFSYMR	0-1-0-2-1-0-0-1-1-0-1-5-3-4-0-2-2-3-6-3			27.8	0	0			HPTFSYMR		HPTFSYMR	HPTFSYMR			HPTFSYMR	HPTFSYMR		HPTFSYMR	HPTFSYMR	HPTFSYMR	HPTFSYMR		HPTFSYMR	HPTFSYMR	HPTFSYMR	HPTFSYMR	HPTFSYMR
TDP157	PTFSYMRW	1-1-0-0-0-1-1-3-1-0-0-0-0-0-0-0-0-1-0-0			25.4	0	0		PTFSYMRW	PTFSYMRW				PTFSYMRW	PTFSYMRW	PTFSYMRW	PTFSYMRW									PTFSYMRW
TDP157	TFSYMRWP	4-5-3-3-3-4-3-6-2-3-4-3-3-1-4-2-2-5-0-0			34.1	0	0		TFSYMRWP	TFSYMRWP	TFSYMRWP	TFSYMRWP	TFSYMRWP	TFSYMRWP	TFSYMRWP	TFSYMRWP	TFSYMRWP	TFSYMRWP	TFSYMRWP	TFSYMRWP	TFSYMRWP	TFSYMRWP	TFSYMRWP	TFSYMRWP	TFSYMRWP	TFSYMRWP
TDP157	FSYMRWPX	2-2-4-2-1-4-3-0-1-3-2-1-0-0-2-1-0-1-0-0			34.4	0	0		FSYMRWPX	FSYMRWPX	FSYMRWPX	FSYMRWPX	FSYMRWPX	FSYMRWPX	FSYMRWPX		FSYMRWPX	FSYMRWPX	FSYMRWPX	FSYMRWPX			FSYMRWPX	FSYMRWPX		FSYMRWPX
TDP157	YMRWPXXX	0-0-0-1-0-0-0-0-0-1-0-0-0-0-0-0-0-0-0-0			21.4	0	0					YMRWPXXX						YMRWPXXX
TDP157	XXKWLIHP	0-2-1-0-0-0-2-1-0-0-1-0-1-0-1-0-2-1-0-0			28.5	0	0			XXKWLIHP	XXKWLIHP				XXKWLIHP	XXKWLIHP			XXKWLIHP		XXKWLIHP		XXKWLIHP		XXKWLIHP	XXKWLIHP
TDP157	WLIHPTFS	0-0-0-2-0-0-0-0-0-0-0-0-0-0-0-0-0-1-0-0			26.8	0	0					WLIHPTFS														WLIHPTFS
--------
TDP157	KWLIHPTFSYM^rwp	2-2-4-2-1-4-3-0-1-3-2-1-0-0-2-1-0-1-0-0			34.4	0	0
TDP157	KWLIHPTFSY^mrwp	4-5-3-3-3-4-3-6-2-3-4-3-3-1-4-2-0-5-0-0			34.1	0	0
TDP157	KWLIHPTF^symrwp	0-1-0-2-1-0-0-1-1-0-1-5-3-4-0-2-2-3-6-3			27.8	0	0
TDP157	KWLIHPTFS^ymrwp	1-1-0-0-0-1-1-3-1-0-0-0-0-0-0-0-0-1-0-0			25.4	0	0
TDP157	kw^LIHPTFSYMRWP	0-2-1-0-0-0-2-1-0-0-1-0-1-0-1-0-0-1-0-0			28.5	0	0
TDP157	kwli^HPTFSYMRWP	0-0-0-0-0-0-0-0-0-1-1-0-0-0-0-0-0-0-0-0			23.3	0	0
TDP157	kwlih^PTFSYMRWP	0-0-0-2-0-0-0-0-0-0-0-0-0-0-0-0-0-1-0-0			26.8	0	0
TDP157	kw^LIHPTFSY^mrwp	0-0-0-0-0-0-0-0-0-0-0-0-0-0-0-0-2-0-0-0			23.1	0	0
TDP157	KWLIHPTFSYMRW^p	0-0-0-1-0-0-0-0-0-1-0-0-0-0-0-0-0-0-0-0			21.4	0	0
TDP157	KWLIHPTFSYMRWP	43-28-35-9-60-34-23-6-5-40-20-14-1-2-6-1-1-3-3-1	20 times in 2 NECs	49 times in 2 NECs	39.6	36	39.7
TDP158	XQTRDQNK	1-1-0-1-1-1-1-1-2-0-1-1-1-1-1-2-2-1-1-2			31.7	0	0		XQTRDQNK	XQTRDQNK		XQTRDQNK	XQTRDQNK	XQTRDQNK	XQTRDQNK	XQTRDQNK	XQTRDQNK		XQTRDQNK	XQTRDQNK	XQTRDQNK	XQTRDQNK	XQTRDQNK	XQTRDQNK	XQTRDQNK	XQTRDQNK	XQTRDQNK	XQTRDQNK
TDP158	TRDQNKVG	0-0-0-0-0-1-0-1-1-0-0-0-1-1-1-1-1-1-1-1			25.4	0	0							TRDQNKVG		TRDQNKVG	TRDQNKVG				TRDQNKVG	TRDQNKVG	TRDQNKVG	TRDQNKVG	TRDQNKVG	TRDQNKVG	TRDQNKVG	TRDQNKVG
TDP158	QTRDQNKV	0-1-0-1-0-1-0-0-0-1-0-1-0-0-0-0-0-0-0-0		1 times in 2 NECs	22.8	0	21.6			QTRDQNKV		QTRDQNKV		QTRDQNKV				QTRDQNKV		QTRDQNKV
TDP158	XXQTRDQN	0-0-0-0-0-0-0-0-0-0-1-0-0-0-0-0-0-0-0-0		1 times in 2 NECs	21.9	0	21.9												XXQTRDQN
TDP158	XXXQTRDQ	0-2-1-1-1-1-1-1-0-1-0-1-1-0-0-1-1-0-0-1	2 times in 2 NECs	2 times in 2 NECs	26.9	24.9	27.5			XXXQTRDQ	XXXQTRDQ	XXXQTRDQ	XXXQTRDQ	XXXQTRDQ	XXXQTRDQ	XXXQTRDQ		XXXQTRDQ		XXXQTRDQ	XXXQTRDQ			XXXQTRDQ	XXXQTRDQ			XXXQTRDQ
--------
TDP158	qtr^DQNKVGEAAWY	1-1-0-1-1-1-1-1-2-0-1-1-1-1-1-2-2-1-1-2			31.7	0	0
TDP158	qtrdq^NKVGEAAWY	0-0-0-0-0-1-0-1-1-0-0-0-1-1-1-1-1-1-1-1			25.4	0	0
TDP158	qtrd^QNKVGEAAWY	0-1-0-1-0-1-0-0-0-1-0-1-0-0-0-0-0-0-0-0		1 times in 2 NECs	22.8	0	21.6
TDP158	qt^RDQNKVGEAAWY	0-0-0-0-0-0-0-0-0-0-1-0-0-0-0-0-0-0-0-0		1 times in 2 NECs	21.9	0	21.9
TDP158	q^TRDQNKVGEAAWY	0-2-1-1-1-1-1-1-0-1-0-1-1-0-0-1-1-0-0-1	2 times in 2 NECs	2 times in 2 NECs	26.9	24.9	27.5
TDP158	QTRDQNKVGEAAWY	3-1-4-3-3-3-2-2-3-2-1-2-2-2-0-3-1-2-3-3	6 times in 2 NECs	7 times in 2 NECs	28.6	25.9	24.7
TDP159	XXREANYH	0-0-0-0-0-0-0-0-0-0-0-0-0-0-0-0-1-0-0-0			26	0	0																		XXREANYH
TDP159	EANYHEQS	0-0-0-0-0-0-0-0-0-0-0-1-0-0-0-0-0-0-1-1			25.7	0	0													EANYHEQS							EANYHEQS	EANYHEQS
TDP159	XREANYHE	0-0-0-1-0-0-1-1-1-0-0-1-1-1-1-1-1-1-1-1			27.2	0	0					XREANYHE			XREANYHE	XREANYHE	XREANYHE			XREANYHE	XREANYHE	XREANYHE	XREANYHE	XREANYHE	XREANYHE	XREANYHE	XREANYHE	XREANYHE
--------
TDP159	rea^NYHEQSIGGWE	0-0-0-1-0-0-1-1-1-0-0-1-1-1-1-1-1-1-1-1			27.2	0	0
TDP159	re^ANYHEQSIGGWE	0-0-0-0-0-0-0-0-0-0-0-0-0-0-0-0-1-0-0-0			26	0	0
TDP159	reany^HEQSIGGWE	0-0-0-0-0-0-0-0-0-0-0-1-0-0-0-0-0-0-1-1			25.7	0	0
TDP159	REANYHEQSIGGWE	8-5-6-4-11-5-9-4-6-6-5-3-4-4-5-6-5-5-5-3	12 times in 2 NECs	10 times in 2 NECs	50	44.9	42.1
TDP160	XXINDFLV	0-0-0-0-0-0-0-0-0-0-0-1-0-0-0-0-0-0-0-0			25.9	0	0													XXINDFLV
TDP160	FLVRTWKM	1-1-0-2-2-1-3-3-3-1-0-0-1-1-4-1-2-2-2-2			29.3	0	0		FLVRTWKM	FLVRTWKM		FLVRTWKM	FLVRTWKM	FLVRTWKM	FLVRTWKM	FLVRTWKM	FLVRTWKM	FLVRTWKM			FLVRTWKM	FLVRTWKM	FLVRTWKM	FLVRTWKM	FLVRTWKM	FLVRTWKM	FLVRTWKM	FLVRTWKM
TDP160	VRTWKMPG	2-3-2-3-2-2-3-3-7-1-2-2-5-6-3-2-4-6-5-8			31.8	0	0		VRTWKMPG	VRTWKMPG	VRTWKMPG	VRTWKMPG	VRTWKMPG	VRTWKMPG	VRTWKMPG	VRTWKMPG	VRTWKMPG	VRTWKMPG	VRTWKMPG	VRTWKMPG	VRTWKMPG	VRTWKMPG	VRTWKMPG	VRTWKMPG	VRTWKMPG	VRTWKMPG	VRTWKMPG	VRTWKMPG
TDP160	TWKMPGLX	0-1-4-2-0-0-1-1-0-1-1-2-4-1-1-1-0-5-4-1			30.2	0	0			TWKMPGLX	TWKMPGLX	TWKMPGLX			TWKMPGLX	TWKMPGLX		TWKMPGLX	TWKMPGLX	TWKMPGLX	TWKMPGLX	TWKMPGLX	TWKMPGLX	TWKMPGLX		TWKMPGLX	TWKMPGLX	TWKMPGLX
TDP160	XXXINDFL	0-0-0-0-0-0-0-0-0-0-0-0-0-0-0-0-0-0-0-1			25.2	0	0																					XXXINDFL
TDP160	NDFLVRTW	0-0-0-0-0-0-0-0-0-0-0-0-1-0-0-0-0-0-0-0			23.3	0	0														NDFLVRTW
--------
TDP160	INDFLVRTW^kmpgl	2-3-2-3-2-2-3-3-7-1-2-2-5-6-3-2-4-6-5-7			31.8	0	0
TDP160	INDFLVR^twkmpgl	1-1-0-1-2-1-2-2-3-1-0-0-1-0-2-1-2-2-2-2			29.3	0	0
TDP160	INDFLVRTWKM^pgl	0-1-4-2-0-0-1-1-0-1-1-2-4-1-1-1-0-5-4-1			30.2	0	0
TDP160	in^DFLVRTWKMPGL	0-0-0-0-0-0-0-0-0-0-0-1-0-0-0-0-0-0-0-0			25.9	0	0
TDP160	indflvr^TWKMPGL	0-0-0-1-0-0-1-1-0-0-0-0-0-1-2-0-0-0-0-0			22.7	0	0
TDP160	indfl^VRTWKMPGL	0-0-0-0-0-0-0-0-0-0-0-0-1-0-0-0-0-0-0-0			23.3	0	0
TDP160	i^NDFLVRTW^kmpgl	0-0-0-0-0-0-0-0-0-0-0-0-0-0-0-0-0-0-0-1			25.2	0	0
TDP160	INDFLVRTWKMPGL	25-16-15-9-15-11-9-9-5-15-16-10-8-5-7-10-4-5-1-0	34 times in 2 NECs	39 times in 2 NECs	36.6	36.3	35.3
TDP161	XRNMEFKH	0-0-0-1-0-0-0-0-0-0-0-0-1-0-0-0-0-0-1-0			24.7	0	0					XRNMEFKH									XRNMEFKH						XRNMEFKH
TDP161	NMEFKHDW	0-0-0-0-0-1-1-0-1-0-1-1-0-0-1-0-0-1-1-1			26.6	0	0							NMEFKHDW	NMEFKHDW		NMEFKHDW		NMEFKHDW	NMEFKHDW			NMEFKHDW			NMEFKHDW	NMEFKHDW	NMEFKHDW
TDP161	KHDWYGTP	0-0-0-0-0-0-0-0-0-0-0-0-1-0-0-0-0-1-1-0			21.4	0	0														KHDWYGTP					KHDWYGTP	KHDWYGTP
TDP161	HDWYGTPL	0-0-2-1-0-0-0-0-0-0-2-1-3-0-0-1-0-1-1-0			26.8	0	0				HDWYGTPL	HDWYGTPL							HDWYGTPL	HDWYGTPL	HDWYGTPL			HDWYGTPL		HDWYGTPL	HDWYGTPL
--------
TDP161	RNMEFKHDWY^gtpl	0-0-2-1-0-0-0-0-0-0-2-1-3-0-0-1-0-1-1-0			26.8	0	0
TDP161	rnmef^KHDWYGTPL	0-0-0-0-0-1-1-0-1-0-1-1-0-0-1-0-0-1-1-1			26.6	0	0
TDP161	rnm^EFKHDWYGTPL	0-0-0-1-0-0-0-0-0-0-0-0-1-0-0-0-0-0-1-0			24.7	0	0
TDP161	RNMEFKHDW^ygtpl	0-0-0-0-0-0-0-0-0-0-0-0-1-0-0-0-0-1-1-0			21.4	0	0
TDP161	RNMEFKHDWYGTPL	3-4-4-2-3-1-1-4-1-6-3-4-3-0-2-5-0-3-0-0	7 times in 2 NECs	6 times in 2 NECs	35	30.4	33.5
TDP162	TNIRASVP	0-2-2-2-1-1-2-2-1-0-1-1-1-3-3-1-2-2-5-3			29	0	0			TNIRASVP	TNIRASVP	TNIRASVP	TNIRASVP	TNIRASVP	TNIRASVP	TNIRASVP	TNIRASVP		TNIRASVP	TNIRASVP	TNIRASVP	TNIRASVP	TNIRASVP	TNIRASVP	TNIRASVP	TNIRASVP	TNIRASVP	TNIRASVP
TDP162	IRASVPQL	0-0-0-0-0-0-0-0-0-0-0-0-0-1-0-0-0-0-0-0			22.4	0	0															IRASVPQL
TDP162	VPQLWWXX	0-0-2-3-1-1-1-1-2-1-1-2-2-2-0-1-1-2-2-2			31	0	0				VPQLWWXX	VPQLWWXX	VPQLWWXX	VPQLWWXX	VPQLWWXX	VPQLWWXX	VPQLWWXX	VPQLWWXX	VPQLWWXX	VPQLWWXX	VPQLWWXX	VPQLWWXX		VPQLWWXX	VPQLWWXX	VPQLWWXX	VPQLWWXX	VPQLWWXX
TDP162	PQLWWXXX	0-0-1-1-0-0-0-0-0-0-1-0-1-1-0-0-0-1-0-0			25.7	0	0				PQLWWXXX	PQLWWXXX							PQLWWXXX		PQLWWXXX	PQLWWXXX				PQLWWXXX
TDP162	PTNIRASV	0-1-0-0-0-0-0-0-0-0-0-0-0-0-1-1-0-0-0-0			25	0	0			PTNIRASV													PTNIRASV	PTNIRASV
--------
TDP162	IPTNIRASVPQL^ww	0-0-2-3-1-1-1-1-2-1-1-2-2-2-0-1-1-2-2-2			31	0	0
TDP162	IPTNIRASVPQLW^w	0-0-1-1-0-0-0-0-0-0-1-0-1-1-0-0-0-1-0-0			25.7	0	0
TDP162	iptni^RASVPQLWW	0-1-0-0-0-0-0-0-0-0-0-0-0-0-1-1-0-0-0-0			25	0	0
TDP162	iptnir^ASVPQLWW	0-1-1-1-0-0-0-1-0-0-1-1-1-1-1-1-0-0-1-1			29	0	0
TDP162	IPTNIRAS^vpqlww	0-0-0-0-0-0-0-0-0-0-0-0-0-1-0-0-0-0-0-0			22.4	0	0
TDP162	IPTNIR^asvpqlww	0-1-1-1-1-1-2-1-1-0-0-0-0-2-2-0-2-2-4-2			25.9	0	0
TDP162	IPTNIRASVPQLWW	6-3-7-4-2-5-2-1-0-4-5-3-0-0-1-1-0-0-0-0	8 times in 2 NECs	10 times in 2 NECs	31.8	30.8	30.5
TDP163	WQKGALHT	0-0-0-0-0-0-1-1-0-0-0-0-0-0-0-0-1-0-0-0			24.2	0	0								WQKGALHT	WQKGALHT									WQKGALHT
TDP163	IWQKGALH	0-1-0-0-0-0-0-0-1-0-0-0-0-0-0-0-1-0-1-0			30	0	0			IWQKGALH							IWQKGALH								IWQKGALH		IWQKGALH
TDP163	ALHTSMDP	0-0-0-1-0-0-0-0-0-0-0-0-0-0-0-0-0-0-0-0			21	0	0					ALHTSMDP
TDP163	HTSMDPQX	0-0-0-0-0-0-0-0-0-0-0-0-0-1-0-0-0-0-1-0			22.3	0	0															HTSMDPQX					HTSMDPQX
TDP163	QKGALHTS	0-0-0-0-0-0-0-0-0-0-0-0-0-1-0-0-0-0-0-0			24.4	0	0															QKGALHTS
TDP163	TSMDPQXX	2-1-1-2-1-2-2-1-1-3-1-1-1-1-1-0-1-1-1-1	4 times in 2 NECs	3 times in 2 NECs	29.2	26.3	28		TSMDPQXX	TSMDPQXX	TSMDPQXX	TSMDPQXX	TSMDPQXX	TSMDPQXX	TSMDPQXX	TSMDPQXX	TSMDPQXX	TSMDPQXX	TSMDPQXX	TSMDPQXX	TSMDPQXX	TSMDPQXX	TSMDPQXX		TSMDPQXX	TSMDPQXX	TSMDPQXX	TSMDPQXX
--------
TDP163	IWQKGALHTSM^dpq	0-0-0-0-0-0-0-0-0-0-0-0-0-1-0-0-0-0-1-0			22.3	0	0
TDP163	iwqk^GALHTSMDPQ	0-1-0-0-0-0-0-0-1-0-0-0-0-0-0-0-1-0-1-0			30	0	0
TDP163	iwqkga^LHTSMDPQ	0-0-0-0-0-0-0-0-0-0-0-0-0-1-0-0-0-0-0-0			24.4	0	0
TDP163	iwqkg^ALHTSMDPQ	0-0-0-0-0-0-1-1-0-0-0-0-0-0-0-0-1-0-0-0			24.2	0	0
TDP163	IWQKGALHT^smdpq	0-0-0-1-0-0-0-0-0-0-0-0-0-0-0-0-0-0-0-0			21	0	0
TDP163	IWQKGALHTSMD^pq	2-1-1-2-1-2-2-1-1-3-1-1-1-1-1-0-1-1-1-1	4 times in 2 NECs	3 times in 2 NECs	29.2	26.3	28
TDP163	IWQKGALHTSMDPQ	2-1-2-2-3-2-2-2-2-2-2-3-2-2-1-1-1-2-2-2	5 times in 2 NECs	4 times in 2 NECs	38.1	34.2	33.6
TDP164	XIGDNVEW	1-3-1-2-1-1-2-3-3-2-3-1-3-3-3-4-4-3-3-4	1 times in 2 NECs		35	27.9	0		XIGDNVEW	XIGDNVEW	XIGDNVEW	XIGDNVEW	XIGDNVEW	XIGDNVEW	XIGDNVEW	XIGDNVEW	XIGDNVEW	XIGDNVEW	XIGDNVEW	XIGDNVEW	XIGDNVEW	XIGDNVEW	XIGDNVEW	XIGDNVEW	XIGDNVEW	XIGDNVEW	XIGDNVEW	XIGDNVEW
TDP164	FYRDTXXX	1-0-0-1-1-1-1-1-0-1-1-0-1-0-0-1-0-1-1-0		1 times in 2 NECs	26.2	0	25		FYRDTXXX			FYRDTXXX	FYRDTXXX	FYRDTXXX	FYRDTXXX	FYRDTXXX		FYRDTXXX	FYRDTXXX		FYRDTXXX			FYRDTXXX		FYRDTXXX	FYRDTXXX
TDP164	XXIGDNVE	1-2-3-2-2-2-2-2-2-2-1-2-2-2-1-2-2-3-1-2	4 times in 2 NECs	3 times in 2 NECs	33.5	27.3	32.8		XXIGDNVE	XXIGDNVE	XXIGDNVE	XXIGDNVE	XXIGDNVE	XXIGDNVE	XXIGDNVE	XXIGDNVE	XXIGDNVE	XXIGDNVE	XXIGDNVE	XXIGDNVE	XXIGDNVE	XXIGDNVE	XXIGDNVE	XXIGDNVE	XXIGDNVE	XXIGDNVE	XXIGDNVE	XXIGDNVE
--------
TDP164	igd^NVEWIPFYRDT	1-3-1-2-1-1-2-3-3-2-3-1-3-3-3-4-4-3-3-4	1 times in 2 NECs		35	27.9	0
TDP164	IGDNVEWIPFYRD^t	1-0-0-1-1-1-1-1-0-1-1-0-1-0-0-1-0-1-1-0		1 times in 2 NECs	26.2	0	25
TDP164	ig^DNVEWIPFYRDT	1-2-3-2-2-2-2-2-2-2-1-2-2-2-1-2-2-3-1-2	4 times in 2 NECs	3 times in 2 NECs	33.5	27.3	32.8
TDP164	IGDNVEWIPFYRDT	9-6-8-6-9-6-3-7-6-6-7-6-7-7-5-7-7-5-7-6	14 times in 2 NECs	12 times in 2 NECs	31.4	28.7	31.2
TDP165	DSHAKRNM	0-0-0-0-0-0-0-1-0-0-0-0-0-0-0-0-1-0-0-0			23.7	0	0									DSHAKRNM									DSHAKRNM
TDP165	AKRNMXXX	0-0-0-0-0-0-0-0-0-0-0-0-0-0-0-0-0-0-0-1			21.1	0	0																					AKRNMXXX
TDP165	XXIEPPWV	0-0-0-1-0-0-0-0-0-1-1-0-0-1-0-0-0-0-1-1	1 times in 2 NECs	1 times in 2 NECs	27.5	23	25.3					XXIEPPWV						XXIEPPWV	XXIEPPWV			XXIEPPWV					XXIEPPWV	XXIEPPWV
--------
TDP165	IEPPWVDSHA^krnm	0-0-0-0-0-0-0-1-0-0-0-0-0-0-0-0-1-0-0-0			23.7	0	0
TDP165	IEPPWVDSHAKRN^m	0-0-0-0-0-0-0-0-0-0-0-0-0-0-0-0-0-0-0-1			21.1	0	0
TDP165	ie^PPWVDSHAKRNM	0-0-0-1-0-0-0-0-0-1-1-0-0-1-0-0-0-0-1-1	1 times in 2 NECs	1 times in 2 NECs	27.5	23	25.3
TDP165	IEPPWVDSHAKRNM	4-4-5-7-0-9-7-5-9-4-2-0-9-3-9-2-5-6-4-6	9 times in 2 NECs	7 times in 2 NECs	30.7	31.6	25.6
TDP166	VLRFIENM	0-0-0-0-0-0-0-0-0-0-0-0-0-0-0-0-0-0-0-1			22.3	0	0																					VLRFIENM
TDP166	XXXVLRFI	1-1-1-1-1-1-1-1-1-1-2-1-1-1-1-1-1-1-1-1	2 times in 2 NECs	2 times in 2 NECs	35	28.4	28		XXXVLRFI	XXXVLRFI	XXXVLRFI	XXXVLRFI	XXXVLRFI	XXXVLRFI	XXXVLRFI	XXXVLRFI	XXXVLRFI	XXXVLRFI	XXXVLRFI	XXXVLRFI	XXXVLRFI	XXXVLRFI	XXXVLRFI	XXXVLRFI	XXXVLRFI	XXXVLRFI	XXXVLRFI	XXXVLRFI
--------
TDP166	vlrf^IENMTLGQDY	0-0-0-0-0-0-0-0-0-0-0-0-0-0-0-0-0-0-0-1			22.3	0	0
TDP166	v^LRFIENMTLGQDY	1-1-1-1-1-1-1-1-1-1-2-1-1-1-1-1-1-1-1-1	2 times in 2 NECs	2 times in 2 NECs	35	28.4	28
TDP166	VLRFIENMTLGQDY	4-3-2-3-5-4-6-6-3-2-1-2-6-5-6-5-5-4-5-5	5 times in 2 NECs	9 times in 2 NECs	38.3	30.1	35.3
TDP167	FVTKPNHQ	0-2-0-0-0-0-2-5-4-0-0-0-1-1-4-1-4-1-3-4			26.2	0	0			FVTKPNHQ					FVTKPNHQ	FVTKPNHQ	FVTKPNHQ				FVTKPNHQ	FVTKPNHQ	FVTKPNHQ	FVTKPNHQ	FVTKPNHQ	FVTKPNHQ	FVTKPNHQ	FVTKPNHQ
TDP167	NHQIWDXX	0-0-0-0-0-0-0-0-0-0-0-0-0-1-0-0-0-1-0-0			24.1	0	0															NHQIWDXX				NHQIWDXX
TDP167	HQIWDXXX	0-0-0-0-1-4-0-2-0-0-2-0-1-0-0-0-0-0-2-1			27.4	0	0						HQIWDXXX	HQIWDXXX		HQIWDXXX			HQIWDXXX		HQIWDXXX						HQIWDXXX	HQIWDXXX
TDP167	HYGFVTKP	0-0-0-0-0-0-0-0-0-0-0-0-0-1-0-0-0-0-0-0			23.6	0	0															HYGFVTKP
TDP167	XXXHYGFV	0-0-0-0-0-0-0-0-1-0-0-0-0-0-0-0-0-0-0-0			22.9	0	0										XXXHYGFV
--------
TDP167	HYGFVTKPNHQIW^d	0-0-0-0-1-4-0-2-0-0-2-0-1-0-0-0-0-0-2-1			27.4	0	0
TDP167	HYGFVTK^pnhqiwd	0-2-0-0-0-0-2-5-3-0-0-0-1-1-3-1-4-1-3-4			26.2	0	0
TDP167	HYGFVTKPNHQI^wd	0-0-0-0-0-0-0-0-0-0-0-0-0-1-0-0-0-1-0-0			24.1	0	0
TDP167	hygfvtk^PNHQIWD	0-0-0-0-0-0-0-0-0-0-0-0-0-0-1-0-0-0-0-0			22.5	0	0
TDP167	hygf^VTKPNHQIWD	0-0-0-0-0-0-0-0-0-0-0-0-0-1-0-0-0-0-0-0			23.6	0	0
TDP167	h^YGFVTK^pnhqiwd	0-0-0-0-0-0-0-0-1-0-0-0-0-0-0-0-0-0-0-0			22.9	0	0
TDP167	HYGFVTKPNHQIWD	10-13-12-11-17-14-7-14-6-9-12-13-12-13-13-10-6-11-12-14	20 times in 2 NECs	21 times in 2 NECs	36.5	38.6	31.8
TDP168	XVFIDLRW	0-0-1-1-0-0-0-1-1-0-1-1-1-1-1-0-0-1-1-0			27	0	0				XVFIDLRW	XVFIDLRW				XVFIDLRW	XVFIDLRW		XVFIDLRW	XVFIDLRW	XVFIDLRW	XVFIDLRW	XVFIDLRW			XVFIDLRW	XVFIDLRW
TDP168	XXXVFIDL	0-0-0-0-0-0-0-0-1-0-0-0-0-0-0-0-0-0-0-1			21.9	0	0										XXXVFIDL											XXXVFIDL
TDP168	FIDLRWMA	0-0-0-0-0-1-1-1-1-0-0-0-0-0-1-1-2-0-0-0			27.9	0	0							FIDLRWMA	FIDLRWMA	FIDLRWMA	FIDLRWMA						FIDLRWMA	FIDLRWMA	FIDLRWMA
TDP168	LRWMAYEE	0-0-0-0-0-0-0-0-0-0-0-1-0-0-0-0-0-0-1-0			22.9	0	0													LRWMAYEE							LRWMAYEE
TDP168	RWMAYEEP	0-0-0-0-0-0-0-0-0-0-0-1-0-0-0-0-0-0-0-0			21.9	0	0													RWMAYEEP
TDP168	WMAYEEPW	0-0-0-0-0-0-0-0-0-0-0-0-0-1-0-0-0-0-1-1			27.5	0	0															WMAYEEPW					WMAYEEPW	WMAYEEPW
TDP168	AYEEPWXX	1-0-0-0-1-0-0-1-0-0-0-0-0-0-1-0-0-0-0-0			24.3	0	0		AYEEPWXX				AYEEPWXX			AYEEPWXX							AYEEPWXX
TDP168	YEEPWXXX	0-0-0-0-0-0-0-0-0-1-1-0-0-0-0-0-0-0-0-0			21.6	0	0											YEEPWXXX	YEEPWXXX
TDP168	MAYEEPWX	2-2-2-4-2-2-3-6-9-2-2-3-5-9-4-2-2-4-5-8		1 times in 2 NECs	35.7	0	21.1		MAYEEPWX	MAYEEPWX	MAYEEPWX	MAYEEPWX	MAYEEPWX	MAYEEPWX	MAYEEPWX	MAYEEPWX	MAYEEPWX	MAYEEPWX	MAYEEPWX	MAYEEPWX	MAYEEPWX	MAYEEPWX	MAYEEPWX	MAYEEPWX	MAYEEPWX	MAYEEPWX	MAYEEPWX	MAYEEPWX
TDP168	VFIDLRWM	1-1-0-1-1-1-1-0-0-1-1-1-1-1-0-0-0-0-1-0	2 times in 2 NECs	4 times in 2 NECs	27.9	23.7	26.3		VFIDLRWM	VFIDLRWM		VFIDLRWM	VFIDLRWM	VFIDLRWM	VFIDLRWM			VFIDLRWM	VFIDLRWM	VFIDLRWM	VFIDLRWM	VFIDLRWM					VFIDLRWM
--------
TDP168	VFIDLRWMAY^eepw	0-0-0-0-0-0-0-0-0-0-0-0-0-1-0-0-0-0-1-1			27.5	0	0
TDP168	vfidl^RWMAYEEPW	0-0-0-0-0-1-1-1-1-0-0-0-0-0-1-1-2-0-0-0			27.9	0	0
TDP168	vfi^DLRWMAYEEPW	0-0-1-1-0-0-0-1-1-0-1-1-1-1-1-0-0-1-1-0			27	0	0
TDP168	VFIDLRWMAYEE^pw	1-0-0-0-1-0-0-1-0-0-0-0-0-0-1-0-0-0-0-0			24.3	0	0
TDP168	VFIDLRWMA^yeepw	0-0-0-0-0-0-0-0-0-0-0-1-0-0-0-0-0-0-0-0			21.9	0	0
TDP168	v^FIDLRWMAYE^epw	0-0-0-0-0-0-0-0-1-0-0-0-0-0-0-0-0-0-0-1			21.9	0	0
TDP168	VFIDLRWMAYEEP^w	0-0-0-0-0-0-0-0-0-1-1-0-0-0-0-0-0-0-0-0			21.6	0	0
TDP168	VFIDLRWM^ayeepw	0-0-0-0-0-0-0-0-0-0-0-1-0-0-0-0-0-0-1-0			22.9	0	0
TDP168	VFIDLRWMAYE^epw	2-2-2-4-2-2-3-6-8-2-2-3-5-9-4-2-2-4-5-7		1 times in 2 NECs	35.7	0	21.1
TDP168	vfid^LRWMAYEEPW	1-1-0-1-1-1-1-0-0-1-1-1-1-1-0-0-0-0-1-0	2 times in 2 NECs	4 times in 2 NECs	27.9	23.7	26.3
TDP168	VFIDLRWMAYEEPW	16-6-8-5-20-18-21-11-4-10-5-6-2-5-10-7-4-10-4-4	12 times in 2 NECs	15 times in 2 NECs	41.3	37.6	37.5
TDP169	RNGWHHNP	0-0-0-0-0-0-0-0-0-0-0-0-0-0-0-1-1-0-1-0			23.4	0	0																	RNGWHHNP	RNGWHHNP		RNGWHHNP
--------
TDP169	QYELPSRNGW^hhnp	0-0-0-0-0-0-0-0-0-0-0-0-0-0-0-1-1-0-1-0			23.4	0	0
TDP169	QYELPSRNGWHHNP	4-5-5-6-5-4-4-3-4-5-5-6-5-6-4-5-4-5-7-2	7 times in 2 NECs	10 times in 2 NECs	29.5	28.6	28.9
TDP170	YDKWNXXX	0-1-1-4-0-1-2-1-1-1-1-3-6-5-1-1-1-6-4-5			41.9	0	0			YDKWNXXX	YDKWNXXX	YDKWNXXX		YDKWNXXX	YDKWNXXX	YDKWNXXX	YDKWNXXX	YDKWNXXX	YDKWNXXX	YDKWNXXX	YDKWNXXX	YDKWNXXX	YDKWNXXX	YDKWNXXX	YDKWNXXX	YDKWNXXX	YDKWNXXX	YDKWNXXX
TDP170	FMQVAITY	0-0-0-0-0-0-0-1-1-0-0-0-0-0-0-0-0-0-0-0			24.8	0	0									FMQVAITY	FMQVAITY
TDP170	XYAFMQVA	0-0-0-0-0-0-0-0-0-0-0-0-0-0-0-0-0-0-0-1			21.8	0	0																					XYAFMQVA
TDP170	YAFMQVAI	0-0-0-0-0-0-0-0-0-0-0-0-1-2-0-0-0-1-1-2			27.3	0	0														YAFMQVAI	YAFMQVAI				YAFMQVAI	YAFMQVAI	YAFMQVAI
TDP170	AITYDKWN	0-0-0-0-0-0-0-0-0-0-0-0-0-0-0-0-0-0-1-0			24.7	0	0																				AITYDKWN
TDP170	ITYDKWNX	0-0-0-0-0-0-0-0-0-0-0-0-0-0-0-0-1-0-0-0			21.2	0	0																		ITYDKWNX
TDP170	XXXYAFMQ	2-2-2-2-2-2-2-2-2-2-2-3-2-2-1-2-0-1-1-2	3 times in 2 NECs	1 times in 2 NECs	35.2	32.4	26.1		XXXYAFMQ	XXXYAFMQ	XXXYAFMQ	XXXYAFMQ	XXXYAFMQ	XXXYAFMQ	XXXYAFMQ	XXXYAFMQ	XXXYAFMQ	XXXYAFMQ	XXXYAFMQ	XXXYAFMQ	XXXYAFMQ	XXXYAFMQ	XXXYAFMQ	XXXYAFMQ		XXXYAFMQ	XXXYAFMQ	XXXYAFMQ
TDP170	XXYAFMQV	2-2-2-2-1-2-2-2-2-2-1-2-2-1-2-2-2-2-1-1	4 times in 2 NECs	2 times in 2 NECs	37.9	36.6	30.4		XXYAFMQV	XXYAFMQV	XXYAFMQV	XXYAFMQV	XXYAFMQV	XXYAFMQV	XXYAFMQV	XXYAFMQV	XXYAFMQV	XXYAFMQV	XXYAFMQV	XXYAFMQV	XXYAFMQV	XXYAFMQV	XXYAFMQV	XXYAFMQV	XXYAFMQV	XXYAFMQV	XXYAFMQV	XXYAFMQV
--------
TDP170	YAFMQVAITYDKW^n	0-1-1-2-0-1-2-1-1-1-1-1-3-2-1-1-1-3-1-1			41.9	0	0
TDP170	ya^FMQVAITYDKW^n	0-0-0-1-0-0-0-0-0-0-0-1-1-1-0-0-0-1-1-1			30.9	0	0
TDP170	y^AFMQVAITYDKW^n	0-0-0-1-0-0-0-0-0-0-0-1-1-1-0-0-0-1-1-1			31.2	0	0
TDP170	yafm^QVAITYDKWN	0-0-0-0-0-0-0-0-0-0-0-0-0-1-0-0-0-0-0-1			27.3	0	0
TDP170	yafm^QVAITYDKW^n	0-0-0-0-0-0-0-0-0-0-0-0-1-1-0-0-0-1-1-1			25.6	0	0
TDP170	yafmqv^AITYDKWN	0-0-0-0-0-0-0-1-1-0-0-0-0-0-0-0-0-0-0-0			24.8	0	0
TDP170	YAFMQVAITY^dkwn	0-0-0-0-0-0-0-0-0-0-0-0-0-0-0-0-0-0-1-0			24.7	0	0
TDP170	YAFMQVAITYD^kwn	0-0-0-0-0-0-0-0-0-0-0-0-0-0-0-0-1-0-0-0			21.2	0	0
TDP170	yaf^MQVAITYDKW^n	0-0-0-0-0-0-0-0-0-0-0-0-0-0-0-0-0-0-0-1			21.8	0	0
TDP170	y^AFMQVAITYDKWN	2-2-2-1-2-2-2-2-2-2-2-2-1-1-1-2-0-0-0-1	3 times in 2 NECs	1 times in 2 NECs	35.2	32.4	26.1
TDP170	ya^FMQVAITYDKWN	2-2-2-1-1-2-2-2-2-2-1-1-1-0-2-2-2-1-0-0	4 times in 2 NECs	2 times in 2 NECs	37.9	36.6	30.4
TDP170	YAFMQVAITYDKWN	8-7-8-5-5-7-5-5-5-9-6-5-4-3-4-6-4-4-3-2	16 times in 2 NECs	15 times in 2 NECs	40.5	37.7	37.2
TDP171	XXXDFDYT	0-0-1-1-0-0-0-0-0-0-1-0-0-1-0-1-0-0-0-0	1 times in 2 NECs		25.4	21.6	0				XXXDFDYT	XXXDFDYT							XXXDFDYT			XXXDFDYT		XXXDFDYT
--------
TDP171	d^FDYTIAVQMFHEV	0-0-1-1-0-0-0-0-0-0-1-0-0-1-0-1-0-0-0-0	1 times in 2 NECs		25.4	21.6	0
TDP171	DFDYTIAVQMFHEV	4-3-7-6-4-2-2-2-4-8-7-3-3-3-7-5-2-5-5-3	14 times in 2 NECs	10 times in 2 NECs	39.1	38.3	39.3
TDP172	WGNRSPLE	0-0-0-0-0-0-1-0-0-0-0-0-0-0-0-0-0-0-0-1			21.9	0	0								WGNRSPLE													WGNRSPLE
TDP172	GNRSPLEK	0-0-0-0-0-0-0-0-1-0-0-0-0-0-0-1-0-0-0-0			23.4	0	0										GNRSPLEK							GNRSPLEK
TDP172	SPLEKMVX	2-4-2-4-2-2-4-6-4-3-2-2-3-8-5-5-6-4-7-4			36.5	0	0		SPLEKMVX	SPLEKMVX	SPLEKMVX	SPLEKMVX	SPLEKMVX	SPLEKMVX	SPLEKMVX	SPLEKMVX	SPLEKMVX	SPLEKMVX	SPLEKMVX	SPLEKMVX	SPLEKMVX	SPLEKMVX	SPLEKMVX	SPLEKMVX	SPLEKMVX	SPLEKMVX	SPLEKMVX	SPLEKMVX
TDP172	FDWWGNRS	0-0-1-1-0-0-0-0-0-0-1-2-2-1-0-0-0-2-2-2			26.9	0	0				FDWWGNRS	FDWWGNRS							FDWWGNRS	FDWWGNRS	FDWWGNRS	FDWWGNRS				FDWWGNRS	FDWWGNRS	FDWWGNRS
TDP172	LEKMVXXX	0-0-0-1-0-0-0-0-0-0-0-1-1-0-0-0-0-1-0-0			24.1	0	0					LEKMVXXX								LEKMVXXX	LEKMVXXX					LEKMVXXX
TDP172	XFDWWGNR	0-0-0-0-0-0-0-0-0-0-0-0-0-1-0-0-0-0-0-0			22.8	0	0															XFDWWGNR
--------
TDP172	FDWWGNRSPLE^kmv	2-4-2-4-2-2-4-6-4-3-2-2-3-7-5-5-6-4-7-4			36.5	0	0
TDP172	fdww^GNRSPLEKMV	0-0-1-0-0-0-0-0-0-0-1-1-1-1-0-0-0-1-2-2			26.9	0	0
TDP172	FDWWGNR^splekmv	0-0-0-0-0-0-1-0-0-0-0-0-0-0-0-0-0-0-0-0			21.1	0	0
TDP172	fdwwgnr^SPLEKMV	0-0-0-0-0-0-0-0-0-0-0-0-0-0-0-0-0-0-0-1			21.9	0	0
TDP172	fdww^GNRSPLEKM^v	0-0-0-1-0-0-0-0-0-0-0-1-1-0-0-0-0-1-0-0			24.1	0	0
TDP172	fdw^WGNRSPLE^kmv	0-0-0-0-0-0-0-0-0-0-0-0-0-1-0-0-0-0-0-0			22.8	0	0
TDP172	FDWWGNRS^plekmv	0-0-0-0-0-0-0-0-1-0-0-0-0-0-0-1-0-0-0-0			23.4	0	0
TDP172	FDWWGNRSPLEKMV	20-13-16-11-18-15-12-5-2-21-17-7-4-2-7-6-2-4-1-0	32 times in 2 NECs	37 times in 2 NECs	35.4	34	33.5
TDP173	FNEYAMWR	0-0-0-0-0-0-0-0-0-0-0-0-0-0-0-0-0-0-0-1			22.7	0	0																					FNEYAMWR
TDP173	MWRLDIIP	0-0-0-0-0-1-0-0-0-0-0-0-0-1-0-0-1-0-1-1			25.1	0	0							MWRLDIIP								MWRLDIIP			MWRLDIIP		MWRLDIIP	MWRLDIIP
TDP173	WRLDIIPE	0-0-0-0-0-0-0-0-0-0-0-0-0-0-0-0-0-0-0-0	1 times in 2 NECs		0	24.8	0
--------
TDP173	FNEYAMWRL^diipe	0-0-0-0-0-1-0-0-0-0-0-0-0-1-0-0-1-0-1-1			25.1	0	0
TDP173	fney^AMWRLDIIPE	0-0-0-0-0-0-0-0-0-0-0-0-0-0-0-0-0-0-0-1			22.7	0	0
TDP173	FNEYAMWRLD^iipe	0-0-0-0-0-0-0-0-0-0-0-0-0-0-0-0-0-0-0-0	1 times in 2 NECs		0	24.8	0
TDP173	FNEYAMWRLDIIPE	6-6-6-6-7-3-5-4-9-4-7-7-5-4-6-4-5-5-7-3	8 times in 2 NECs	10 times in 2 NECs	38.8	37.4	31.2
TDP174	WFQHNPKT	1-0-1-0-1-0-0-1-1-1-1-0-1-1-0-1-2-1-1-2			28.8	0	0		WFQHNPKT		WFQHNPKT		WFQHNPKT			WFQHNPKT	WFQHNPKT	WFQHNPKT	WFQHNPKT		WFQHNPKT	WFQHNPKT		WFQHNPKT	WFQHNPKT	WFQHNPKT	WFQHNPKT	WFQHNPKT
TDP174	FQHNPKTV	0-0-0-0-0-0-0-0-1-0-0-0-0-0-1-1-1-0-0-1			28.4	0	0										FQHNPKTV						FQHNPKTV	FQHNPKTV	FQHNPKTV			FQHNPKTV
TDP174	PKTVFGSD	0-0-0-0-0-0-0-0-1-0-0-0-0-0-0-2-0-1-1-0			24.3	0	0										PKTVFGSD							PKTVFGSD		PKTVFGSD	PKTVFGSD
TDP174	KTVFGSDL	0-0-0-1-0-0-0-0-0-0-0-0-1-0-0-0-0-1-0-0			22.6	0	0					KTVFGSDL									KTVFGSDL					KTVFGSDL
--------
TDP174	wfqh^NPKTVFGSDL	1-0-1-0-1-0-0-1-1-1-1-0-1-1-0-1-2-1-1-2			28.8	0	0
TDP174	wfqhn^PKTVFGSDL	0-0-0-0-0-0-0-0-1-0-0-0-0-0-1-1-1-0-0-1			28.4	0	0
TDP174	WFQHNPKTVF^gsdl	0-0-0-1-0-0-0-0-0-0-0-0-1-0-0-0-0-1-0-0			22.6	0	0
TDP174	WFQHNPKTV^fgsdl	0-0-0-0-0-0-0-0-1-0-0-0-0-0-0-2-0-1-1-0			24.3	0	0
TDP174	WFQHNPKTVFGSDL	2-0-2-1-2-0-0-2-2-0-0-3-0-4-0-0-1-0-0-1	1 times in 2 NECs	2 times in 2 NECs	30.4	25.6	24.7
TDP175	QLLTMNEI	0-0-0-0-0-0-0-1-0-0-0-0-0-0-0-0-1-0-0-0			23.8	0	0									QLLTMNEI									QLLTMNEI
TDP175	EIFRKWHX	0-0-0-1-0-1-1-2-0-0-0-1-1-1-1-1-1-1-1-1			34.1	0	0					EIFRKWHX		EIFRKWHX	EIFRKWHX	EIFRKWHX				EIFRKWHX	EIFRKWHX	EIFRKWHX	EIFRKWHX	EIFRKWHX	EIFRKWHX	EIFRKWHX	EIFRKWHX	EIFRKWHX
TDP175	LLTMNEIF	0-0-0-0-0-0-0-0-0-0-0-0-0-1-0-0-0-1-1-1			24.2	0	0															LLTMNEIF				LLTMNEIF	LLTMNEIF	LLTMNEIF
TDP175	MNEIFRKW	0-0-0-0-0-0-0-0-0-0-0-1-0-0-0-0-0-0-0-0			21.7	0	0													MNEIFRKW
TDP175	FRKWHXXX	0-0-1-1-0-1-0-0-0-1-1-2-1-0-0-0-0-1-0-0			31.8	0	0				FRKWHXXX	FRKWHXXX		FRKWHXXX				FRKWHXXX	FRKWHXXX	FRKWHXXX	FRKWHXXX					FRKWHXXX
--------
TDP175	YQLLTMNEIFR^kwh	0-0-0-1-0-1-1-1-0-0-0-1-1-1-1-1-0-1-1-1			34.1	0	0
TDP175	YQLLTMNEIFRKW^h	0-0-1-1-0-1-0-0-0-1-1-2-1-0-0-0-0-1-0-0			31.8	0	0
TDP175	yqlltm^NEIFRKWH	0-0-0-0-0-0-0-0-0-0-0-0-0-1-0-0-0-1-1-1			24.2	0	0
TDP175	yqllt^MNEIFR^kwh	0-0-0-0-0-0-0-1-0-0-0-0-0-0-0-0-1-0-0-0			23.8	0	0
TDP175	YQLLTMNEI^frkwh	0-0-0-0-0-0-0-0-0-0-0-1-0-0-0-0-0-0-0-0			21.7	0	0
TDP175	YQLLTMNEIFRKWH	0-0-0-0-0-2-0-0-0-1-0-0-0-0-0-0-0-0-0-0	1 times in 2 NECs	1 times in 2 NECs	23.4	23.1	23.2
TDP176	FLKAHSDV	0-2-0-0-1-0-1-1-2-0-1-0-2-1-0-3-2-2-2-2			30.1	0	0			FLKAHSDV			FLKAHSDV		FLKAHSDV	FLKAHSDV	FLKAHSDV		FLKAHSDV		FLKAHSDV	FLKAHSDV		FLKAHSDV	FLKAHSDV	FLKAHSDV	FLKAHSDV	FLKAHSDV
TDP176	LKAHSDVW	0-0-0-0-0-0-0-0-1-0-0-0-0-0-0-0-0-0-0-0			22.1	0	0										LKAHSDVW
TDP176	PYQDAXXX	0-0-1-1-0-0-0-0-0-1-0-1-1-1-0-0-0-0-1-0		1 times in 2 NECs	27.6	0	28				PYQDAXXX	PYQDAXXX						PYQDAXXX		PYQDAXXX	PYQDAXXX	PYQDAXXX					PYQDAXXX
--------
TDP176	flka^HSDVWPYQDA	0-2-0-0-1-0-1-1-2-0-1-0-2-1-0-3-2-2-2-2			30.1	0	0
TDP176	flkah^SDVWPYQDA	0-0-0-0-0-0-0-0-1-0-0-0-0-0-0-0-0-0-0-0			22.1	0	0
TDP176	FLKAHSDVWPYQD^a	0-0-1-1-0-0-0-0-0-1-0-1-1-1-0-0-0-0-1-0		1 times in 2 NECs	27.6	0	28
TDP176	FLKAHSDVWPYQDA	3-3-3-5-4-5-5-6-6-7-3-4-4-5-10-5-5-3-4-4	7 times in 2 NECs	9 times in 2 NECs	38.4	37	37.7
TDP177	XXXLEYFP	0-0-0-0-0-0-0-0-1-0-0-0-0-0-0-0-1-0-0-0			26.5	0	0										XXXLEYFP								XXXLEYFP
TDP177	EVNDDVKX	1-1-0-1-1-0-1-1-2-0-1-0-1-2-1-1-2-1-2-1			31.6	0	0		EVNDDVKX	EVNDDVKX		EVNDDVKX	EVNDDVKX		EVNDDVKX	EVNDDVKX	EVNDDVKX		EVNDDVKX		EVNDDVKX	EVNDDVKX	EVNDDVKX	EVNDDVKX	EVNDDVKX	EVNDDVKX	EVNDDVKX	EVNDDVKX
TDP177	XXLEYFPI	0-0-0-0-0-0-0-0-0-0-0-0-0-0-0-0-1-0-0-0			31.1	0	0																		XXLEYFPI
TDP177	VNDDVKXX	0-0-0-1-0-0-0-0-0-1-1-1-0-0-0-0-0-0-1-1	1 times in 2 NECs	1 times in 2 NECs	25.4	21.4	21.3					VNDDVKXX						VNDDVKXX	VNDDVKXX	VNDDVKXX							VNDDVKXX	VNDDVKXX
--------
TDP177	le^YFPIWEVNDDVK	0-0-0-0-0-0-0-0-0-0-0-0-0-0-0-0-1-0-0-0			31.1	0	0
TDP177	l^EYFPIWEVNDDVK	0-0-0-0-0-0-0-0-1-0-0-0-0-0-0-0-1-0-0-0			26.5	0	0
TDP177	LEYFPIWEVND^dvk	1-1-0-1-1-0-1-1-2-0-1-0-1-2-1-1-2-1-2-1			31.6	0	0
TDP177	LEYFPIWEVNDD^vk	0-0-0-1-0-0-0-0-0-1-1-1-0-0-0-0-0-0-1-1	1 times in 2 NECs	1 times in 2 NECs	25.4	21.4	21.3
TDP177	LEYFPIWEVNDDVK	22-18-21-26-15-16-13-19-22-17-16-19-18-18-17-20-20-20-19-20	37 times in 2 NECs	33 times in 2 NECs	58.5	55.5	50.4
TDP178	AGKRRDWX	0-0-0-0-0-0-0-0-0-0-1-0-0-0-0-0-0-0-0-0			24.9	0	0												AGKRRDWX
TDP178	KRRDWXXX	1-0-0-0-0-0-0-0-0-1-1-0-0-0-0-0-0-0-0-0			23.4	0	0		KRRDWXXX									KRRDWXXX	KRRDWXXX
--------
TDP178	YWMSTHLAGKR^rdw	0-0-0-0-0-0-0-0-0-0-1-0-0-0-0-0-0-0-0-0			24.9	0	0
TDP178	YWMSTHLAGKRRD^w	1-0-0-0-0-0-0-0-0-1-1-0-0-0-0-0-0-0-0-0			23.4	0	0
TDP178	YWMSTHLAGKRRDW	4-2-0-1-0-1-1-0-0-9-0-0-0-0-0-0-0-0-0-0	5 times in 2 NECs	13 times in 2 NECs	24.4	23.1	25.8
TDP179	VSARINTT	0-0-0-0-0-0-0-0-1-0-0-0-0-0-0-0-1-0-0-0			24.1	0	0										VSARINTT								VSARINTT
TDP179	NTTFDXXX	0-1-0-1-1-1-0-1-0-0-1-0-1-0-0-0-0-0-0-0			31	0	0			NTTFDXXX		NTTFDXXX	NTTFDXXX	NTTFDXXX		NTTFDXXX			NTTFDXXX		NTTFDXXX
TDP179	PVSARINT	0-1-0-1-0-0-0-1-1-0-0-0-1-0-0-0-0-0-0-0			22.7	0	0			PVSARINT		PVSARINT				PVSARINT	PVSARINT				PVSARINT
--------
TDP179	LWQPVSARINTTF^d	0-1-0-1-1-1-0-1-0-0-1-0-1-0-0-0-0-0-0-0			31	0	0
TDP179	lwqpvsa^RINTTFD	0-1-0-1-0-0-0-1-1-0-0-0-1-0-0-0-0-0-0-0			22.7	0	0
TDP179	LWQPVSAR^inttfd	0-0-0-0-0-0-0-0-1-0-0-0-0-0-0-0-1-0-0-0			24.1	0	0
TDP179	LWQPVSARINTTFD	8-6-6-7-7-5-4-5-4-7-5-6-6-6-6-3-1-7-5-3	10 times in 2 NECs	10 times in 2 NECs	39.6	35.1	37.8
TDP180	XXLDGYWD	1-0-0-0-1-2-0-0-0-1-0-0-1-0-0-0-0-0-0-0	1 times in 2 NECs		29.8	23.4	0		XXLDGYWD				XXLDGYWD	XXLDGYWD				XXLDGYWD			XXLDGYWD
TDP180	YWDHKFEM	0-0-0-0-0-0-0-0-0-0-0-0-0-0-1-0-2-0-0-0			22.5	0	0																YWDHKFEM		YWDHKFEM
TDP180	DHKFEMLT	0-0-0-0-0-1-0-1-2-0-0-0-0-0-0-0-1-0-0-1			25.6	0	0							DHKFEMLT		DHKFEMLT	DHKFEMLT								DHKFEMLT			DHKFEMLT
TDP180	FEMLTWXX	0-0-0-0-0-0-1-1-1-0-0-0-0-0-0-1-0-1-0-1			26.2	0	0								FEMLTWXX	FEMLTWXX	FEMLTWXX							FEMLTWXX		FEMLTWXX		FEMLTWXX
TDP180	LDGYWDHK	0-0-0-0-0-0-0-0-0-0-0-0-0-0-0-0-0-0-0-1			22.7	0	0																					LDGYWDHK
--------
TDP180	LDGYWDH^kfemltw	0-0-0-0-0-0-0-0-0-0-0-0-0-0-1-0-2-0-0-0			22.5	0	0
TDP180	ld^GYWDHKFEMLTW	1-0-0-0-1-2-0-0-0-1-0-0-1-0-0-0-0-0-0-0	1 times in 2 NECs		29.8	23.4	0
TDP180	LDGYWDHKF^emltw	0-0-0-0-0-1-0-1-2-0-0-0-0-0-0-0-1-0-0-1			25.6	0	0
TDP180	LDGYWDHKFEML^tw	0-0-0-0-0-0-1-1-1-0-0-0-0-0-0-1-0-1-0-1			26.2	0	0
TDP180	ldgy^WDHKFEMLTW	0-0-0-0-0-0-0-0-0-0-0-0-0-0-0-0-0-0-0-1			22.7	0	0
TDP180	LDGYWDHKFEMLTW	7-5-7-9-4-5-5-9-6-5-10-5-5-12-3-2-1-3-4-2	6 times in 2 NECs	4 times in 2 NECs	32.7	28	24.1
TDP181	XLNMKWTR	0-0-0-0-0-0-0-0-0-0-0-0-0-0-0-0-0-0-0-1			21.8	0	0																					XLNMKWTR
TDP181	RVLFDGYQ	0-0-2-4-0-0-0-0-0-0-1-1-0-1-0-0-0-2-0-1			28.4	0	0				RVLFDGYQ	RVLFDGYQ							RVLFDGYQ	RVLFDGYQ		RVLFDGYQ				RVLFDGYQ		RVLFDGYQ
TDP181	MKWTRVLF	1-1-1-1-0-1-3-1-2-1-1-1-2-2-1-2-1-1-2-1			31.1	0	0		MKWTRVLF	MKWTRVLF	MKWTRVLF	MKWTRVLF		MKWTRVLF	MKWTRVLF	MKWTRVLF	MKWTRVLF	MKWTRVLF	MKWTRVLF	MKWTRVLF	MKWTRVLF	MKWTRVLF	MKWTRVLF	MKWTRVLF	MKWTRVLF	MKWTRVLF	MKWTRVLF	MKWTRVLF
TDP181	KWTRVLFD	0-0-0-0-0-0-0-0-0-0-0-1-0-1-0-0-0-0-0-0			24.5	0	0													KWTRVLFD		KWTRVLFD
TDP181	WTRVLFDG	0-1-0-0-0-0-0-0-0-0-0-0-0-0-0-0-0-1-1-0			25.1	0	0			WTRVLFDG																WTRVLFDG	WTRVLFDG
TDP181	FDGYQXXX	0-2-6-7-0-1-1-2-0-4-4-5-4-2-1-1-0-4-2-1			33.9	0	0			FDGYQXXX	FDGYQXXX	FDGYQXXX		FDGYQXXX	FDGYQXXX	FDGYQXXX		FDGYQXXX	FDGYQXXX	FDGYQXXX	FDGYQXXX	FDGYQXXX	FDGYQXXX	FDGYQXXX		FDGYQXXX	FDGYQXXX	FDGYQXXX
TDP181	NMKWTRVL	1-1-0-1-0-1-0-1-0-0-0-1-1-0-1-1-1-1-1-1			27.2	0	0		NMKWTRVL	NMKWTRVL		NMKWTRVL		NMKWTRVL		NMKWTRVL				NMKWTRVL	NMKWTRVL		NMKWTRVL	NMKWTRVL	NMKWTRVL	NMKWTRVL	NMKWTRVL	NMKWTRVL
TDP181	LNMKWTRV	0-1-2-2-0-1-1-2-0-1-2-3-3-2-1-0-0-4-3-2			30.2	0	0			LNMKWTRV	LNMKWTRV	LNMKWTRV		LNMKWTRV	LNMKWTRV	LNMKWTRV		LNMKWTRV	LNMKWTRV	LNMKWTRV	LNMKWTRV	LNMKWTRV	LNMKWTRV			LNMKWTRV	LNMKWTRV	LNMKWTRV
TDP181	VLFDGYQX	4-2-6-4-2-3-3-2-0-4-3-3-3-1-1-3-0-2-4-1	5 times in 2 NECs	5 times in 2 NECs	32.9	28.6	31.2		VLFDGYQX	VLFDGYQX	VLFDGYQX	VLFDGYQX	VLFDGYQX	VLFDGYQX	VLFDGYQX	VLFDGYQX		VLFDGYQX	VLFDGYQX	VLFDGYQX	VLFDGYQX	VLFDGYQX	VLFDGYQX	VLFDGYQX		VLFDGYQX	VLFDGYQX	VLFDGYQX
--------
TDP181	LNMKWTRVLFDGY^q	0-2-5-6-0-1-1-1-0-4-3-3-2-1-1-1-0-2-0-0			33.9	0	0
TDP181	lnmk^WTRVLFDGYQ	0-1-1-1-0-1-1-1-0-1-1-1-1-1-1-0-0-2-1-1			30.2	0	0
TDP181	lnmk^WTRVLFDGY^q	0-0-1-1-0-0-0-1-0-0-1-2-2-1-0-0-0-2-2-1			29.3	0	0
TDP181	lnmkwt^RVLFDGYQ	1-1-1-1-0-1-2-1-2-1-1-1-2-2-1-2-1-1-2-1			31.1	0	0
TDP181	LNMKWTRVLF^dgyq	0-0-2-4-0-0-0-0-0-0-1-1-0-1-0-0-0-2-0-0			28.4	0	0
TDP181	lnmkw^TRVLFDGYQ	1-1-0-1-0-1-0-1-0-0-0-1-1-0-1-1-1-1-1-1			27.2	0	0
TDP181	LNMKWTR^vlfdgyq	0-0-0-0-0-0-0-0-0-0-0-1-0-1-0-0-0-0-0-0			24.5	0	0
TDP181	LNMKWTRV^lfdgyq	0-1-0-0-0-0-0-0-0-0-0-0-0-0-0-0-0-1-1-0			25.1	0	0
TDP181	LNMKWT^rvlfdgyq	0-0-0-0-0-0-1-0-0-0-0-0-0-0-0-0-0-0-0-0			21	0	0
TDP181	lnm^KWTRVLF^dgyq	0-0-0-0-0-0-0-0-0-0-0-0-0-0-0-0-0-0-0-1			21.8	0	0
TDP181	LNMKWTRVLFD^gyq	4-2-6-4-2-3-3-2-0-4-3-3-3-1-1-3-0-2-4-1	5 times in 2 NECs	5 times in 2 NECs	32.9	28.6	31.2
TDP181	LNMKWTRVLFDGYQ	4-3-4-2-4-3-2-2-1-5-3-3-1-2-3-3-1-1-0-0	6 times in 2 NECs	9 times in 2 NECs	41.3	36.8	37
TDP182	EHYNAPDN	0-0-0-0-0-0-0-0-0-0-0-0-0-0-0-0-1-0-0-1			25	0	0																		EHYNAPDN			EHYNAPDN
TDP182	NAPDNXXX	1-1-1-1-1-1-1-1-1-1-1-1-1-1-1-1-1-1-1-1	2 times in 2 NECs		35	30.8	0		NAPDNXXX	NAPDNXXX	NAPDNXXX	NAPDNXXX	NAPDNXXX	NAPDNXXX	NAPDNXXX	NAPDNXXX	NAPDNXXX	NAPDNXXX	NAPDNXXX	NAPDNXXX	NAPDNXXX	NAPDNXXX	NAPDNXXX	NAPDNXXX	NAPDNXXX	NAPDNXXX	NAPDNXXX	NAPDNXXX
TDP182	LQGISQEH	0-1-0-0-0-0-0-1-0-0-0-0-1-0-1-1-1-0-0-1			23.4	0	0			LQGISQEH						LQGISQEH					LQGISQEH		LQGISQEH	LQGISQEH	LQGISQEH			LQGISQEH
--------
TDP182	LQGISQEHYNAPD^n	1-1-1-1-1-1-1-1-1-1-1-1-1-1-1-1-1-1-1-1	2 times in 2 NECs		35	30.8	0
TDP182	LQGISQEHYN^apdn	0-0-0-0-0-0-0-0-0-0-0-0-0-0-0-0-1-0-0-1			25	0	0
TDP182	lqgi^SQEHYNAPDN	0-1-0-0-0-0-0-1-0-0-0-0-1-0-1-1-1-0-0-1			23.4	0	0
TDP182	LQGISQEHYNAPDN	7-6-6-7-6-6-6-4-4-7-5-6-6-4-3-6-3-4-5-6	11 times in 2 NECs	11 times in 2 NECs	37.8	35.2	37.3
TDP183	KNQDRMGN	0-0-0-0-0-0-0-0-0-0-0-0-0-0-0-0-1-0-0-0			22.2	0	0																		KNQDRMGN
TDP183	QDRMGNXX	0-0-2-0-0-0-0-0-0-0-1-0-1-1-0-0-0-1-0-0			25.6	0	0				QDRMGNXX								QDRMGNXX		QDRMGNXX	QDRMGNXX				QDRMGNXX
TDP183	DRMGNXXX	0-0-0-0-0-0-0-0-0-1-0-0-0-1-0-0-0-0-1-0		1 times in 2 NECs	24.4	0	23.4											DRMGNXXX				DRMGNXXX					DRMGNXXX
--------
TDP183	LHAEGVKNQDRM^gn	0-0-2-0-0-0-0-0-0-0-1-0-1-1-0-0-0-1-0-0			25.6	0	0
TDP183	LHAEGVKNQD^rmgn	0-0-0-0-0-0-0-0-0-0-0-0-0-0-0-0-1-0-0-0			22.2	0	0
TDP183	LHAEGVKNQDRMG^n	0-0-0-0-0-0-0-0-0-1-0-0-0-1-0-0-0-0-1-0		1 times in 2 NECs	24.4	0	23.4
TDP183	LHAEGVKNQDRMGN	3-5-3-5-2-3-3-1-2-5-2-3-3-4-1-3-3-4-3-2	5 times in 2 NECs	9 times in 2 NECs	31.6	35	31.2
TDP184	XXXLAMYS	0-0-0-0-0-0-0-0-0-0-0-0-0-0-0-0-1-0-0-0			21.7	0	0																		XXXLAMYS
TDP184	TPHILWDE	0-0-0-0-0-0-0-0-0-0-0-0-1-1-0-0-0-0-1-1			25	0	0														TPHILWDE	TPHILWDE					TPHILWDE	TPHILWDE
TDP184	ILWDEXXX	1-2-1-3-1-1-0-2-2-1-2-2-2-3-2-1-0-3-3-1			31.4	0	0		ILWDEXXX	ILWDEXXX	ILWDEXXX	ILWDEXXX	ILWDEXXX	ILWDEXXX		ILWDEXXX	ILWDEXXX	ILWDEXXX	ILWDEXXX	ILWDEXXX	ILWDEXXX	ILWDEXXX	ILWDEXXX	ILWDEXXX		ILWDEXXX	ILWDEXXX	ILWDEXXX
TDP184	LAMYSFTP	0-1-0-0-0-1-1-2-2-0-1-1-1-2-0-2-2-2-2-3			31.5	0	0			LAMYSFTP				LAMYSFTP	LAMYSFTP	LAMYSFTP	LAMYSFTP		LAMYSFTP	LAMYSFTP	LAMYSFTP	LAMYSFTP		LAMYSFTP	LAMYSFTP	LAMYSFTP	LAMYSFTP	LAMYSFTP
TDP184	XLAMYSFT	0-0-0-2-0-0-0-2-1-0-1-0-1-3-2-1-1-2-3-4			34.3	0	0					XLAMYSFT				XLAMYSFT	XLAMYSFT		XLAMYSFT		XLAMYSFT	XLAMYSFT	XLAMYSFT	XLAMYSFT	XLAMYSFT	XLAMYSFT	XLAMYSFT	XLAMYSFT
TDP184	PHILWDEX	1-0-2-1-0-1-1-1-1-2-2-2-2-2-1-1-0-1-1-3	1 times in 2 NECs	2 times in 2 NECs	30.8	21.2	25.2		PHILWDEX		PHILWDEX	PHILWDEX		PHILWDEX	PHILWDEX	PHILWDEX	PHILWDEX	PHILWDEX	PHILWDEX	PHILWDEX	PHILWDEX	PHILWDEX	PHILWDEX	PHILWDEX		PHILWDEX	PHILWDEX	PHILWDEX
--------
TDP184	lam^YSFTPHILWDE	0-0-0-1-0-0-0-1-1-0-1-0-1-2-1-1-1-1-2-2			34.3	0	0
TDP184	LAMYSFTPHILWD^e	1-2-1-2-1-1-0-1-2-1-2-2-2-2-1-1-0-2-2-0			31.4	0	0
TDP184	lamy^SFTPHILWDE	0-1-0-0-0-1-1-2-2-0-1-1-1-2-0-2-2-2-2-3			31.5	0	0
TDP184	LAMYSFTPHI^lwde	0-0-0-0-0-0-0-0-0-0-0-0-1-1-0-0-0-0-1-1			25	0	0
TDP184	lam^YSFTPHILWD^e	0-0-0-1-0-0-0-1-0-0-0-0-0-1-1-0-0-1-1-1			26.6	0	0
TDP184	l^AMYSFTPHILWDE	0-0-0-0-0-0-0-0-0-0-0-0-0-0-0-0-1-0-0-0			21.7	0	0
TDP184	lam^YSFTPHIL^wde	0-0-0-0-0-0-0-0-0-0-0-0-0-0-0-0-0-0-0-1			22.8	0	0
TDP184	LAMYSFTPHIL^wde	1-0-2-1-0-1-1-1-1-2-2-2-2-2-1-1-0-1-1-2	1 times in 2 NECs	2 times in 2 NECs	30.8	21.2	25.2
TDP184	LAMYSFTPHILWDE	5-6-4-4-5-3-3-4-4-3-4-4-3-5-4-4-2-3-3-2	8 times in 2 NECs	8 times in 2 NECs	36.2	32	39.9
TDP185	LMNNFADP	0-0-0-0-0-0-0-0-0-0-0-0-0-1-0-1-0-0-0-0			25.4	0	0															LMNNFADP		LMNNFADP
TDP185	MIQYLXXX	1-1-0-1-1-0-1-1-0-1-0-1-2-2-0-0-0-1-0-2	1 times in 2 NECs		27.9	22.4	0		MIQYLXXX	MIQYLXXX		MIQYLXXX	MIQYLXXX		MIQYLXXX	MIQYLXXX		MIQYLXXX		MIQYLXXX	MIQYLXXX	MIQYLXXX				MIQYLXXX		MIQYLXXX
TDP185	XXXLMNNF	0-0-0-1-0-0-0-1-1-0-1-0-1-0-0-0-0-0-0-0			24.8	0	0					XXXLMNNF				XXXLMNNF	XXXLMNNF		XXXLMNNF		XXXLMNNF
TDP185	XLMNNFAD	0-0-0-0-0-0-0-0-0-0-0-0-0-0-0-0-0-0-0-1			22.6	0	0																					XLMNNFAD
--------
TDP185	LMNNFADPGMIQY^l	1-1-0-1-1-0-1-1-0-1-0-1-2-2-0-0-0-1-0-2	1 times in 2 NECs		27.9	22.4	0
TDP185	l^MNNFADPGMIQYL	0-0-0-1-0-0-0-1-1-0-1-0-1-0-0-0-0-0-0-0			24.8	0	0
TDP185	lmnn^FADPGMIQYL	0-0-0-0-0-0-0-0-0-0-0-0-0-1-0-1-0-0-0-0			25.4	0	0
TDP185	lmn^NFADPGMIQYL	0-0-0-0-0-0-0-0-0-0-0-0-0-0-0-0-0-0-0-1			22.6	0	0
TDP185	LMNNFADPGMIQYL	1-5-7-4-3-2-0-0-1-5-2-1-2-2-4-3-2-5-2-1	10 times in 2 NECs	10 times in 2 NECs	31.2	30	35.3
TDP186	SWQTERHV	0-0-0-0-0-0-1-1-0-0-0-0-0-1-0-0-1-0-0-0			24.6	0	0								SWQTERHV	SWQTERHV						SWQTERHV			SWQTERHV
TDP186	QTERHVYF	0-0-0-0-0-0-1-0-0-0-0-1-1-0-0-0-1-0-1-2			25.6	0	0								QTERHVYF					QTERHVYF	QTERHVYF				QTERHVYF		QTERHVYF	QTERHVYF
TDP186	RHVYFAXX	0-0-0-0-0-0-0-0-0-0-0-0-1-1-0-0-0-0-1-2			23.3	0	0														RHVYFAXX	RHVYFAXX					RHVYFAXX	RHVYFAXX
TDP186	HVYFAXXX	0-0-0-0-0-0-0-0-0-0-0-0-1-1-0-0-0-0-1-1			25.5	0	0														HVYFAXXX	HVYFAXXX					HVYFAXXX	HVYFAXXX
TDP186	QSSWQTER	0-0-0-0-0-0-0-0-0-0-0-0-0-0-0-0-0-0-0-1			23.4	0	0																					QSSWQTER
TDP186	XMQSSWQT	0-0-0-0-0-0-0-0-0-0-0-0-0-2-0-0-0-0-0-1			22.5	0	0															XMQSSWQT						XMQSSWQT
--------
TDP186	MQSSWQTERHVY^fa	0-0-0-0-0-0-0-0-0-0-0-0-1-0-0-0-0-0-1-2			23.3	0	0
TDP186	MQSSWQTERHVYF^a	0-0-0-0-0-0-0-0-0-0-0-0-1-0-0-0-0-0-1-1			25.5	0	0
TDP186	MQSSWQTER^hvyfa	0-0-0-0-0-0-1-0-0-0-0-1-1-0-0-0-1-0-1-2			25.6	0	0
TDP186	mqssw^QTERHVYFA	0-0-0-0-0-0-0-0-0-0-0-0-0-0-0-0-0-0-0-1			23.4	0	0
TDP186	mqsswqt^ERHVYFA	0-0-0-0-0-0-1-1-0-0-0-0-0-1-0-0-1-0-0-0			24.6	0	0
TDP186	mqs^SWQTERHVYF^a	0-0-0-0-0-0-0-0-0-0-0-0-0-1-0-0-0-0-0-0			22	0	0
TDP186	mqs^SWQTERHVY^fa	0-0-0-0-0-0-0-0-0-0-0-0-0-1-0-0-0-0-0-0			22.5	0	0
TDP186	mqs^SWQTERHVYFA	0-0-0-0-0-0-0-0-0-0-0-0-0-0-0-0-0-0-0-1			21.1	0	0
TDP186	MQSSWQTERHVYFA	0-0-1-0-3-0-3-2-1-1-1-1-0-0-1-0-1-1-0-1	1 times in 2 NECs	5 times in 2 NECs	29	23	26.4
TDP187	XXXMDQIY	0-0-0-0-0-0-0-0-0-0-0-0-0-0-0-0-0-0-0-2			26.1	0	0																					XXXMDQIY
TDP187	SNWFFEQX	0-0-0-1-0-0-0-0-1-0-1-1-2-2-0-0-0-2-1-3			29.1	0	0					SNWFFEQX					SNWFFEQX		SNWFFEQX	SNWFFEQX	SNWFFEQX	SNWFFEQX				SNWFFEQX	SNWFFEQX	SNWFFEQX
TDP187	XMDQIYKL	0-0-0-0-0-0-0-0-0-0-0-0-0-0-0-0-0-1-0-1			28.9	0	0																			XMDQIYKL		XMDQIYKL
TDP187	IYKLSNWF	0-1-0-0-0-0-1-1-2-0-0-0-1-1-1-0-1-0-1-1			25.9	0	0			IYKLSNWF					IYKLSNWF	IYKLSNWF	IYKLSNWF				IYKLSNWF	IYKLSNWF	IYKLSNWF		IYKLSNWF		IYKLSNWF	IYKLSNWF
TDP187	YKLSNWFF	0-0-0-0-0-0-1-0-1-0-0-0-0-0-0-0-0-0-0-0			23.9	0	0								YKLSNWFF		YKLSNWFF
TDP187	KLSNWFFE	0-0-0-0-0-0-0-0-0-0-0-0-0-1-0-0-0-0-1-1			23.5	0	0															KLSNWFFE					KLSNWFFE	KLSNWFFE
TDP187	LSNWFFEQ	0-1-0-1-0-0-1-0-1-0-1-1-2-2-1-1-1-1-2-2			31.5	0	0			LSNWFFEQ		LSNWFFEQ			LSNWFFEQ		LSNWFFEQ		LSNWFFEQ	LSNWFFEQ	LSNWFFEQ	LSNWFFEQ	LSNWFFEQ	LSNWFFEQ	LSNWFFEQ	LSNWFFEQ	LSNWFFEQ	LSNWFFEQ
TDP187	NWFFEQXX	1-0-0-0-0-1-0-1-0-1-1-0-2-1-1-0-0-0-1-1	1 times in 2 NECs		27.3	24.3	0		NWFFEQXX					NWFFEQXX		NWFFEQXX		NWFFEQXX	NWFFEQXX		NWFFEQXX	NWFFEQXX	NWFFEQXX				NWFFEQXX	NWFFEQXX
TDP187	MDQIYKLS	0-0-0-1-0-0-0-0-0-0-1-1-1-1-0-0-0-1-1-1			30.2	0	0					MDQIYKLS							MDQIYKLS	MDQIYKLS	MDQIYKLS	MDQIYKLS				MDQIYKLS	MDQIYKLS	MDQIYKLS
TDP187	XXMDQIYK	2-1-3-2-1-2-1-1-0-3-2-1-1-1-2-1-0-2-2-1	3 times in 2 NECs	3 times in 2 NECs	32.4	25.6	32.5		XXMDQIYK	XXMDQIYK	XXMDQIYK	XXMDQIYK	XXMDQIYK	XXMDQIYK	XXMDQIYK	XXMDQIYK		XXMDQIYK	XXMDQIYK	XXMDQIYK	XXMDQIYK	XXMDQIYK	XXMDQIYK	XXMDQIYK		XXMDQIYK	XXMDQIYK	XXMDQIYK
--------
TDP187	MDQIYKLSNWF^feq	0-0-0-1-0-0-0-0-1-0-1-1-2-2-0-0-0-2-1-2			29.1	0	0
TDP187	MDQIYKLSNWFF^eq	1-0-0-0-0-1-0-1-0-1-1-0-2-1-1-0-0-0-1-1	1 times in 2 NECs		27.3	24.3	0
TDP187	MDQIYKLSNW^ffeq	0-1-0-1-0-0-1-0-1-0-1-1-2-2-1-1-1-1-2-2			31.5	0	0
TDP187	mdqi^YKLSNWFFEQ	0-0-0-1-0-0-0-0-0-0-1-1-1-1-0-0-0-1-1-1			30.2	0	0
TDP187	m^DQIYKLSNWF^feq	0-0-0-0-0-0-0-0-0-0-0-0-0-0-0-0-0-0-0-1			25.2	0	0
TDP187	MDQIYKLSN^wffeq	0-0-0-0-0-0-0-0-0-0-0-0-0-1-0-0-0-0-1-1			23.5	0	0
TDP187	mdq^IYKLSNWFFEQ	0-0-0-0-0-0-0-0-0-0-0-0-0-0-0-0-0-1-0-1			28.9	0	0
TDP187	MDQIYKLS^nwffeq	0-0-0-0-0-0-1-0-1-0-0-0-0-0-0-0-0-0-0-0			23.9	0	0
TDP187	m^DQIYKLSNWFFEQ	0-0-0-0-0-0-0-0-0-0-0-0-0-0-0-0-0-0-0-1			26.1	0	0
TDP187	MDQIYKL^snwffeq	0-1-0-0-0-0-1-1-1-0-0-0-1-1-1-0-1-0-1-1			25.9	0	0
TDP187	mdqiykl^SNWFFEQ	0-0-0-0-0-0-0-0-1-0-0-0-0-0-0-0-0-0-0-0			22.9	0	0
TDP187	md^QIYKLSNWFFEQ	2-1-3-2-1-2-1-1-0-3-2-1-1-1-2-1-0-2-2-1	3 times in 2 NECs	3 times in 2 NECs	32.4	25.6	32.5
TDP187	MDQIYKLSNWFFEQ	38-25-26-29-13-14-10-12-11-24-21-15-16-17-10-11-9-17-10-12	40 times in 2 NECs	25 times in 2 NECs	44.2	41.2	38.9
TDP188	EPRGHMYN	0-0-0-0-0-0-0-0-0-0-0-0-0-1-0-0-0-1-0-1			26	0	0															EPRGHMYN				EPRGHMYN		EPRGHMYN
TDP188	GHMYNXXX	0-0-0-1-0-0-0-0-0-0-0-0-0-1-0-0-0-1-0-1			28.6	0	0					GHMYNXXX										GHMYNXXX				GHMYNXXX		GHMYNXXX
TDP188	XXLLQATD	0-0-1-0-0-0-0-0-0-0-0-0-0-0-0-0-0-0-0-0			23	0	0				XXLLQATD
TDP188	LLQATDEP	0-0-0-0-0-0-0-0-0-0-0-0-0-1-0-0-0-0-0-1			23	0	0															LLQATDEP						LLQATDEP
--------
TDP188	LLQATDEPRGHMY^n	0-0-0-1-0-0-0-0-0-0-0-0-0-1-0-0-0-1-0-1			28.6	0	0
TDP188	LLQATDEPRG^hmyn	0-0-0-0-0-0-0-0-0-0-0-0-0-1-0-0-0-1-0-1			26	0	0
TDP188	ll^QATDEPRGHMYN	0-0-1-0-0-0-0-0-0-0-0-0-0-0-0-0-0-0-0-0			23	0	0
TDP188	llqa^TDEPRGHMYN	0-0-0-0-0-0-0-0-0-0-0-0-0-1-0-0-0-0-0-1			23	0	0
TDP188	LLQATDEPRGHMYN	5-3-6-4-3-5-4-3-3-6-4-4-4-3-2-2-4-3-5-6	13 times in 2 NECs	11 times in 2 NECs	33.3	32.3	35
TDP189	MMHFQEDX	0-0-0-0-0-0-0-0-0-0-0-0-0-0-0-0-0-0-0-1			29.2	0	0																					MMHFQEDX
TDP189	ETGHWLMM	0-0-0-0-0-0-0-0-1-0-0-0-0-0-0-0-2-0-1-2			26.3	0	0										ETGHWLMM								ETGHWLMM		ETGHWLMM	ETGHWLMM
TDP189	HFQEDXXX	0-1-0-0-0-0-1-1-0-0-0-0-0-1-1-0-1-1-0-0		1 times in 2 NECs	27.7	0	24.3			HFQEDXXX					HFQEDXXX	HFQEDXXX						HFQEDXXX	HFQEDXXX		HFQEDXXX	HFQEDXXX
--------
TDP189	PETGHWLMMHF^qed	0-0-0-0-0-0-0-0-0-0-0-0-0-0-0-0-0-0-0-1			29.2	0	0
TDP189	petgh^WLMMHFQED	0-0-0-0-0-0-0-0-1-0-0-0-0-0-0-0-2-0-1-2			26.3	0	0
TDP189	PETGHWLMMHFQE^d	0-1-0-0-0-0-1-1-0-0-0-0-0-1-1-0-1-1-0-0		1 times in 2 NECs	27.7	0	24.3
TDP189	PETGHWLMMHFQED	7-8-10-11-4-14-12-14-14-11-12-10-11-13-8-9-11-9-11-9	24 times in 2 NECs	34 times in 2 NECs	36.7	34.8	35.8
TDP190	WKSGDQRY	0-0-0-0-0-0-0-0-1-0-0-0-0-0-0-1-0-0-0-1			24.6	0	0										WKSGDQRY							WKSGDQRY				WKSGDQRY
TDP190	MWKSGDQR	1-0-0-0-0-0-1-0-0-0-0-0-0-0-1-0-1-0-0-0			24.7	0	0		MWKSGDQR						MWKSGDQR								MWKSGDQR		MWKSGDQR
TDP190	RYYVMNEX	0-0-0-0-0-0-0-0-0-0-0-0-0-0-0-0-0-0-0-1			21.3	0	0																					RYYVMNEX
TDP190	YYVMNEXX	0-0-0-0-0-0-0-0-0-0-0-1-1-2-0-0-0-0-1-0			25.3	0	0													YYVMNEXX	YYVMNEXX	YYVMNEXX					YYVMNEXX
TDP190	XMWKSGDQ	0-0-0-0-0-0-1-0-0-0-0-0-0-1-0-0-0-0-0-0			22.1	0	0								XMWKSGDQ							XMWKSGDQ
--------
TDP190	MWKSGDQRYYVM^ne	0-0-0-0-0-0-0-0-0-0-0-1-1-1-0-0-0-0-1-0			25.3	0	0
TDP190	MWKSGDQRYYV^mne	0-0-0-0-0-0-0-0-0-0-0-0-0-0-0-0-0-0-0-1			21.3	0	0
TDP190	mwksg^DQRYYVMNE	0-0-0-0-0-0-0-0-1-0-0-0-0-0-0-1-0-0-0-1			24.6	0	0
TDP190	mwks^GDQRYYVMNE	1-0-0-0-0-0-1-0-0-0-0-0-0-0-1-0-1-0-0-0			24.7	0	0
TDP190	mwk^SGDQRYYVM^ne	0-0-0-0-0-0-0-0-0-0-0-0-0-1-0-0-0-0-0-0			21.9	0	0
TDP190	mwk^SGDQRYYVMNE	0-0-0-0-0-0-1-0-0-0-0-0-0-0-0-0-0-0-0-0			22.1	0	0
TDP190	MWKSGDQRYYVMNE	2-4-5-2-4-4-2-3-4-2-3-2-5-3-5-5-3-2-2-3	7 times in 2 NECs	11 times in 2 NECs	33.3	32.6	31.5
TDP191	MRQQYLNT	0-0-0-0-0-0-1-0-0-0-0-0-0-0-0-0-2-0-0-3			24.6	0	0								MRQQYLNT										MRQQYLNT			MRQQYLNT
TDP191	QQYLNTGE	0-0-0-1-0-0-0-0-0-0-0-1-1-1-0-1-0-1-1-2			27.3	0	0					QQYLNTGE								QQYLNTGE	QQYLNTGE	QQYLNTGE		QQYLNTGE		QQYLNTGE	QQYLNTGE	QQYLNTGE
TDP191	QYLNTGEX	0-0-0-0-0-0-0-0-0-0-0-0-0-0-0-0-0-1-1-1			23.4	0	0																			QYLNTGEX	QYLNTGEX	QYLNTGEX
TDP191	WKDMRQQY	0-0-0-0-0-0-1-0-2-0-0-0-2-2-0-0-4-0-0-3			27.1	0	0								WKDMRQQY		WKDMRQQY				WKDMRQQY	WKDMRQQY			WKDMRQQY			WKDMRQQY
TDP191	PWKDMRQQ	1-1-1-1-2-0-1-0-0-1-1-0-1-1-0-0-0-1-0-0	2 times in 2 NECs	1 times in 2 NECs	30.1	24.5	27		PWKDMRQQ	PWKDMRQQ	PWKDMRQQ	PWKDMRQQ	PWKDMRQQ		PWKDMRQQ			PWKDMRQQ	PWKDMRQQ		PWKDMRQQ	PWKDMRQQ				PWKDMRQQ
--------
TDP191	pwkdm^RQQYLNTGE	0-0-0-0-0-0-1-0-2-0-0-0-2-2-0-0-4-0-0-3			27.1	0	0
TDP191	PWKDMRQQYL^ntge	0-0-0-1-0-0-0-0-0-0-0-1-1-1-0-1-0-1-1-2			27.3	0	0
TDP191	PWKDMRQQYLN^tge	0-0-0-0-0-0-0-0-0-0-0-0-0-0-0-0-0-1-1-1			23.4	0	0
TDP191	PWKDMRQQ^ylntge	0-0-0-0-0-0-1-0-0-0-0-0-0-0-0-0-2-0-0-3			24.6	0	0
TDP191	pwkd^MRQQYLNTGE	1-1-1-1-2-0-1-0-0-1-1-0-1-1-0-0-0-1-0-0	2 times in 2 NECs	1 times in 2 NECs	30.1	24.5	27
TDP191	PWKDMRQQYLNTGE	2-2-1-3-4-2-4-2-4-2-2-2-2-2-2-3-3-2-2-2	4 times in 2 NECs	2 times in 2 NECs	42.5	38.8	33.8
TDP192	LQGFWXXX	0-0-0-0-0-0-0-0-0-0-0-0-0-0-0-0-0-0-1-0			23.2	0	0																				LQGFWXXX
TDP192	XDLYPAWS	0-0-0-0-0-0-0-0-0-1-0-0-0-0-0-0-0-0-0-0			25	0	0											XDLYPAWS
--------
TDP192	dly^PAWSEGLQGFW	0-0-0-0-0-0-0-0-0-1-0-0-0-0-0-0-0-0-0-0			25	0	0
TDP192	DLYPAWSEGLQGF^w	0-0-0-0-0-0-0-0-0-0-0-0-0-0-0-0-0-0-1-0			23.2	0	0
TDP192	DLYPAWSEGLQGFW	5-4-5-3-4-4-6-4-1-8-9-4-4-5-6-4-3-4-1-3	8 times in 2 NECs	6 times in 2 NECs	34.6	29.8	29.2
TDP193	XDAWAPMV	0-0-0-0-0-0-0-0-0-0-0-0-0-0-0-0-0-1-1-1			30.8	0	0																			XDAWAPMV	XDAWAPMV	XDAWAPMV
TDP193	XXXDAWAP	1-0-0-0-0-0-0-0-1-0-1-0-0-0-0-0-0-1-0-0			24.8	0	0		XXXDAWAP								XXXDAWAP		XXXDAWAP							XXXDAWAP
TDP193	IKKESSIX	0-0-0-0-0-0-0-0-0-0-0-0-0-0-0-0-0-0-0-1			26.9	0	0																					IKKESSIX
TDP193	KKESSIXX	0-0-0-0-0-0-0-0-0-0-0-0-0-0-0-1-1-0-1-1			28.5	0	0																	KKESSIXX	KKESSIXX		KKESSIXX	KKESSIXX
TDP193	XXDAWAPM	0-0-0-0-0-0-0-0-0-0-0-0-0-0-0-0-0-0-0-0		1 times in 2 NECs	0	0	21.4
--------
TDP193	daw^APMVIKKESSI	0-0-0-0-0-0-0-0-0-0-0-0-0-0-0-0-0-1-1-1			30.8	0	0
TDP193	d^AWAPMVIKKESSI	1-0-0-0-0-0-0-0-1-0-1-0-0-0-0-0-0-1-0-0			24.8	0	0
TDP193	DAWAPMVIKKES^si	0-0-0-0-0-0-0-0-0-0-0-0-0-0-0-1-1-0-1-1			28.5	0	0
TDP193	DAWAPMVIKKE^ssi	0-0-0-0-0-0-0-0-0-0-0-0-0-0-0-0-0-0-0-1			26.9	0	0
TDP193	da^WAPMVIKKESSI	0-0-0-0-0-0-0-0-0-0-0-0-0-0-0-0-0-0-0-0		1 times in 2 NECs	0	0	21.4
TDP193	DAWAPMVIKKESSI	6-7-6-6-8-4-8-5-5-4-8-8-7-9-4-6-4-8-5-9	11 times in 2 NECs	16 times in 2 NECs	32.7	30.2	33.7
TDP194	PQMIGHVK	0-0-0-0-0-0-0-0-0-0-0-0-0-0-0-0-0-1-0-0			21.8	0	0																			PQMIGHVK
TDP194	LFRFNWXX	0-2-1-2-1-3-3-8-3-1-1-3-6-3-3-4-2-3-0-0			34.8	0	0			LFRFNWXX	LFRFNWXX	LFRFNWXX	LFRFNWXX	LFRFNWXX	LFRFNWXX	LFRFNWXX	LFRFNWXX	LFRFNWXX	LFRFNWXX	LFRFNWXX	LFRFNWXX	LFRFNWXX	LFRFNWXX	LFRFNWXX	LFRFNWXX	LFRFNWXX
TDP194	MIGHVKLF	0-0-0-0-0-0-0-0-1-0-0-0-0-0-0-2-0-0-0-0			24.1	0	0										MIGHVKLF							MIGHVKLF
TDP194	IGHVKLFR	0-0-0-0-0-0-1-0-1-0-0-0-0-1-0-0-0-0-0-0			22.3	0	0								IGHVKLFR		IGHVKLFR					IGHVKLFR
TDP194	HVKLFRFN	0-1-0-0-0-1-0-1-1-0-0-1-1-2-0-2-2-1-1-4			29.6	0	0			HVKLFRFN				HVKLFRFN		HVKLFRFN	HVKLFRFN			HVKLFRFN	HVKLFRFN	HVKLFRFN		HVKLFRFN	HVKLFRFN	HVKLFRFN	HVKLFRFN	HVKLFRFN
TDP194	VKLFRFNW	0-1-1-1-1-0-3-1-2-1-1-1-1-1-1-2-1-1-3-4			27.3	0	0			VKLFRFNW	VKLFRFNW	VKLFRFNW	VKLFRFNW		VKLFRFNW	VKLFRFNW	VKLFRFNW	VKLFRFNW	VKLFRFNW	VKLFRFNW	VKLFRFNW	VKLFRFNW	VKLFRFNW	VKLFRFNW	VKLFRFNW	VKLFRFNW	VKLFRFNW	VKLFRFNW
--------
TDP194	PQMIGHVKLFRF^nw	0-2-1-2-1-3-3-8-3-1-1-3-6-3-3-4-2-2-0-0			34.8	0	0
TDP194	PQMIGHVKL^frfnw	0-1-0-0-0-1-0-1-1-0-0-1-1-2-0-2-2-1-1-4			29.6	0	0
TDP194	PQMIGHVKLF^rfnw	0-1-1-1-1-0-3-1-2-1-1-1-1-1-1-2-1-1-3-4			27.3	0	0
TDP194	PQMIGHV^klfrfnw	0-0-0-0-0-0-1-0-1-0-0-0-0-1-0-0-0-0-0-0			22.3	0	0
TDP194	PQMIGH^vklfrfnw	0-0-0-0-0-0-0-0-1-0-0-0-0-0-0-2-0-0-0-0			24.1	0	0
TDP194	pqmi^GHVKLFRF^nw	0-0-0-0-0-0-0-0-0-0-0-0-0-0-0-0-0-1-0-0			21.8	0	0
TDP194	PQMIGHVKLFRFNW	11-9-5-2-13-14-14-2-5-6-6-5-2-4-5-5-2-4-2-2	5 times in 2 NECs	10 times in 2 NECs	35.6	31.5	31.4
TDP195	GVMHDHES	0-0-0-0-0-0-0-0-0-0-0-0-0-1-1-0-1-0-0-1			23.9	0	0															GVMHDHES	GVMHDHES		GVMHDHES			GVMHDHES
TDP195	WGVMHDHE	0-0-0-2-0-0-0-0-0-0-0-1-2-1-0-0-0-2-1-4			27.8	0	0					WGVMHDHE								WGVMHDHE	WGVMHDHE	WGVMHDHE				WGVMHDHE	WGVMHDHE	WGVMHDHE
TDP195	KYFMQXXX	0-0-0-1-0-0-0-0-0-0-0-0-1-1-0-0-0-1-0-2			27.8	0	0					KYFMQXXX									KYFMQXXX	KYFMQXXX				KYFMQXXX		KYFMQXXX
TDP195	VMHDHESK	0-1-0-1-0-1-2-0-2-1-0-1-0-1-1-0-1-1-1-0			26.3	0	0			VMHDHESK		VMHDHESK		VMHDHESK	VMHDHESK		VMHDHESK	VMHDHESK		VMHDHESK		VMHDHESK	VMHDHESK		VMHDHESK	VMHDHESK	VMHDHESK
--------
TDP195	wgvm^HDHESKYFM^q	0-0-0-1-0-0-0-0-0-0-0-0-1-0-0-0-0-1-0-2			27.8	0	0
TDP195	wgvmhd^HESKYFMQ	0-1-0-1-0-1-2-0-2-1-0-1-0-1-1-0-1-1-1-0			26.3	0	0
TDP195	wgvmh^DHESKYFMQ	0-0-0-0-0-0-0-0-0-0-0-0-0-1-1-0-1-0-0-1			23.9	0	0
TDP195	wgvm^HDHESKYFMQ	0-0-0-1-0-0-0-0-0-0-0-1-1-1-0-0-0-1-1-2			23.8	0	0
TDP195	WGVMHDHESKYFM^q	0-0-0-0-0-0-0-0-0-0-0-0-0-1-0-0-0-0-0-0			21.5	0	0
TDP195	WGVMHDHESKYFMQ	0-1-2-3-2-2-1-3-3-3-6-4-5-5-2-0-0-3-5-3	10 times in 2 NECs	6 times in 2 NECs	34.5	29.2	33.1
TDP196	KHWEEXXX	0-0-1-1-0-0-0-0-0-0-0-1-2-1-0-0-0-1-2-3			27.7	0	0				KHWEEXXX	KHWEEXXX								KHWEEXXX	KHWEEXXX	KHWEEXXX				KHWEEXXX	KHWEEXXX	KHWEEXXX
TDP196	PMGMYASQ	0-0-0-0-0-0-0-0-0-0-0-0-0-0-0-0-0-1-1-1			23.9	0	0																			PMGMYASQ	PMGMYASQ	PMGMYASQ
--------
TDP196	WPMGMYASQKHWE^e	0-0-1-1-0-0-0-0-0-0-0-1-2-1-0-0-0-1-2-2			27.7	0	0
TDP196	wpmgm^YASQKHWEE	0-0-0-0-0-0-0-0-0-0-0-0-0-0-0-0-0-1-1-0			23.9	0	0
TDP196	wpmgm^YASQKHWE^e	0-0-0-0-0-0-0-0-0-0-0-0-0-0-0-0-0-0-0-1			22.4	0	0
TDP196	WPMGMYASQKHWEE	6-6-4-6-3-4-5-4-2-8-8-8-5-4-3-4-2-7-5-3	18 times in 2 NECs	17 times in 2 NECs	34.3	32.7	32.9
TDP197	IRDMKNLA	0-0-0-0-0-0-0-0-0-0-0-0-0-1-1-1-0-0-0-0			23.4	0	0															IRDMKNLA	IRDMKNLA	IRDMKNLA
TDP197	XWEIRDMK	0-0-0-0-0-0-0-0-1-0-0-0-0-1-0-0-0-0-1-0			27.4	0	0										XWEIRDMK					XWEIRDMK					XWEIRDMK
TDP197	APANDXXX	0-1-0-0-0-0-0-1-0-0-1-0-0-0-1-0-0-0-0-0			23.4	0	0			APANDXXX						APANDXXX			APANDXXX				APANDXXX
TDP197	EIRDMKNL	0-0-0-0-1-0-0-0-0-0-1-0-0-0-0-0-0-1-0-0		1 times in 2 NECs	24.5	0	22.6						EIRDMKNL						EIRDMKNL							EIRDMKNL
--------
TDP197	wei^RDMKNLAPAND	0-0-0-0-0-0-0-0-1-0-0-0-0-1-0-0-0-0-1-0			27.4	0	0
TDP197	weirdm^KNLAPAND	0-0-0-0-0-0-0-0-0-0-0-0-0-1-1-1-0-0-0-0			23.4	0	0
TDP197	WEIRDMKNLAPAN^d	0-1-0-0-0-0-0-1-0-0-1-0-0-0-1-0-0-0-0-0			23.4	0	0
TDP197	weird^MKNLAPAND	0-0-0-0-1-0-0-0-0-0-1-0-0-0-0-0-0-1-0-0		1 times in 2 NECs	24.5	0	22.6
TDP197	WEIRDMKNLAPAND	2-4-3-2-4-3-4-3-3-3-5-5-4-5-4-5-2-3-4-5	10 times in 2 NECs	11 times in 2 NECs	34.2	28.8	31.3
TDP198	MIKSKEDQ	0-0-0-0-0-0-1-1-0-0-0-0-0-0-0-0-1-0-0-0			24.1	0	0								MIKSKEDQ	MIKSKEDQ									MIKSKEDQ
TDP198	KSKEDQXX	0-0-0-0-0-0-0-0-1-0-0-0-0-1-0-0-1-0-1-2			28.1	0	0										KSKEDQXX					KSKEDQXX			KSKEDQXX		KSKEDQXX	KSKEDQXX
TDP198	SKEDQXXX	0-0-0-0-0-0-0-0-0-0-0-0-0-1-0-0-0-0-0-0			29.7	0	0															SKEDQXXX
--------
TDP198	DELWVQMIKSKE^dq	0-0-0-0-0-0-0-0-1-0-0-0-0-1-0-0-1-0-1-2			28.1	0	0
TDP198	DELWVQMIKSKED^q	0-0-0-0-0-0-0-0-0-0-0-0-0-1-0-0-0-0-0-0			29.7	0	0
TDP198	DELWVQMIKS^kedq	0-0-0-0-0-0-1-1-0-0-0-0-0-0-0-0-1-0-0-0			24.1	0	0
TDP198	DELWVQMIKSKEDQ	4-4-4-5-7-5-8-5-8-6-6-7-6-7-5-7-6-5-5-7	9 times in 2 NECs	20 times in 2 NECs	38.6	34.3	40.1
TDP199	PIKILMFY	0-1-0-0-0-1-0-1-1-0-0-0-0-1-0-1-0-1-1-1			28	0	0			PIKILMFY				PIKILMFY		PIKILMFY	PIKILMFY					PIKILMFY		PIKILMFY		PIKILMFY	PIKILMFY	PIKILMFY
TDP199	ILMFYWHE	0-0-0-0-0-0-0-1-2-0-1-1-1-1-0-0-0-1-1-0			29.6	0	0									ILMFYWHE	ILMFYWHE		ILMFYWHE	ILMFYWHE	ILMFYWHE	ILMFYWHE				ILMFYWHE	ILMFYWHE
TDP199	LMFYWHEF	0-0-0-0-0-0-0-0-1-0-0-0-0-0-0-0-0-0-0-0			22	0	0										LMFYWHEF
--------
TDP199	WNPIKILMF^ywhef	0-0-0-0-0-0-0-1-2-0-1-1-1-1-0-0-0-1-1-0			29.6	0	0
TDP199	wnpiki^LMFYWHEF	0-1-0-0-0-1-0-1-1-0-0-0-0-1-0-1-0-1-1-1			28	0	0
TDP199	WNPIKILMFY^whef	0-0-0-0-0-0-0-0-1-0-0-0-0-0-0-0-0-0-0-0			22	0	0
TDP199	WNPIKILMFYWHEF	10-1-5-0-28-21-25-17-11-4-9-7-3-4-9-7-7-5-3-2	5 times in 2 NECs	7 times in 2 NECs	37.1	32.4	34.9
TDP200	YEGDNNXX	1-1-1-0-1-1-1-1-1-1-1-1-1-1-0-1-1-1-1-1	2 times in 2 NECs	2 times in 2 NECs	28.8	27.8	28.9		YEGDNNXX	YEGDNNXX	YEGDNNXX		YEGDNNXX	YEGDNNXX	YEGDNNXX	YEGDNNXX	YEGDNNXX	YEGDNNXX	YEGDNNXX	YEGDNNXX	YEGDNNXX	YEGDNNXX		YEGDNNXX	YEGDNNXX	YEGDNNXX	YEGDNNXX	YEGDNNXX
--------
TDP200	WHSVQPQEYEGD^nn	1-1-1-0-1-1-1-1-1-1-1-1-1-1-0-1-1-1-1-1	2 times in 2 NECs	2 times in 2 NECs	28.8	27.8	28.9
TDP200	WHSVQPQEYEGDNN	10-4-5-6-8-8-6-6-5-5-7-7-7-6-3-7-5-3-3-5	8 times in 2 NECs	11 times in 2 NECs	36.6	34.6	35.5
TDP201	YNQMRGFX	1-1-0-0-0-0-1-2-1-0-2-2-1-1-1-0-0-1-1-2			26.5	0	0		YNQMRGFX	YNQMRGFX					YNQMRGFX	YNQMRGFX	YNQMRGFX		YNQMRGFX	YNQMRGFX	YNQMRGFX	YNQMRGFX	YNQMRGFX			YNQMRGFX	YNQMRGFX	YNQMRGFX
TDP201	XXWDAGLF	1-1-1-1-1-1-1-0-0-1-1-1-1-0-0-0-0-0-0-0	2 times in 2 NECs	4 times in 2 NECs	30.3	27.9	27		XXWDAGLF	XXWDAGLF	XXWDAGLF	XXWDAGLF	XXWDAGLF	XXWDAGLF	XXWDAGLF			XXWDAGLF	XXWDAGLF	XXWDAGLF	XXWDAGLF
--------
TDP201	WDAGLFNYNQM^rgf	1-1-0-0-0-0-1-2-1-0-2-2-1-1-1-0-0-1-1-2			26.5	0	0
TDP201	wd^AGLFNYNQMRGF	1-1-1-1-1-1-1-0-0-1-1-1-1-0-0-0-0-0-0-0	2 times in 2 NECs	4 times in 2 NECs	30.3	27.9	27
TDP201	WDAGLFNYNQMRGF	9-6-5-5-6-6-3-3-3-7-6-5-4-4-3-2-1-4-3-4	9 times in 2 NECs	14 times in 2 NECs	39.3	38.3	34.3
TDP202	QIRYRWAE	0-0-0-0-0-0-0-0-0-0-0-0-0-0-0-0-1-0-0-0			22.4	0	0																		QIRYRWAE
--------
TDP202	dhnqiry^RWAETMW	0-0-0-0-0-0-0-0-0-0-0-0-0-0-0-0-1-0-0-0			22.4	0	0
TDP202	DHNQIRYRWAETMW	2-0-0-0-1-0-0-0-0-0-3-0-2-0-0-2-0-2-0-1		5 times in 2 NECs	27.2	0	25
TDP203	WYHYGPTV	0-2-2-2-0-1-3-4-2-1-4-3-4-3-2-0-1-1-2-2			33	0	0			WYHYGPTV	WYHYGPTV	WYHYGPTV		WYHYGPTV	WYHYGPTV	WYHYGPTV	WYHYGPTV	WYHYGPTV	WYHYGPTV	WYHYGPTV	WYHYGPTV	WYHYGPTV	WYHYGPTV		WYHYGPTV	WYHYGPTV	WYHYGPTV	WYHYGPTV
TDP203	NKQLRXXX	1-2-1-3-0-3-3-1-1-0-3-1-0-1-0-0-1-2-1-1			31.2	0	0		NKQLRXXX	NKQLRXXX	NKQLRXXX	NKQLRXXX		NKQLRXXX	NKQLRXXX	NKQLRXXX	NKQLRXXX		NKQLRXXX	NKQLRXXX		NKQLRXXX			NKQLRXXX	NKQLRXXX	NKQLRXXX	NKQLRXXX
TDP203	XWWYHYGP	1-0-1-1-0-1-0-2-3-1-1-0-1-2-1-0-2-1-1-2			29.2	0	0		XWWYHYGP		XWWYHYGP	XWWYHYGP		XWWYHYGP		XWWYHYGP	XWWYHYGP	XWWYHYGP	XWWYHYGP		XWWYHYGP	XWWYHYGP	XWWYHYGP		XWWYHYGP	XWWYHYGP	XWWYHYGP	XWWYHYGP
TDP203	VNKQLRXX	2-3-0-1-0-2-3-4-3-0-0-2-1-1-4-2-0-1-0-2			37.4	0	0		VNKQLRXX	VNKQLRXX		VNKQLRXX		VNKQLRXX	VNKQLRXX	VNKQLRXX	VNKQLRXX			VNKQLRXX	VNKQLRXX	VNKQLRXX	VNKQLRXX	VNKQLRXX		VNKQLRXX		VNKQLRXX
TDP203	PTVNKQLR	0-1-1-2-1-1-2-2-2-0-1-2-2-2-2-1-0-2-2-3			29.8	0	0			PTVNKQLR	PTVNKQLR	PTVNKQLR	PTVNKQLR	PTVNKQLR	PTVNKQLR	PTVNKQLR	PTVNKQLR		PTVNKQLR	PTVNKQLR	PTVNKQLR	PTVNKQLR	PTVNKQLR	PTVNKQLR		PTVNKQLR	PTVNKQLR	PTVNKQLR
TDP203	TVNKQLRX	1-0-0-1-0-1-1-0-0-0-1-0-1-0-0-0-0-1-0-0			33.1	0	0		TVNKQLRX			TVNKQLRX		TVNKQLRX	TVNKQLRX				TVNKQLRX		TVNKQLRX					TVNKQLRX
TDP203	WWYHYGPT	0-0-3-4-0-1-1-1-1-2-4-4-4-5-1-0-0-7-5-4			33	0	0				WWYHYGPT	WWYHYGPT		WWYHYGPT	WWYHYGPT	WWYHYGPT	WWYHYGPT	WWYHYGPT	WWYHYGPT	WWYHYGPT	WWYHYGPT	WWYHYGPT	WWYHYGPT			WWYHYGPT	WWYHYGPT	WWYHYGPT
TDP203	XXWWYHYG	0-0-0-1-0-0-0-0-0-0-0-0-1-0-0-0-0-1-1-1			25.6	0	0					XXWWYHYG									XXWWYHYG					XXWWYHYG	XXWWYHYG	XXWWYHYG
--------
TDP203	WWYHYGPTVNK^qlr	1-0-0-1-0-1-1-0-0-0-1-0-1-0-0-0-0-1-0-0			33.1	0	0
TDP203	wwyh^YGPTVNKQLR	0-0-3-4-0-0-0-0-0-2-4-4-4-5-0-0-0-7-5-3			33	0	0
TDP203	wwyhy^GPTVNKQLR	0-2-2-2-0-1-2-4-2-1-4-3-4-3-2-0-1-1-2-2			33	0	0
TDP203	WWYHYGPTVNKQL^r	1-2-1-3-0-2-2-0-0-0-3-1-0-0-0-0-0-2-0-0			31.2	0	0
TDP203	WWYHYGPTVNKQ^lr	2-3-0-1-0-2-2-2-1-0-0-2-1-1-2-2-0-1-0-1			37.4	0	0
TDP203	WWYHYGPTVN^kqlr	0-1-1-2-1-1-2-2-2-0-1-2-2-2-2-1-0-2-2-3			29.8	0	0
TDP203	wwyh^YGPTVNKQ^lr	0-0-0-0-0-0-1-1-1-0-0-0-0-0-1-0-0-0-0-1			25.8	0	0
TDP203	ww^YHYGPTVNKQLR	0-0-0-1-0-0-0-0-0-0-0-0-1-0-0-0-0-1-1-1			25.6	0	0
TDP203	wwy^HYGPTVNKQLR	1-0-1-1-0-1-0-0-1-1-1-0-1-1-0-0-1-1-0-1			27.6	0	0
TDP203	wwy^HYGPTVNKQ^lr	0-0-0-0-0-0-0-1-1-0-0-0-0-0-1-0-0-0-0-0			22.5	0	0
TDP203	wwy^HYGPTVNKQL^r	0-0-0-0-0-0-0-1-1-0-0-0-0-1-0-0-1-0-1-1			29.2	0	0
TDP203	wwyh^YGPTVNKQL^r	0-0-0-0-0-1-0-0-0-0-0-0-0-0-0-0-0-0-0-0			21.6	0	0
TDP203	wwyhy^GPTVNKQL^r	0-0-0-0-0-0-1-0-0-0-0-0-0-0-0-0-0-0-0-0			21.2	0	0
TDP203	WWYHYGPTVNKQLR	8-7-13-5-12-4-5-2-0-8-6-9-1-0-1-0-0-1-0-0	31 times in 2 NECs	31 times in 2 NECs	40.7	38.9	37.4
TDP204	XXWMDLSP	0-1-0-0-0-1-0-1-1-0-0-0-0-0-1-0-1-0-0-1			36.1	0	0			XXWMDLSP				XXWMDLSP		XXWMDLSP	XXWMDLSP						XXWMDLSP		XXWMDLSP			XXWMDLSP
TDP204	XXXWMDLS	0-0-0-0-0-0-1-1-1-0-0-0-0-1-0-2-1-0-0-1			38.9	0	0								XXXWMDLS	XXXWMDLS	XXXWMDLS					XXXWMDLS		XXXWMDLS	XXXWMDLS			XXXWMDLS
TDP204	NIGYKXXX	0-0-0-0-0-0-0-0-0-0-0-0-0-0-0-2-1-0-1-1			33.9	0	0																	NIGYKXXX	NIGYKXXX		NIGYKXXX	NIGYKXXX
TDP204	WMDLSPTP	0-0-0-0-1-0-1-0-2-0-0-0-1-1-0-1-0-0-1-0			31.8	0	0						WMDLSPTP		WMDLSPTP		WMDLSPTP				WMDLSPTP	WMDLSPTP		WMDLSPTP			WMDLSPTP
[truncated: 326 more rows]

## Sheet: Processed Negative
Row	AccNumber	Fragment Sequence	Occurrences By Time	Occurrences in matched NECs	Occurrences in unmatched NECs	Best Experimental Score	Best matched NEC Score	Best unmatched NEC Score		c20S__2_015	c20S__2_060	i20S__4_015	i20S__4_060	c20S__1_015	c20S__1_060	c20S__1_120	c20S__1_240	c20S__1_480	i20S__3_015	i20S__3_060	i20S__3_120	i20S__3_240	i20S__3_480	c20S__2_120	c20S__2_240	c20S__2_480	i20S__4_120	i20S__4_240	i20S__4_480
1	TDP001	GHIDHMXX	1-1-1-1-1-0-1-0-1-0-0-1-0-1-1-0-1-0-1-1	1 times in 2 NECs		36.1	23	0								XXLVATVY		XXLVATVY
2	TDP001	XLVATVYE	0-0-0-0-0-0-0-0-0-0-0-0-0-0-0-0-0-0-1-1			29.5	0	0
3	TDP001	LVATVYEF	0-0-0-0-0-0-0-0-3-0-0-0-1-2-0-1-1-0-2-3			29.4	0	0		NDVDGGXX						NDVDGGXX	NDVDGGXX			NDVDGGXX		NDVDGGXX	NDVDGGXX					NDVDGGXX
4	TDP001	XXLVATVY	0-0-0-0-0-0-1-0-1-0-0-0-0-0-0-0-0-0-0-0	1 times in 2 NECs	1 times in 2 NECs	26.9	21.8	23.7					XXPASQTA	XXPASQTA									XXPASQTA				XXPASQTA		XXPASQTA
5	TDP001	XXXLVATV	1-0-1-1-0-0-0-0-0-1-0-0-0-1-0-0-0-0-0-0		1 times in 2 NECs	31.1	0	21.1
6	--------
7	TDP001	LVATVYEFGHID^hm	1-1-1-1-1-0-1-0-1-0-0-1-0-1-1-0-1-0-1-1	1 times in 2 NECs		36.1	23	0											XXKSHTND	XXKSHTND
8	TDP001	lvat^VYEFGHIDHM	0-0-0-0-0-0-0-0-3-0-0-0-1-2-0-1-1-0-2-3			29.4	0	0
9	TDP001	lva^TVYEFGHIDHM	0-0-0-0-0-0-0-0-0-0-0-0-0-0-0-0-0-0-1-1			29.5	0	0
10	TDP001	l^VATVYEFGHIDHM	1-0-1-1-0-0-0-0-0-1-0-0-0-1-0-0-0-0-0-0		1 times in 2 NECs	31.1	0	21.1				XXRDLVDH							XXRDLVDH
11	TDP001	lv^ATVYEFGHIDHM	0-0-0-0-0-0-1-0-1-0-0-0-0-0-0-0-0-0-0-0	1 times in 2 NECs	1 times in 2 NECs	26.9	21.8	23.7
12	TDP001	LVATVYEFGHIDHM	15-11-14-16-5-8-7-11-6-20-15-11-11-10-10-9-8-12-9-7	25 times in 2 NECs	28 times in 2 NECs	42.2	36.7	40							IQMDPRYN
13
14															PYWDTKMH		PYWDTKMH		PYWDTKMH			PYWDTKMH					PYWDTKMH	PYWDTKMH	PYWDTKMH
15	TDP002	XXXMLDKL	0-0-1-0-0-0-0-0-0-0-0-0-0-1-0-0-0-0-0-0			24.2	0	0
16	TDP002	PQRRGMXX	0-3-2-3-0-1-4-4-0-0-2-6-5-3-4-1-0-7-2-0			33.1	0	0		MIRWHFSE	MIRWHFSE	MIRWHFSE	MIRWHFSE	MIRWHFSE	MIRWHFSE	MIRWHFSE	MIRWHFSE	MIRWHFSE	MIRWHFSE	MIRWHFSE	MIRWHFSE	MIRWHFSE	MIRWHFSE	MIRWHFSE	MIRWHFSE	MIRWHFSE	MIRWHFSE	MIRWHFSE	MIRWHFSE
17	TDP002	LMNWPQRR	0-0-0-0-0-0-0-0-0-0-0-0-1-1-0-1-0-1-1-1			26.7	0	0
18	TDP002	MLDKLMNW	0-0-0-0-0-0-0-0-0-0-0-0-1-0-0-0-0-0-0-0			24	0	0
19	TDP002	LDKLMNWP	0-1-0-0-0-1-1-2-1-0-0-0-0-0-1-0-0-1-1-0			24.6	0	0
20	TDP002	WPQRRGMX	0-0-0-0-0-0-0-0-1-0-0-0-0-0-0-0-0-0-0-0			24.6	0	0				XXXPPNRD		XXXPPNRD	XXXPPNRD					XXXPPNRD	XXXPPNRD		XXXPPNRD
21	--------
22	TDP002	mldkl^MNWPQRR^gm	0-1-0-0-0-1-1-2-0-0-0-0-0-0-1-0-0-1-1-0			23.4	0	0								FTNMYXXX	FTNMYXXX	FTNMYXXX						FTNMYXXX	FTNMYXXX	FTNMYXXX
23	TDP002	MLDKLMNW^pqrrgm	0-0-0-0-0-0-0-0-0-0-0-0-1-1-0-1-0-1-1-1			26.7	0	0
24	TDP002	MLDKLMNWPQRR^gm	0-2-2-3-0-0-3-2-0-0-2-6-4-2-3-1-0-6-1-0			33.1	0	0				XXXTHATP	XXXTHATP						XXXTHATP	XXXTHATP	XXXTHATP	XXXTHATP					XXXTHATP	XXXTHATP
25	TDP002	mldk^LMNWPQRR^gm	0-0-0-0-0-0-0-0-0-0-0-0-1-0-0-0-0-0-0-0			24	0	0
26	TDP002	m^LDKLMNWPQRR^gm	0-0-0-0-0-0-0-0-0-0-0-0-0-1-0-0-0-0-0-0			24.2	0	0							XXXNRSVE		XXXNRSVE									XXXNRSVE
27	TDP002	mldkl^MNWPQR^rgm	0-0-0-0-0-0-0-0-1-0-0-0-0-0-0-0-0-0-0-0			24.6	0	0
28	TDP002	m^LDKLMNWPQRRGM	0-0-1-0-0-0-0-0-0-0-0-0-0-0-0-0-0-0-0-0			23.4	0	0
29	TDP002	MLDKLMNWPQRRGM	5-5-12-4-5-6-3-2-0-11-4-2-2-0-2-0-0-2-0-0	14 times in 2 NECs	25 times in 2 NECs	34.6	32.9	33.9																				AFNLYALX
30
31													XXIEPPWV						XXIEPPWV	XXIEPPWV			XXIEPPWV					XXIEPPWV	XXIEPPWV
32	TDP003	XAVRAVEG	1-2-0-3-1-1-3-3-3-0-1-2-2-4-2-2-4-3-3-3			33.3	0	0
33	TDP003	IKMWQSMX	0-0-1-2-0-1-1-0-2-1-1-2-2-4-1-1-1-3-1-1			32.4	0	0
34	TDP003	MWQSMXXX	2-4-0-1-3-4-3-3-3-0-0-0-2-3-3-3-3-2-2-0			29.5	0	0					VNDDVKXX						VNDDVKXX	VNDDVKXX	VNDDVKXX							VNDDVKXX	VNDDVKXX
35	TDP003	VEGIKMWQ	0-0-0-0-0-0-1-1-0-0-0-0-0-0-0-0-0-0-0-0			22.9	0	0
36	TDP003	GIKMWQSM	0-0-1-1-1-1-0-0-0-0-1-1-1-1-0-1-0-2-2-1			27.7	0	0
37	TDP003	KMWQSMXX	0-1-0-0-0-1-1-0-0-0-0-1-0-1-0-2-0-0-1-1			26.8	0	0			XXXQNALD		XXXQNALD			XXXQNALD	XXXQNALD				XXXQNALD	XXXQNALD
38	TDP003	VRAVEGIK	0-0-0-0-0-0-0-0-0-0-0-0-1-0-0-1-0-1-1-1			22.4	0	0
39	TDP003	AVRAVEGI	1-2-0-2-2-1-0-3-2-0-1-2-4-4-2-3-2-3-3-3			30.6	0	0				XXALETGT			XXALETGT				XXALETGT		XXALETGT	XXALETGT		XXALETGT	XXALETGT
40	TDP003	XXXAVRAV	2-0-2-2-4-3-4-4-0-2-2-0-0-0-4-0-0-1-1-0		5 times in 2 NECs	28.2	0	26.7
41	--------									XXHGTPKF	XXHGTPKF	XXHGTPKF	XXHGTPKF	XXHGTPKF	XXHGTPKF	XXHGTPKF	XXHGTPKF		XXHGTPKF	XXHGTPKF								XXHGTPKF
42	TDP003	avr^AVEGIKMWQSM	0-1-0-2-0-0-2-2-2-0-1-2-2-2-1-1-2-2-2-2			33.3	0	0
43	TDP003	AVRAVEGIKMWQS^m	0-2-0-0-1-2-2-1-2-0-0-0-1-1-2-2-0-0-1-0			29.5	0	0				NLGDGXXX	NLGDGXXX	NLGDGXXX			NLGDGXXX		NLGDGXXX	NLGDGXXX	NLGDGXXX		NLGDGXXX
44	TDP003	avra^VEGIKMWQSM	0-1-0-2-1-0-0-3-2-0-1-2-3-2-2-2-0-2-2-2			30.6	0	0
45	TDP003	AVRAVEGIKMW^qsm	0-0-1-2-0-1-1-0-2-1-1-2-2-3-1-1-0-3-1-0			32.4	0	0				ASTSPHMI		ASTSPHMI		ASTSPHMI		ASTSPHMI			ASTSPHMI	ASTSPHMI	ASTSPHMI				ASTSPHMI	ASTSPHMI	ASTSPHMI
46	TDP003	AVRAVEGIKMWQ^sm	0-1-0-0-0-1-1-0-0-0-0-1-0-0-0-1-0-0-0-0			26.8	0	0
47	TDP003	AVRAVEGIKM^wqsm	0-0-1-1-1-1-0-0-0-0-1-1-1-1-0-1-0-1-1-1			27.7	0	0		XKQDDLMS	XKQDDLMS	XKQDDLMS		XKQDDLMS			XKQDDLMS	XKQDDLMS	XKQDDLMS		XKQDDLMS	XKQDDLMS	XKQDDLMS	XKQDDLMS			XKQDDLMS	XKQDDLMS	XKQDDLMS
48	TDP003	avra^VEGIKMWQS^m	1-1-0-0-1-1-0-0-0-0-0-0-1-1-0-0-1-1-0-0			23.1	0	0
49	TDP003	avr^AVEGIKMWQS^m	1-1-0-1-1-1-1-1-1-0-0-0-0-1-1-1-2-1-1-0			29.5	0	0		XXTPHHVN					XXTPHHVN	XXTPHHVN			XXTPHHVN		XXTPHHVN			XXTPHHVN	XXTPHHVN		XXTPHHVN		XXTPHHVN
50	TDP003	a^VRAVEGIKM^wqsm	0-0-0-0-0-0-0-0-0-0-0-0-0-0-0-0-0-1-1-0			25.5	0	0
51	TDP003	a^VRAVEGIKMWQS^m	0-0-0-0-0-0-0-1-0-0-0-0-0-0-0-0-0-0-0-0			21.9	0	0		XXXTWRGV			XXXTWRGV	XXXTWRGV	XXXTWRGV	XXXTWRGV	XXXTWRGV	XXXTWRGV	XXXTWRGV	XXXTWRGV					XXXTWRGV			XXXTWRGV	XXXTWRGV
52	TDP003	avra^VEGIKMWQ^sm	0-0-0-0-0-0-0-0-0-0-0-0-0-1-0-1-0-0-1-1			24.4	0	0
53	TDP003	AVRAVEGI^kmwqsm	0-0-0-0-0-0-1-1-0-0-0-0-0-0-0-0-0-0-0-0			22.9	0	0
54	TDP003	avr^AVEGIKMW^qsm	0-0-0-0-0-0-0-0-0-0-0-0-0-1-0-0-0-0-0-1			24.6	0	0		PHILWDEX		PHILWDEX	PHILWDEX		PHILWDEX	PHILWDEX	PHILWDEX	PHILWDEX	PHILWDEX	PHILWDEX	PHILWDEX	PHILWDEX	PHILWDEX	PHILWDEX	PHILWDEX		PHILWDEX	PHILWDEX	PHILWDEX
55	TDP003	avrav^EGIKMWQSM	0-0-0-0-0-0-0-0-0-0-0-0-1-0-0-1-0-1-1-1			22.4	0	0
56	TDP003	avra^VEGIKMW^qsm	0-0-0-0-0-0-0-0-0-0-0-0-0-0-0-0-1-0-0-0			21.8	0	0
57	TDP003	a^VRAVEGIKMWQSM	2-0-2-2-4-3-4-3-0-2-2-0-0-0-4-0-0-0-0-0		5 times in 2 NECs	28.2	0	26.7		XADIVANF		XADIVANF	XADIVANF	XADIVANF					XADIVANF	XADIVANF		XADIVANF	XADIVANF				XADIVANF	XADIVANF	XADIVANF
58	TDP003	AVRAVEGIKMWQSM	11-8-7-10-13-10-10-7-7-7-6-5-5-4-7-2-3-4-3-4	15 times in 2 NECs	25 times in 2 NECs	34	34.2	34.3
59												XXEWHNFH	XXEWHNFH						XXEWHNFH	XXEWHNFH		XXEWHNFH	XXEWHNFH				XXEWHNFH	XXEWHNFH	XXEWHNFH
60
61	TDP004	TYFHDLNP	0-0-0-0-0-0-0-1-0-0-0-0-0-0-0-1-0-0-0-0			22.2	0	0
62	TDP004	FHDLNPYM	0-0-0-0-0-0-1-1-2-0-0-0-1-0-2-1-2-0-0-0			27.9	0	0
63	TDP004	GIQSTYFH	0-1-0-1-0-0-0-2-2-1-1-1-0-1-1-1-2-0-0-3			24.3	0	0
64	--------									GHIDHMXX	GHIDHMXX	GHIDHMXX	GHIDHMXX	GHIDHMXX		GHIDHMXX		GHIDHMXX			GHIDHMXX		GHIDHMXX	GHIDHMXX		GHIDHMXX		GHIDHMXX	GHIDHMXX
65	TDP004	GIQSTYFHDL^npym	0-0-0-0-0-0-1-1-2-0-0-0-1-0-2-1-2-0-0-0			27.9	0	0
66	TDP004	giqs^TYFHDLNPYM	0-1-0-1-0-0-0-2-2-1-1-1-0-1-1-1-2-0-0-3			24.3	0	0									XXNLSEDW	XXNLSEDW		XXNLSEDW	XXNLSEDW	XXNLSEDW	XXNLSEDW		XXNLSEDW	XXNLSEDW	XXNLSEDW	XXNLSEDW	XXNLSEDW
67	TDP004	GIQSTYFH^dlnpym	0-0-0-0-0-0-0-1-0-0-0-0-0-0-0-1-0-0-0-0			22.2	0	0
68	TDP004	GIQSTYFHDLNPYM	4-5-0-4-4-4-3-4-3-5-3-5-4-2-7-4-2-4-3-2	8 times in 2 NECs	8 times in 2 NECs	31.2	26.6	24.5											XXRGSPMD			XXRGSPMD					XXRGSPMD		XXRGSPMD
69
70												ADIQGXXX	ADIQGXXX
71	TDP005	XXXSLNQA	0-0-0-0-0-0-0-0-0-0-1-1-0-0-1-0-0-0-0-0		1 times in 2 NECs	24.1	0	24.4
72	--------											FRIRSGTX	FRIRSGTX	FRIRSGTX	FRIRSGTX		FRIRSGTX		FRIRSGTX	FRIRSGTX	FRIRSGTX	FRIRSGTX		FRIRSGTX			FRIRSGTX	FRIRSGTX
73	TDP005	s^LNQAYGDMPSVDM	0-0-0-0-0-0-0-0-0-0-1-1-0-0-1-0-0-0-0-0		1 times in 2 NECs	24.1	0	24.4
74	TDP005	SLNQAYGDMPSVDM	5-4-3-3-4-2-3-3-2-3-4-3-1-2-3-4-4-3-2-2	8 times in 2 NECs	3 times in 2 NECs	36.2	31	31.1		LPKTNXXX		LPKTNXXX	LPKTNXXX		LPKTNXXX		LPKTNXXX			LPKTNXXX	LPKTNXXX	LPKTNXXX	LPKTNXXX		LPKTNXXX	LPKTNXXX
75
76										IQNLPXXX		IQNLPXXX	IQNLPXXX				IQNLPXXX	IQNLPXXX		IQNLPXXX		IQNLPXXX	IQNLPXXX	IQNLPXXX	IQNLPXXX	IQNLPXXX
77	TDP006	RTEHHAMX	0-0-0-0-0-2-0-0-1-0-0-1-1-0-1-1-0-0-0-2			29	0	0
78	TDP006	WRTEHHAM	0-0-1-0-1-0-0-0-0-0-0-0-0-0-1-0-0-0-0-0		1 times in 2 NECs	28.3	0	21.8					XXXMHSPW		XXXMHSPW	XXXMHSPW		XXXMHSPW		XXXMHSPW	XXXMHSPW		XXXMHSPW				XXXMHSPW	XXXMHSPW
79	--------
80	TDP006	FIVFILWRTEH^ham	0-0-0-0-0-2-0-0-1-0-0-1-1-0-1-1-0-0-0-2			29	0	0		VYADSSEW	VYADSSEW		VYADSSEW	VYADSSEW	VYADSSEW	VYADSSEW	VYADSSEW	VYADSSEW		VYADSSEW	VYADSSEW	VYADSSEW	VYADSSEW	VYADSSEW	VYADSSEW	VYADSSEW	VYADSSEW	VYADSSEW	VYADSSEW
81	TDP006	FIVFILWRTE^hham	0-0-1-0-1-0-0-0-0-0-0-0-0-0-1-0-0-0-0-0		1 times in 2 NECs	28.3	0	21.8
82	TDP006	FIVFILWRTEHHAM	24-17-13-17-37-32-25-20-14-13-13-15-10-8-12-8-5-9-5-9	13 times in 2 NECs	21 times in 2 NECs	34.1	32.5	31.7
83
84																	FSIHEWEL		FSIHEWEL			FSIHEWEL					FSIHEWEL	FSIHEWEL
85	TDP007	IMQTTQMX	0-0-0-0-0-0-0-0-1-0-0-0-0-0-0-0-0-0-0-0			21.7	0	0
86	TDP007	MQTTQMXX	0-0-0-0-0-0-1-2-2-0-0-0-0-1-0-2-2-0-1-1			29.7	0	0
87	TDP007	KVHLPAEI	0-0-0-0-0-0-0-0-0-0-0-1-0-1-0-0-0-0-0-0			27.6	0	0				IEYLDXXX	IEYLDXXX										IEYLDXXX			IEYLDXXX
88	--------
89	TDP007	KVHLPAEIMQTT^qm	0-0-0-0-0-0-1-2-2-0-0-0-0-1-0-2-2-0-1-1			29.7	0	0
90	TDP007	kvhl^PAEIMQTTQM	0-0-0-0-0-0-0-0-0-0-0-1-0-1-0-0-0-0-0-0			27.6	0	0		XIGDNVEW	XIGDNVEW	XIGDNVEW	XIGDNVEW	XIGDNVEW	XIGDNVEW	XIGDNVEW	XIGDNVEW	XIGDNVEW	XIGDNVEW	XIGDNVEW	XIGDNVEW	XIGDNVEW	XIGDNVEW	XIGDNVEW	XIGDNVEW	XIGDNVEW	XIGDNVEW	XIGDNVEW	XIGDNVEW
91	TDP007	KVHLPAEIMQT^tqm	0-0-0-0-0-0-0-0-1-0-0-0-0-0-0-0-0-0-0-0			21.7	0	0
92	TDP007	KVHLPAEIMQTTQM	4-6-5-5-5-4-6-7-3-5-6-6-4-7-5-6-4-5-3-2	14 times in 2 NECs	17 times in 2 NECs	39.3	36.4	38.2				XXXDFDYT	XXXDFDYT							XXXDFDYT			XXXDFDYT		XXXDFDYT
93
94
95	TDP008	XELFDNRV	0-0-0-0-0-0-0-0-0-1-0-0-0-2-0-0-0-0-0-0			23.6	0	0
96	TDP008	KWSYRMXX	2-4-2-3-1-4-5-6-5-2-3-6-5-11-5-5-3-5-5-11			35.4	0	0		XXLDGYWD				XXLDGYWD	XXLDGYWD				XXLDGYWD			XXLDGYWD
97	TDP008	VGKWSYRM	1-2-0-2-0-2-1-4-3-1-2-3-4-8-1-2-3-2-4-5			31.6	0	0
98	TDP008	WSYRMXXX	1-2-1-3-0-1-1-2-1-1-1-1-1-1-1-2-0-3-4-0			32.5	0	0		MIQYLXXX	MIQYLXXX		MIQYLXXX	MIQYLXXX		MIQYLXXX	MIQYLXXX		MIQYLXXX		MIQYLXXX	MIQYLXXX	MIQYLXXX				MIQYLXXX		MIQYLXXX
99	TDP008	XXELFDNR	0-0-0-1-0-0-0-0-0-0-1-0-1-0-0-0-0-0-0-0			22.7	0	0
100	TDP008	ELFDNRVG	0-0-0-0-0-0-0-0-0-0-0-0-0-0-0-0-0-0-0-1			21	0	0		NWFFEQXX					NWFFEQXX		NWFFEQXX		NWFFEQXX	NWFFEQXX		NWFFEQXX	NWFFEQXX	NWFFEQXX				NWFFEQXX	NWFFEQXX
101	--------
102	TDP008	ELFDNRVGKWSY^rm	2-4-2-3-1-4-5-6-5-1-3-6-5-9-5-5-3-5-5-10			35.4	0	0
103	TDP008	ELFDNRVGKWSYR^m	1-2-1-3-0-1-1-2-1-1-1-1-1-1-1-2-0-3-4-0			32.5	0	0
104	TDP008	ELFDNRVGKW^syrm	1-2-0-2-0-2-1-4-3-1-2-3-4-8-1-2-3-2-4-5			31.6	0	0		WHYLMXXX	WHYLMXXX	WHYLMXXX	WHYLMXXX		WHYLMXXX	WHYLMXXX	WHYLMXXX	WHYLMXXX	WHYLMXXX	WHYLMXXX	WHYLMXXX	WHYLMXXX		WHYLMXXX	WHYLMXXX		WHYLMXXX	WHYLMXXX
105	TDP008	elf^DNRVGKWSY^rm	0-0-0-0-0-0-0-0-0-1-0-0-0-2-0-0-0-0-0-0			23.6	0	0
106	TDP008	elfd^NRVGKWSY^rm	0-0-0-0-0-0-0-0-0-0-0-0-0-0-0-0-0-0-0-1			21	0	0													XXXNNFVK						XXXNNFVK
107	TDP008	el^FDNRVGKWSYRM	0-0-0-1-0-0-0-0-0-0-1-0-1-0-0-0-0-0-0-0			22.7	0	0
108	TDP008	ELFDNRVGKWSYRM	9-6-22-19-5-11-8-5-3-24-17-15-8-8-7-2-0-4-3-0	48 times in 2 NECs	54 times in 2 NECs	32.9	31.9	34																			XXXVYHKW
109
110
111	TDP009	SEDWAFKP	0-0-0-0-0-0-0-0-0-0-0-0-0-0-0-0-1-0-0-0			21.1	0	0
112	TDP009	NLSEDWAF	0-0-0-0-0-1-0-0-0-0-0-0-0-1-0-0-0-0-0-0			22.7	0	0
113	TDP009	XNLSEDWA	0-0-0-0-0-0-0-0-0-0-0-0-0-0-0-0-0-0-0-1			22	0	0
114	TDP009	XXNLSEDW	0-0-0-0-0-0-0-1-1-0-1-1-1-2-0-1-1-1-2-2	1 times in 2 NECs		36.2	21.1	0
115	TDP009	XXXNLSED	1-0-1-0-1-0-0-0-0-1-1-0-0-0-0-0-1-0-0-0	2 times in 2 NECs	2 times in 2 NECs	36.7	30	27.5
116	--------
117	TDP009	nl^SEDWAFKPTGPM	0-0-0-0-0-0-0-1-1-0-1-1-1-2-0-1-1-1-2-2	1 times in 2 NECs		36.2	21.1	0
118	TDP009	nlse^DWAFKPTGPM	0-0-0-0-0-1-0-0-0-0-0-0-0-1-0-0-0-0-0-0			22.7	0	0
119	TDP009	nls^EDWAFKPTGPM	0-0-0-0-0-0-0-0-0-0-0-0-0-0-0-0-0-0-0-1			22	0	0
120	TDP009	nlsedw^AFKPTGPM	0-0-0-0-0-0-0-0-0-0-0-0-0-0-0-0-1-0-0-0			21.1	0	0
121	TDP009	n^LSEDWAFKPTGPM	1-0-1-0-1-0-0-0-0-1-1-0-0-0-0-0-1-0-0-0	2 times in 2 NECs	2 times in 2 NECs	36.7	30	27.5
122	TDP009	NLSEDWAFKPTGPM	11-9-10-13-14-9-10-12-10-12-11-14-15-15-9-12-11-14-12-12	23 times in 2 NECs	25 times in 2 NECs	43.3	42.8	40.2
123
124
125	TDP010	QVHMRYIN	0-0-0-0-0-0-0-0-1-0-0-0-0-0-0-0-0-0-0-0			23.4	0	0
126	TDP010	VHMRYINV	0-0-1-1-0-0-0-0-1-0-0-1-0-0-0-1-0-1-1-1			26.8	0	0
127	TDP010	GLQVHMRY	0-0-0-0-0-0-0-0-1-0-0-0-0-0-1-1-0-1-0-0			24.4	0	0
128	--------
129	TDP010	HIGLQVHMR^yinvm	0-0-1-1-0-0-0-0-1-0-0-1-0-0-0-1-0-1-1-1			26.8	0	0
130	TDP010	HIGLQVHM^ryinvm	0-0-0-0-0-0-0-0-1-0-0-0-0-0-0-0-0-0-0-0			23.4	0	0
131	TDP010	higlqv^HMRYINVM	0-0-0-0-0-0-0-0-1-0-0-0-0-0-1-1-0-1-0-0			24.4	0	0
132	TDP010	HIGLQVHMRYINVM	7-4-4-4-6-6-5-1-2-4-3-1-2-1-4-2-2-3-1-0	4 times in 2 NECs	9 times in 2 NECs	41.4	24.9	33.5
133
134
135	TDP011	IWTHNAGM	0-0-0-0-0-0-0-1-1-0-0-1-0-0-0-0-0-0-0-1			22.9	0	0
136	TDP011	THNAGMSF	0-1-0-0-0-0-0-0-2-0-0-1-0-0-1-0-1-0-0-1			23.9	0	0
137	TDP011	GMSFMMXX	0-1-1-3-0-1-2-2-2-1-2-3-3-3-1-2-1-3-0-1			33	0	0
138	TDP011	MSFMMXXX	0-0-1-1-0-0-0-1-0-0-2-2-2-2-0-1-0-2-0-0			28.4	0	0
139	TDP011	XXXPVIWT	0-1-0-0-1-0-1-0-1-1-0-0-0-0-1-0-0-0-0-0			23.6	0	0
140	--------									XXPPNRDE	XXPPNRDE	XXPPNRDE	XXPPNRDE	XXPPNRDE	XXPPNRDE	XXPPNRDE	XXPPNRDE	XXPPNRDE	XXPPNRDE	XXPPNRDE	XXPPNRDE	XXPPNRDE	XXPPNRDE	XXPPNRDE	XXPPNRDE	XXPPNRDE	XXPPNRDE	XXPPNRDE	XXPPNRDE
141	TDP011	PVIWTHNAGMSF^mm	0-1-1-3-0-1-2-2-2-1-2-3-3-3-1-2-1-3-0-1			33	0	0
142	TDP011	PVIWTHNAGMSFM^m	0-0-1-1-0-0-0-1-0-0-2-2-2-2-0-1-0-2-0-0			28.4	0	0
143	TDP011	PVIWTHNA^gmsfmm	0-1-0-0-0-0-0-0-2-0-0-1-0-0-1-0-1-0-0-1			23.9	0	0
144	TDP011	PVIWTH^nagmsfmm	0-0-0-0-0-0-0-1-1-0-0-1-0-0-0-0-0-0-0-1			22.9	0	0
145	TDP011	p^VIWTHNAGMSFMM	0-1-0-0-1-0-1-0-1-1-0-0-0-0-1-0-0-0-0-0			23.6	0	0
146	TDP011	PVIWTHNAGMSFMM	11-11-9-10-15-9-9-7-7-10-10-11-4-4-10-3-4-8-0-4	9 times in 2 NECs	12 times in 2 NECs	31.1	28.8	28.3
147
148
149	TDP012	MFLREKQY	0-0-0-0-0-0-0-0-0-0-0-0-0-0-0-0-0-1-0-0			22	0	0
150	TDP012	XVMFLREK	0-0-0-0-0-0-0-0-0-0-0-0-1-0-0-0-0-0-1-1			24.3	0	0
151	TDP012	VMFLREKQ	0-0-0-1-0-0-0-0-0-0-1-1-0-2-0-0-0-1-1-1			23.8	0	0
152	TDP012	LREKQYDP	0-0-0-0-0-0-1-0-0-0-0-0-0-0-0-0-0-0-0-0			22.9	0	0
153	TDP012	KQYDPVSL	1-1-1-1-1-2-2-3-2-1-2-1-1-2-3-1-3-2-2-3	2 times in 2 NECs	2 times in 2 NECs	32.9	26.7	31.1
154	--------
155	TDP012	vmfl^REKQYDPVSL	0-0-0-1-0-0-0-0-0-0-1-1-0-2-0-0-0-1-1-1			23.8	0	0
156	TDP012	vmf^LREKQYDPVSL	0-0-0-0-0-0-0-0-0-0-0-0-1-0-0-0-0-0-1-1			24.3	0	0
157	TDP012	vmflr^EKQYDPVSL	0-0-0-0-0-0-0-0-0-0-0-0-0-0-0-0-0-1-0-0			22	0	0
158	TDP012	VMFLREK^qydpvsl	0-0-0-0-0-0-1-0-0-0-0-0-0-0-0-0-0-0-0-0			22.9	0	0
159	TDP012	VMFLREKQYD^pvsl	1-1-1-1-1-2-2-3-2-1-2-1-1-2-3-1-3-2-2-3	2 times in 2 NECs	2 times in 2 NECs	32.9	26.7	31.1
160	TDP012	VMFLREKQYDPVSL	3-4-3-3-1-2-3-4-4-4-4-2-3-4-2-3-4-2-0-0	15 times in 2 NECs	19 times in 2 NECs	30.1	26.8	31.6
161
162
163	TDP013	YYKRFMAH	0-0-0-0-0-0-0-0-0-0-0-0-0-0-1-0-0-0-0-0			21.7	0	0
164	TDP013	KRFMAHWV	0-0-0-0-0-0-0-0-0-0-1-0-0-0-0-0-0-0-0-0			21.5	0	0
165	TDP013	YKRFMAHW	0-0-0-0-0-1-0-0-0-0-0-0-1-0-0-0-1-1-0-0			21.9	0	0
166	--------
167	TDP013	gmyykrf^MAHWVGI	0-0-0-0-0-1-0-0-0-0-0-0-1-0-0-0-1-1-0-0			21.9	0	0
168	TDP013	GMYYKRFM^ahwvgi	0-0-0-0-0-0-0-0-0-0-1-0-0-0-0-0-0-0-0-0			21.5	0	0
169	TDP013	gmyykr^FMAHWVGI	0-0-0-0-0-0-0-0-0-0-0-0-0-0-1-0-0-0-0-0			21.7	0	0
170	TDP013	GMYYKRFMAHWVGI	6-0-5-2-6-2-3-1-0-1-2-0-3-2-3-1-1-1-2-0		3 times in 2 NECs	25.3	0	24.8
171
172
173	TDP014	XMMVDQEL	0-0-0-0-0-0-0-0-0-0-0-0-0-1-0-0-0-0-1-1			26.7	0	0
174	TDP014	GNTIKVXX	0-1-0-0-0-0-0-0-0-1-0-0-0-0-0-1-0-0-0-0			24.4	0	0
175	TDP014	XXMMVDQE	0-0-0-0-0-0-0-0-0-1-1-0-0-0-0-0-0-0-0-0			23.9	0	0
176	--------
177	TDP014	MMVDQELSGNTI^kv	0-1-0-0-0-0-0-0-0-1-0-0-0-0-0-1-0-0-0-0			24.4	0	0
178	TDP014	mmv^DQELSGNTIKV	0-0-0-0-0-0-0-0-0-0-0-0-0-1-0-0-0-0-1-1			26.7	0	0
179	TDP014	mm^VDQELSGNTIKV	0-0-0-0-0-0-0-0-0-1-1-0-0-0-0-0-0-0-0-0			23.9	0	0
180	TDP014	MMVDQELSGNTIKV	6-7-6-6-8-6-6-5-8-6-6-6-7-8-7-7-6-7-8-8	12 times in 2 NECs	15 times in 2 NECs	46.2	43.4	42.5
181
182
183	TDP015	GWYLAIQA	0-1-0-0-0-1-0-1-1-0-0-1-0-1-1-1-1-1-2-2			27.5	0	0
184	TDP015	YLAIQAVX	0-0-0-0-0-0-0-1-0-0-0-0-0-0-0-0-0-0-0-0			23.5	0	0
185	TDP015	LAIQAVXX	0-1-0-0-0-0-0-0-0-1-0-0-0-0-1-1-1-0-1-0			25.6	0	0
186	TDP015	AIQAVXXX	0-0-0-0-0-0-0-0-0-0-1-0-1-1-0-1-0-0-0-1			26.6	0	0
187	--------
188	TDP015	AMTDRGWYLAIQA^v	0-0-0-0-0-0-0-0-0-0-1-0-1-1-0-1-0-0-0-1			26.6	0	0
189	TDP015	AMTDRGWYL^aiqav	0-1-0-0-0-1-0-1-1-0-0-1-0-1-1-1-1-1-2-2			27.5	0	0		XXXFGSMG		XXXFGSMG			XXXFGSMG				XXXFGSMG	XXXFGSMG		XXXFGSMG	XXXFGSMG					XXXFGSMG
190	TDP015	AMTDRGWYLAIQ^av	0-1-0-0-0-0-0-0-0-1-0-0-0-0-1-1-1-0-1-0			25.6	0	0
191	TDP015	AMTDRGWYLAI^qav	0-0-0-0-0-0-0-1-0-0-0-0-0-0-0-0-0-0-0-0			23.5	0	0		DESNGAXX		DESNGAXX	DESNGAXX	DESNGAXX	DESNGAXX	DESNGAXX			DESNGAXX	DESNGAXX	DESNGAXX	DESNGAXX			DESNGAXX
192	TDP015	AMTDRGWYLAIQAV	9-6-6-6-6-6-6-5-4-8-6-8-4-3-6-5-3-6-4-4	12 times in 2 NECs	3 times in 2 NECs	29.9	29.2	24.3
193										ETFDKXXX		ETFDKXXX		ETFDKXXX		ETFDKXXX	ETFDKXXX	ETFDKXXX	ETFDKXXX	ETFDKXXX			ETFDKXXX	ETFDKXXX	ETFDKXXX	ETFDKXXX	ETFDKXXX	ETFDKXXX	ETFDKXXX
194
195	TDP016	SMQFNVKS	0-0-0-0-0-0-0-0-0-0-0-0-0-0-0-0-1-0-1-1			23.1	0	0		VHSDAYVT	VHSDAYVT	VHSDAYVT	VHSDAYVT	VHSDAYVT		VHSDAYVT		VHSDAYVT	VHSDAYVT								VHSDAYVT	VHSDAYVT	VHSDAYVT
196	TDP016	PEELVXXX	0-0-0-0-0-0-0-0-0-0-0-0-0-0-0-0-0-0-0-1			23.1	0	0
197	TDP016	NVKSHPEE	0-0-0-0-0-0-1-0-0-0-0-0-0-0-0-0-1-0-0-0			23.2	0	0		XXMHSPWT	XXMHSPWT	XXMHSPWT	XXMHSPWT		XXMHSPWT	XXMHSPWT	XXMHSPWT		XXMHSPWT	XXMHSPWT	XXMHSPWT	XXMHSPWT		XXMHSPWT
198	TDP016	HPEELVXX	0-0-0-0-0-1-1-1-1-0-0-0-1-1-1-1-1-1-1-2			30.2	0	0
199	--------										XXXDPGSF										XXXDPGSF	XXXDPGSF	XXXDPGSF
200	TDP016	SMQFNVKSHPEE^lv	0-0-0-0-0-1-1-1-1-0-0-0-1-1-1-1-1-1-1-2			30.2	0	0
201	TDP016	SMQFNVKS^hpeelv	0-0-0-0-0-0-1-0-0-0-0-0-0-0-0-0-1-0-0-0			23.2	0	0		PWKDMRQQ	PWKDMRQQ	PWKDMRQQ	PWKDMRQQ	PWKDMRQQ		PWKDMRQQ			PWKDMRQQ	PWKDMRQQ		PWKDMRQQ	PWKDMRQQ				PWKDMRQQ
202	TDP016	smqf^NVKSHPEELV	0-0-0-0-0-0-0-0-0-0-0-0-0-0-0-0-1-0-1-0			21.7	0	0
203	TDP016	smqf^NVKSHPEEL^v	0-0-0-0-0-0-0-0-0-0-0-0-0-0-0-0-0-0-0-1			23.1	0	0		XXXNPTST		XXXNPTST	XXXNPTST	XXXNPTST		XXXNPTST			XXXNPTST	XXXNPTST			XXXNPTST	XXXNPTST	XXXNPTST		XXXNPTST	XXXNPTST	XXXNPTST
204	TDP016	SMQFNVKSHPEELV	4-3-4-4-7-3-4-5-6-3-2-3-5-4-6-5-3-3-5-3	6 times in 2 NECs	9 times in 2 NECs	31.4	25.9	27.2
205										XXXNLSED		XXXNLSED		XXXNLSED					XXXNLSED	XXXNLSED						XXXNLSED
206
207	TDP017	XXRMENYM	0-0-0-0-0-0-0-0-0-0-0-1-0-0-0-0-0-0-1-0			21.2	0	0		KQYDPVSL	KQYDPVSL	KQYDPVSL	KQYDPVSL	KQYDPVSL	KQYDPVSL	KQYDPVSL	KQYDPVSL	KQYDPVSL	KQYDPVSL	KQYDPVSL	KQYDPVSL	KQYDPVSL	KQYDPVSL	KQYDPVSL	KQYDPVSL	KQYDPVSL	KQYDPVSL	KQYDPVSL	KQYDPVSL
208	TDP017	VLTKAAPV	0-0-0-1-0-0-0-0-1-0-0-0-1-1-0-0-0-1-1-1			29.6	0	0
209	TDP017	LTKAAPVX	1-1-0-1-0-1-3-3-3-0-1-1-2-3-2-3-2-2-2-3			32.7	0	0		RISDAELX	RISDAELX	RISDAELX	RISDAELX	RISDAELX	RISDAELX	RISDAELX	RISDAELX	RISDAELX	RISDAELX	RISDAELX	RISDAELX	RISDAELX	RISDAELX	RISDAELX		RISDAELX	RISDAELX	RISDAELX	RISDAELX
210	TDP017	TKAAPVXX	0-0-0-1-0-0-0-0-0-0-0-1-1-1-0-0-0-1-2-4			34.2	0	0
211	TDP017	RMENYMVL	0-0-0-1-0-1-0-0-0-0-0-0-1-0-0-0-1-1-1-1			33.1	0	0		XXXDGIYR	XXXDGIYR	XXXDGIYR	XXXDGIYR	XXXDGIYR					XXXDGIYR	XXXDGIYR	XXXDGIYR	XXXDGIYR	XXXDGIYR	XXXDGIYR			XXXDGIYR	XXXDGIYR
212	--------
213	TDP017	rmen^YMVLTKAAPV	0-0-0-1-0-1-0-0-0-0-0-0-1-0-0-0-1-1-1-0			33.1	0	0		XXPGTQMI	XXPGTQMI	XXPGTQMI	XXPGTQMI	XXPGTQMI	XXPGTQMI	XXPGTQMI	XXPGTQMI	XXPGTQMI	XXPGTQMI	XXPGTQMI	XXPGTQMI	XXPGTQMI	XXPGTQMI	XXPGTQMI	XXPGTQMI	XXPGTQMI	XXPGTQMI	XXPGTQMI	XXPGTQMI
214	TDP017	RMENYMVLTKAA^pv	0-0-0-1-0-0-0-0-0-0-0-1-1-1-0-0-0-1-2-3			34.2	0	0
215	TDP017	RMENYMVLTKA^apv	1-1-0-1-0-1-3-3-3-0-1-1-2-3-2-3-2-2-2-3			32.7	0	0
216	TDP017	rmen^YMVLTKAA^pv	0-0-0-0-0-0-0-0-0-0-0-0-0-0-0-0-0-0-0-1			21.1	0	0									XXXPSFNM				XXXPSFNM	XXXPSFNM	XXXPSFNM				XXXPSFNM	XXXPSFNM	XXXPSFNM
217	TDP017	rm^ENYMVLTKAAPV	0-0-0-0-0-0-0-0-0-0-0-1-0-0-0-0-0-0-1-0			21.2	0	0
218	TDP017	RMENYMVLTK^aapv	0-0-0-1-0-0-0-0-1-0-0-0-1-1-0-0-0-1-1-1			29.6	0	0
219	TDP017	RMENYMVLTKAAPV	7-5-6-6-13-5-7-5-6-7-9-8-10-8-9-7-5-7-6-4	18 times in 2 NECs	42 times in 2 NECs	45	43.9	45.1		XXVHSDAY	XXVHSDAY	XXVHSDAY	XXVHSDAY	XXVHSDAY	XXVHSDAY	XXVHSDAY	XXVHSDAY	XXVHSDAY	XXVHSDAY	XXVHSDAY	XXVHSDAY	XXVHSDAY	XXVHSDAY	XXVHSDAY		XXVHSDAY	XXVHSDAY
220
221											PPNRDEGW	PPNRDEGW	PPNRDEGW	PPNRDEGW	PPNRDEGW		PPNRDEGW	PPNRDEGW	PPNRDEGW	PPNRDEGW	PPNRDEGW	PPNRDEGW	PPNRDEGW	PPNRDEGW	PPNRDEGW	PPNRDEGW	PPNRDEGW	PPNRDEGW	PPNRDEGW
222	TDP018	XXYMDSIR	0-0-0-0-0-0-0-0-0-0-0-0-1-1-0-0-0-1-1-1			22.8	0	0
223	TDP018	PFWMLXXX	0-0-0-2-0-0-1-1-0-0-2-1-4-4-0-1-0-3-1-3			29.5	0	0		XXXNQIIW	XXXNQIIW	XXXNQIIW	XXXNQIIW	XXXNQIIW	XXXNQIIW	XXXNQIIW	XXXNQIIW	XXXNQIIW	XXXNQIIW	XXXNQIIW	XXXNQIIW	XXXNQIIW	XXXNQIIW	XXXNQIIW	XXXNQIIW		XXXNQIIW	XXXNQIIW	XXXNQIIW
224	TDP018	MDSIRHQG	1-0-1-0-0-0-1-1-0-0-0-0-0-0-0-1-1-2-0-0			24.9	0	0
225	TDP018	GPFWMLXX	0-0-0-0-0-0-1-1-0-0-0-0-0-0-0-0-1-0-0-0			24.9	0	0		XXQPGMRH		XXQPGMRH		XXQPGMRH	XXQPGMRH	XXQPGMRH			XXQPGMRH	XXQPGMRH	XXQPGMRH			XXQPGMRH			XXQPGMRH	XXQPGMRH
226	TDP018	SIRHQGPF	0-0-0-0-0-0-0-1-2-0-0-0-0-1-0-1-2-0-0-0			28.2	0	0
227	TDP018	IRHQGPFW	1-1-0-1-0-1-2-2-1-0-0-2-1-2-2-2-1-2-3-3			28.6	0	0		XGDQPVSR	XGDQPVSR	XGDQPVSR							XGDQPVSR			XGDQPVSR
228	TDP018	XYMDSIRH	0-0-0-1-0-1-0-0-0-0-0-0-0-0-0-0-0-0-0-0		1 times in 2 NECs	23.1	0	24.2
229	--------									XXEHPEMV		XXEHPEMV	XXEHPEMV								XXEHPEMV	XXEHPEMV			XXEHPEMV		XXEHPEMV	XXEHPEMV	XXEHPEMV
230	TDP018	YMDSIRHQGPFWM^l	0-0-0-2-0-0-1-1-0-0-2-1-3-3-0-1-0-1-0-2			29.5	0	0
231	TDP018	YMDSIRH^qgpfwml	0-0-0-0-0-0-0-1-2-0-0-0-0-1-0-1-2-0-0-0			28.2	0	0		XXXRPVME	XXXRPVME	XXXRPVME	XXXRPVME	XXXRPVME	XXXRPVME	XXXRPVME	XXXRPVME	XXXRPVME	XXXRPVME	XXXRPVME	XXXRPVME	XXXRPVME	XXXRPVME	XXXRPVME	XXXRPVME	XXXRPVME	XXXRPVME	XXXRPVME	XXXRPVME
232	TDP018	ymdsi^RHQGPFW^ml	0-0-0-0-0-0-1-1-0-0-0-0-0-0-0-0-1-0-0-0			24.9	0	0
233	TDP018	ymdsi^RHQGPFWML	1-0-1-0-0-0-0-0-0-0-0-0-0-0-0-1-0-1-0-0			24.2	0	0		EWADGNHL	EWADGNHL	EWADGNHL	EWADGNHL	EWADGNHL	EWADGNHL	EWADGNHL	EWADGNHL	EWADGNHL	EWADGNHL	EWADGNHL	EWADGNHL	EWADGNHL	EWADGNHL	EWADGNHL	EWADGNHL		EWADGNHL	EWADGNHL	EWADGNHL
234	TDP018	ymdsi^RHQGPFWM^l	0-0-0-0-0-0-0-0-0-0-0-0-0-0-0-0-0-1-0-0			22.3	0	0
235	TDP018	YMDSIRHQ^gpfwml	1-1-0-1-0-1-2-2-1-0-0-2-1-2-2-2-1-2-3-3			28.6	0	0		XXEDNYEV	XXEDNYEV	XXEDNYEV	XXEDNYEV	XXEDNYEV	XXEDNYEV	XXEDNYEV	XXEDNYEV	XXEDNYEV	XXEDNYEV	XXEDNYEV		XXEDNYEV	XXEDNYEV	XXEDNYEV	XXEDNYEV	XXEDNYEV	XXEDNYEV	XXEDNYEV	XXEDNYEV
236	TDP018	ym^DSIRHQGPFWM^l	0-0-0-0-0-0-0-0-0-0-0-0-1-1-0-0-0-1-1-1			22.8	0	0
237	TDP018	ymd^SIRHQGPFWML	0-0-0-1-0-1-0-0-0-0-0-0-0-0-0-0-0-0-0-0		1 times in 2 NECs	23.1	0	24.2		NSEDILTX	NSEDILTX	NSEDILTX	NSEDILTX	NSEDILTX	NSEDILTX	NSEDILTX	NSEDILTX	NSEDILTX	NSEDILTX	NSEDILTX	NSEDILTX	NSEDILTX	NSEDILTX	NSEDILTX	NSEDILTX		NSEDILTX	NSEDILTX	NSEDILTX
238	TDP018	YMDSIRHQGPFWML	3-2-3-2-3-4-1-3-1-3-4-2-3-2-2-2-1-2-1-0	6 times in 2 NECs	8 times in 2 NECs	30.7	25.6	27.3
239											XXXQTRDQ	XXXQTRDQ	XXXQTRDQ	XXXQTRDQ	XXXQTRDQ	XXXQTRDQ	XXXQTRDQ		XXXQTRDQ		XXXQTRDQ	XXXQTRDQ			XXXQTRDQ	XXXQTRDQ			XXXQTRDQ
240
241	TDP019	GQHRISDA	0-0-0-0-0-0-0-0-1-0-0-0-0-0-0-0-0-0-0-0			25.8	0	0		XXXVLRFI	XXXVLRFI	XXXVLRFI	XXXVLRFI	XXXVLRFI	XXXVLRFI	XXXVLRFI	XXXVLRFI	XXXVLRFI	XXXVLRFI	XXXVLRFI	XXXVLRFI	XXXVLRFI	XXXVLRFI	XXXVLRFI	XXXVLRFI	XXXVLRFI	XXXVLRFI	XXXVLRFI	XXXVLRFI
242	TDP019	QHRISDAE	0-0-0-0-0-0-0-0-0-0-0-0-0-0-0-0-1-0-0-0			21.3	0	0
243	TDP019	XXXDMFPG	1-0-0-0-0-0-0-0-0-0-0-0-0-0-0-0-0-0-0-0			25.1	0	0		YEGDNNXX	YEGDNNXX	YEGDNNXX		YEGDNNXX	YEGDNNXX	YEGDNNXX	YEGDNNXX	YEGDNNXX	YEGDNNXX	YEGDNNXX	YEGDNNXX	YEGDNNXX	YEGDNNXX		YEGDNNXX	YEGDNNXX	YEGDNNXX	YEGDNNXX	YEGDNNXX
244	TDP019	XDMFPGQH	0-0-0-0-0-0-0-0-0-0-0-0-0-0-0-0-0-0-0-0		1 times in 2 NECs	0	0	23.2
245	TDP019	RISDAELX	1-1-1-1-2-1-2-1-2-1-1-1-1-2-1-0-2-1-1-2	2 times in 2 NECs	2 times in 2 NECs	29.4	26.4	24.9			XXXQLEMH	XXXQLEMH	XXXQLEMH		XXXQLEMH		XXXQLEMH	XXXQLEMH	XXXQLEMH	XXXQLEMH		XXXQLEMH	XXXQLEMH	XXXQLEMH
246	--------
247	TDP019	DMFPGQHR^isdael	0-0-0-0-0-0-0-0-1-0-0-0-0-0-0-0-0-0-0-0			25.8	0	0
248	TDP019	d^MFPGQHRISDAEL	1-0-0-0-0-0-0-0-0-0-0-0-0-0-0-0-0-0-0-0			25.1	0	0
249	TDP019	DMFPGQHRI^sdael	0-0-0-0-0-0-0-0-0-0-0-0-0-0-0-0-1-0-0-0			21.3	0	0
250	TDP019	dmf^PGQHRISDAEL	0-0-0-0-0-0-0-0-0-0-0-0-0-0-0-0-0-0-0-0		1 times in 2 NECs	0	0	23.2		XXGHTFQE	XXGHTFQE	XXGHTFQE	XXGHTFQE		XXGHTFQE	XXGHTFQE	XXGHTFQE	XXGHTFQE	XXGHTFQE	XXGHTFQE	XXGHTFQE	XXGHTFQE		XXGHTFQE		XXGHTFQE	XXGHTFQE	XXGHTFQE	XXGHTFQE
251	TDP019	DMFPGQHRISD^ael	1-1-1-1-2-1-2-1-2-1-1-1-1-2-1-0-2-1-1-2	2 times in 2 NECs	2 times in 2 NECs	29.4	26.4	24.9
252	TDP019	DMFPGQHRISDAEL	1-1-2-0-2-2-1-2-1-0-1-1-1-3-1-2-0-0-0-2	3 times in 2 NECs	5 times in 2 NECs	29.6	24.5	30.4		XXDNQEPW	XXDNQEPW	XXDNQEPW	XXDNQEPW	XXDNQEPW	XXDNQEPW	XXDNQEPW			XXDNQEPW	XXDNQEPW	XXDNQEPW	XXDNQEPW		XXDNQEPW			XXDNQEPW
253
254
255	TDP020	MKKTLVMY	0-0-1-0-0-0-0-1-0-0-0-0-1-1-1-0-0-1-0-1			26.1	0	0		XXHDFGVW	XXHDFGVW	XXHDFGVW	XXHDFGVW	XXHDFGVW	XXHDFGVW	XXHDFGVW	XXHDFGVW		XXHDFGVW	XXHDFGVW	XXHDFGVW		XXHDFGVW				XXHDFGVW
256	TDP020	QMKKTLVM	0-0-0-1-0-0-0-1-0-0-0-1-0-0-0-0-0-0-0-0			23.3	0	0
257	--------
258	TDP020	qmkkt^LVMYNEWNL	0-0-1-0-0-0-0-1-0-0-0-0-1-1-1-0-0-1-0-1			26.1	0	0		VFIDLRWM	VFIDLRWM		VFIDLRWM	VFIDLRWM	VFIDLRWM	VFIDLRWM			VFIDLRWM	VFIDLRWM	VFIDLRWM	VFIDLRWM	VFIDLRWM					VFIDLRWM
259	TDP020	qmkk^TLVMYNEWNL	0-0-0-1-0-0-0-1-0-0-0-1-0-0-0-0-0-0-0-0			23.3	0	0
260	TDP020	QMKKTLVMYNEWNL	3-3-3-2-4-3-1-1-2-2-1-2-2-1-2-2-0-2-2-0	5 times in 2 NECs	5 times in 2 NECs	30.9	34	28.6		XXWDAGLF	XXWDAGLF	XXWDAGLF	XXWDAGLF	XXWDAGLF	XXWDAGLF	XXWDAGLF			XXWDAGLF	XXWDAGLF	XXWDAGLF	XXWDAGLF
261
262										XXGNGTFP			XXGNGTFP	XXGNGTFP		XXGNGTFP		XXGNGTFP	XXGNGTFP		XXGNGTFP						XXGNGTFP
263	TDP021	KVNFQQHI	0-0-0-1-0-0-0-0-0-0-0-0-1-1-1-0-0-0-0-1			26.1	0	0
264	TDP021	MEPHSKVN	0-0-0-0-0-0-0-0-0-0-0-0-0-0-0-0-0-0-0-0	2 times in 2 NECs		0	21.8	0
265	TDP021	PHSKVNFQ	0-0-0-0-0-0-0-0-0-0-0-0-0-0-0-1-0-0-0-1			22.5	0	0
266	TDP021	XXXPMEPH	0-0-0-0-0-1-0-0-0-0-0-0-0-1-0-0-0-0-0-0		1 times in 2 NECs	25.7	0	21.6
267	--------									SSADIQGX	SSADIQGX				SSADIQGX			SSADIQGX				SSADIQGX	SSADIQGX	SSADIQGX			SSADIQGX
268	TDP021	PMEPHSKVNF^qqhi	0-0-0-1-0-0-0-0-0-0-0-0-1-1-1-0-0-0-0-1			26.1	0	0
269	TDP021	pmeph^SKVNFQQHI	0-0-0-0-0-0-0-0-0-0-0-0-0-0-0-0-0-0-0-0	2 times in 2 NECs		0	21.8	0		NAPDNXXX	NAPDNXXX	NAPDNXXX	NAPDNXXX	NAPDNXXX	NAPDNXXX	NAPDNXXX	NAPDNXXX	NAPDNXXX	NAPDNXXX	NAPDNXXX	NAPDNXXX	NAPDNXXX	NAPDNXXX	NAPDNXXX	NAPDNXXX	NAPDNXXX	NAPDNXXX	NAPDNXXX	NAPDNXXX
270	TDP021	pmephsk^VNFQQHI	0-0-0-0-0-0-0-0-0-0-0-0-0-0-0-1-0-0-0-1			22.5	0	0
271	TDP021	p^MEPHSKVNFQQHI	0-0-0-0-0-1-0-0-0-0-0-0-0-1-0-0-0-0-0-0		1 times in 2 NECs	25.7	0	21.6
272	TDP021	PMEPHSKVNFQQHI	1-1-5-3-2-5-2-1-1-3-3-2-1-1-1-1-0-2-2-2	5 times in 2 NECs	4 times in 2 NECs	29.4	24.8	25.2
273
274
275	TDP022	XHMIALYW	0-0-0-0-0-0-0-1-0-0-0-0-0-1-0-0-0-2-0-2			24	0	0
276	TDP022	RDTMFIXX	0-0-0-0-0-0-1-0-0-0-0-0-0-0-0-0-0-0-0-0			21.4	0	0
277	TDP022	XXXHMIAL	1-0-1-0-0-0-0-0-0-0-0-0-0-0-0-0-0-0-0-0			22.1	0	0
278	TDP022	MIALYWGR	0-0-0-0-0-0-0-0-1-0-0-0-0-1-0-0-0-0-0-1			24.9	0	0
279	TDP022	XXHMIALY	3-2-2-3-2-0-2-1-0-3-2-1-3-1-1-1-0-3-0-1	6 times in 2 NECs	2 times in 2 NECs	28.7	25.1	23.1
280	--------
281	TDP022	hmi^ALYWGRDTMFI	0-0-0-0-0-0-0-1-0-0-0-0-0-1-0-0-0-2-0-2			24	0	0
282	TDP022	hmial^YWGRDTMFI	0-0-0-0-0-0-0-0-1-0-0-0-0-1-0-0-0-0-0-1			24.9	0	0
283	TDP022	h^MIALYWGRDTMFI	1-0-1-0-0-0-0-0-0-0-0-0-0-0-0-0-0-0-0-0			22.1	0	0
284	TDP022	hm^IALYWGRDTM^fi	0-0-0-0-0-0-1-0-0-0-0-0-0-0-0-0-0-0-0-0			21.4	0	0
285	TDP022	hm^IALYWGRDTMFI	3-2-2-3-2-0-1-1-0-3-2-1-3-1-1-1-0-3-0-1	6 times in 2 NECs	2 times in 2 NECs	28.7	25.1	23.1
286	TDP022	HMIALYWGRDTMFI	6-9-5-2-4-5-4-4-4-3-1-3-2-1-7-5-6-1-1-3	7 times in 2 NECs	10 times in 2 NECs	46.2	39.6	47.2
287
288
289	--------
290	TDP023	MGNNGSLEQDVWIA	0-0-0-0-0-1-2-0-1-0-2-2-1-0-2-0-0-0-0-0		1 times in 2 NECs	27.9	0	24.7
291
292
293	TDP024	YPIMAXXX	0-0-2-0-0-0-0-0-0-0-2-0-0-0-0-0-0-0-0-0			23	0	0
294	--------
295	TDP024	LGWHAMFRKYPIM^a	0-0-2-0-0-0-0-0-0-0-2-0-0-0-0-0-0-0-0-0			23	0	0
296	TDP024	LGWHAMFRKYPIMA	2-3-2-1-3-0-1-0-0-5-2-0-0-0-0-0-0-0-0-0	1 times in 2 NECs	7 times in 2 NECs	29.8	26.3	28.2
297
298
299	TDP025	YQKERLFF	0-0-0-0-0-0-0-0-1-0-0-0-0-0-0-0-0-0-0-0			23.5	0	0		XXXYAFMQ	XXXYAFMQ	XXXYAFMQ	XXXYAFMQ	XXXYAFMQ	XXXYAFMQ	XXXYAFMQ	XXXYAFMQ	XXXYAFMQ	XXXYAFMQ	XXXYAFMQ	XXXYAFMQ	XXXYAFMQ	XXXYAFMQ	XXXYAFMQ	XXXYAFMQ		XXXYAFMQ	XXXYAFMQ	XXXYAFMQ
300	TDP025	KERLFFWA	0-1-0-0-0-1-1-1-2-0-0-0-0-0-1-1-1-0-0-0			26.9	0	0
301	TDP025	RLFFWAXX	0-0-0-0-0-0-0-0-0-0-0-1-0-0-0-0-0-0-1-2			22.6	0	0		XXGASTSP	XXGASTSP	XXGASTSP	XXGASTSP	XXGASTSP	XXGASTSP				XXGASTSP	XXGASTSP		XXGASTSP	XXGASTSP				XXGASTSP
302	TDP025	LFFWAXXX	0-0-0-0-0-1-1-0-0-0-0-0-1-5-1-1-1-2-0-4			29.3	0	0
303	TDP025	SGPDYQKE	0-0-0-0-1-0-0-0-0-0-0-0-0-0-0-0-0-0-0-0			23.3	0	0
304	--------									XXNDNTIV		XXNDNTIV	XXNDNTIV	XXNDNTIV			XXNDNTIV		XXNDNTIV	XXNDNTIV	XXNDNTIV	XXNDNTIV	XXNDNTIV	XXNDNTIV	XXNDNTIV	XXNDNTIV	XXNDNTIV	XXNDNTIV
305	TDP025	SGPDYQKERLFFW^a	0-0-0-0-0-1-1-0-0-0-0-0-1-5-1-1-1-2-0-4			29.3	0	0
306	TDP025	SGPDYQKERL^ffwa	0-1-0-0-0-1-1-1-2-0-0-0-0-0-1-1-1-0-0-0			26.9	0	0
307	TDP025	sgpd^YQKERLFFWA	0-0-0-0-1-0-0-0-0-0-0-0-0-0-0-0-0-0-0-0			23.3	0	0		XXSAMMKI		XXSAMMKI	XXSAMMKI	XXSAMMKI	XXSAMMKI	XXSAMMKI	XXSAMMKI		XXSAMMKI	XXSAMMKI		XXSAMMKI	XXSAMMKI					XXSAMMKI
308	TDP025	SGPDYQKERLFF^wa	0-0-0-0-0-0-0-0-0-0-0-1-0-0-0-0-0-0-1-2			22.6	0	0
309	TDP025	SGPDYQKE^rlffwa	0-0-0-0-0-0-0-0-1-0-0-0-0-0-0-0-0-0-0-0			23.5	0	0		XXGDQPVS	XXGDQPVS			XXGDQPVS		XXGDQPVS	XXGDQPVS	XXGDQPVS	XXGDQPVS	XXGDQPVS	XXGDQPVS	XXGDQPVS	XXGDQPVS	XXGDQPVS
310	TDP025	SGPDYQKERLFFWA	3-2-5-4-1-2-3-3-3-5-6-3-3-4-3-3-3-4-5-2	10 times in 2 NECs	19 times in 2 NECs	35.9	32.3	32.7
311										XXMDQIYK	XXMDQIYK	XXMDQIYK	XXMDQIYK	XXMDQIYK	XXMDQIYK	XXMDQIYK	XXMDQIYK		XXMDQIYK	XXMDQIYK	XXMDQIYK	XXMDQIYK	XXMDQIYK	XXMDQIYK	XXMDQIYK		XXMDQIYK	XXMDQIYK	XXMDQIYK
312
313	TDP026	GSMGANHT	0-0-0-0-0-0-0-0-0-0-0-0-0-0-0-0-0-0-0-1			25.1	0	0
314	TDP026	GANHTWVV	0-1-0-0-0-0-0-0-0-0-0-0-0-2-0-0-1-0-0-0			23	0	0		XXHPTKSF	XXHPTKSF	XXHPTKSF	XXHPTKSF	XXHPTKSF	XXHPTKSF	XXHPTKSF	XXHPTKSF	XXHPTKSF	XXHPTKSF	XXHPTKSF	XXHPTKSF	XXHPTKSF	XXHPTKSF	XXHPTKSF	XXHPTKSF	XXHPTKSF	XXHPTKSF	XXHPTKSF	XXHPTKSF
315	TDP026	NHTWVVKA	1-1-1-1-1-1-1-1-2-1-1-0-1-1-1-2-2-1-1-1			31.6	0	0
316	TDP026	HTWVVKAX	0-0-0-0-0-0-0-0-0-0-0-0-0-1-0-0-0-0-0-0			21.5	0	0
317	TDP026	TWVVKAXX	0-0-0-0-0-1-1-1-1-0-0-0-0-1-0-0-1-1-0-0			26.1	0	0
318	TDP026	WVVKAXXX	0-0-0-0-0-0-0-0-1-0-0-0-0-2-1-0-0-1-2-1			40.8	0	0
319	TDP026	FGSMGANH	0-0-0-1-0-0-0-0-0-0-0-2-1-3-0-0-0-2-3-2			28.6	0	0
320	TDP026	SMGANHTW	0-0-0-0-0-0-0-0-1-0-0-0-0-1-0-0-0-0-0-1			24.2	0	0
321	TDP026	XXFGSMGA	0-0-0-0-1-0-0-0-0-0-0-1-0-0-0-0-0-0-0-0			22.3	0	0
322	TDP026	XXXFGSMG	1-0-1-0-0-1-0-0-0-1-1-0-1-1-0-0-0-0-1-0	2 times in 2 NECs	1 times in 2 NECs	26.6	27.3	23.2
323	--------
324	TDP026	FGSMGANHTWVVK^a	0-0-0-0-0-0-0-0-1-0-0-0-0-2-1-0-0-1-2-1			40.8	0	0
325	TDP026	fgsm^GANHTWVVKA	0-0-0-1-0-0-0-0-0-0-0-2-1-3-0-0-0-2-3-2			28.6	0	0		IYGDPXXX		IYGDPXXX	IYGDPXXX	IYGDPXXX	IYGDPXXX	IYGDPXXX	IYGDPXXX	IYGDPXXX	IYGDPXXX	IYGDPXXX		IYGDPXXX	IYGDPXXX		IYGDPXXX		IYGDPXXX	IYGDPXXX	IYGDPXXX
326	TDP026	FGSMGANHTW^vvka	1-1-1-1-1-1-1-1-2-1-1-0-1-1-1-2-2-1-1-1			31.6	0	0
327	TDP026	FGSMGANH^twvvka	0-1-0-0-0-0-0-0-0-0-0-0-0-2-0-0-1-0-0-0			23	0	0		XXYAFMQV	XXYAFMQV	XXYAFMQV	XXYAFMQV	XXYAFMQV	XXYAFMQV	XXYAFMQV	XXYAFMQV	XXYAFMQV	XXYAFMQV	XXYAFMQV	XXYAFMQV	XXYAFMQV	XXYAFMQV	XXYAFMQV	XXYAFMQV	XXYAFMQV	XXYAFMQV	XXYAFMQV	XXYAFMQV
328	TDP026	FGSMGANHTWVV^ka	0-0-0-0-0-1-1-1-1-0-0-0-0-1-0-0-1-1-0-0			26.1	0	0
329	TDP026	fg^SMGANHTWVVKA	0-0-0-0-1-0-0-0-0-0-0-1-0-0-0-0-0-0-0-0			22.3	0	0
330	TDP026	fgsmga^NHTWVVKA	0-0-0-0-0-0-0-0-1-0-0-0-0-1-0-0-0-0-0-1			24.2	0	0		TSMDPQXX	TSMDPQXX	TSMDPQXX	TSMDPQXX	TSMDPQXX	TSMDPQXX	TSMDPQXX	TSMDPQXX	TSMDPQXX	TSMDPQXX	TSMDPQXX	TSMDPQXX	TSMDPQXX	TSMDPQXX	TSMDPQXX		TSMDPQXX	TSMDPQXX	TSMDPQXX	TSMDPQXX
331	TDP026	fgsmg^ANHTWVVKA	0-0-0-0-0-0-0-0-0-0-0-0-0-0-0-0-0-0-0-1			25.1	0	0
332	TDP026	FGSMGANHTWV^vka	0-0-0-0-0-0-0-0-0-0-0-0-0-1-0-0-0-0-0-0			21.5	0	0		XXIGDNVE	XXIGDNVE	XXIGDNVE	XXIGDNVE	XXIGDNVE	XXIGDNVE	XXIGDNVE	XXIGDNVE	XXIGDNVE	XXIGDNVE	XXIGDNVE	XXIGDNVE	XXIGDNVE	XXIGDNVE	XXIGDNVE	XXIGDNVE	XXIGDNVE	XXIGDNVE	XXIGDNVE	XXIGDNVE
333	TDP026	f^GSMGANHTWVVKA	1-0-1-0-0-1-0-0-0-1-1-0-1-1-0-0-0-0-1-0	2 times in 2 NECs	1 times in 2 NECs	26.6	27.3	23.2
334	TDP026	FGSMGANHTWVVKA	6-4-6-4-4-5-2-5-4-5-6-6-7-7-3-5-3-7-4-7	12 times in 2 NECs	12 times in 2 NECs	38.3	36.3	34.5
335
336
337	TDP027	YRMHVQLG	0-0-0-0-0-0-0-1-1-0-0-0-0-0-0-1-0-0-0-1			26.5	0	0				XXDPGSFK	XXDPGSFK	XXDPGSFK	XXDPGSFK	XXDPGSFK	XXDPGSFK		XXDPGSFK	XXDPGSFK	XXDPGSFK	XXDPGSFK	XXDPGSFK	XXDPGSFK			XXDPGSFK	XXDPGSFK	XXDPGSFK
338	TDP027	HVQLGGAA	0-0-0-0-0-0-0-0-0-0-0-0-1-1-0-0-0-1-0-1			22.9	0	0
339	TDP027	IYRMHVQL	0-0-0-0-0-0-0-0-1-0-0-0-0-0-0-0-0-0-0-0			24.4	0	0
340	TDP027	QLGGAAXX	0-1-1-0-0-0-0-0-0-1-1-0-0-0-0-0-0-0-0-1		1 times in 2 NECs	25.2	0	29.2
341	TDP027	XXXDGIYR	1-1-1-1-1-0-0-0-0-1-1-1-1-1-1-0-0-1-1-0	2 times in 2 NECs	2 times in 2 NECs	27.1	27.6	28.4
342	--------
343	TDP027	dgiyrm^HVQLGGAA	0-0-0-0-0-0-0-0-1-0-0-0-0-0-0-0-0-0-0-0			24.4	0	0
344	TDP027	DGIYRMH^vqlggaa	0-0-0-0-0-0-0-1-1-0-0-0-0-0-0-1-0-0-0-1			26.5	0	0
345	TDP027	DGIYRMHVQL^ggaa	0-0-0-0-0-0-0-0-0-0-0-0-1-1-0-0-0-1-0-1			22.9	0	0
346	TDP027	DGIYRMHVQLGG^aa	0-1-1-0-0-0-0-0-0-1-1-0-0-0-0-0-0-0-0-1		1 times in 2 NECs	25.2	0	29.2
347	TDP027	d^GIYRMHVQLGGAA	1-1-1-1-1-0-0-0-0-1-1-1-1-1-1-0-0-1-1-0	2 times in 2 NECs	2 times in 2 NECs	27.1	27.6	28.4
348	TDP027	DGIYRMHVQLGGAA	3-3-4-3-4-5-4-5-4-2-4-3-3-3-4-3-0-3-3-4	9 times in 2 NECs	7 times in 2 NECs	32.7	30.7	30.7
349
350
351	TDP028	WDESNGAX	0-0-0-0-1-1-0-0-1-0-0-0-0-0-0-0-0-0-0-0			22.5	0	0
352	TDP028	DESNGAXX	1-0-1-1-1-1-1-0-0-1-1-1-1-0-0-1-0-0-0-0	2 times in 2 NECs	1 times in 2 NECs	26.9	26.8	25.9
353	TDP028	XXHGTPKF	1-1-1-1-1-1-1-1-0-1-1-0-0-0-0-0-0-0-1-0	1 times in 2 NECs	2 times in 2 NECs	26	25.7	30.3		XXKQDDLM	XXKQDDLM	XXKQDDLM	XXKQDDLM	XXKQDDLM	XXKQDDLM	XXKQDDLM	XXKQDDLM	XXKQDDLM	XXKQDDLM	XXKQDDLM	XXKQDDLM	XXKQDDLM	XXKQDDLM	XXKQDDLM	XXKQDDLM	XXKQDDLM	XXKQDDLM	XXKQDDLM	XXKQDDLM
354	--------
355	TDP028	HGTPKFAWDES^nga	0-0-0-0-1-1-0-0-1-0-0-0-0-0-0-0-0-0-0-0			22.5	0	0		XXRPVMEF	XXRPVMEF	XXRPVMEF	XXRPVMEF	XXRPVMEF	XXRPVMEF	XXRPVMEF	XXRPVMEF	XXRPVMEF	XXRPVMEF	XXRPVMEF	XXRPVMEF	XXRPVMEF	XXRPVMEF	XXRPVMEF	XXRPVMEF	XXRPVMEF	XXRPVMEF	XXRPVMEF	XXRPVMEF
356	TDP028	HGTPKFAWDESN^ga	1-0-1-1-1-1-1-0-0-1-1-1-1-0-0-1-0-0-0-0	2 times in 2 NECs	1 times in 2 NECs	26.9	26.8	25.9
357	TDP028	hg^TPKFAWDESNGA	1-1-1-1-1-1-1-1-0-1-1-0-0-0-0-0-0-0-1-0	1 times in 2 NECs	2 times in 2 NECs	26	25.7	30.3		VLFDGYQX	VLFDGYQX	VLFDGYQX	VLFDGYQX	VLFDGYQX	VLFDGYQX	VLFDGYQX	VLFDGYQX		VLFDGYQX	VLFDGYQX	VLFDGYQX	VLFDGYQX	VLFDGYQX	VLFDGYQX	VLFDGYQX		VLFDGYQX	VLFDGYQX	VLFDGYQX
358	TDP028	HGTPKFAWDESNGA	4-3-5-3-3-4-2-3-3-4-5-2-3-4-3-3-3-3-3-3	7 times in 2 NECs	6 times in 2 NECs	35	35.2	35.7
359
360
361	TDP029	WKGVRNDF	0-0-0-0-0-0-0-1-0-0-0-0-0-0-0-0-0-0-0-0			21.7	0	0		XXXAPSLI	XXXAPSLI	XXXAPSLI	XXXAPSLI	XXXAPSLI	XXXAPSLI	XXXAPSLI	XXXAPSLI		XXXAPSLI	XXXAPSLI		XXXAPSLI		XXXAPSLI	XXXAPSLI		XXXAPSLI
362	TDP029	RNDFTEAX	0-0-0-0-0-0-0-0-0-0-0-0-0-1-0-0-0-0-0-0			21.3	0	0
363	TDP029	XXXAGSWK	0-0-0-0-0-0-0-0-0-0-0-0-0-0-0-0-0-0-0-0		1 times in 2 NECs	0	0	21.7
364	TDP029	XXAGSWKG	0-1-1-1-0-0-0-0-0-1-0-1-0-1-0-1-0-1-0-1		1 times in 2 NECs	26.3	0	29.4
365	--------
366	TDP029	AGSWKGVRNDF^tea	0-0-0-0-0-0-0-0-0-0-0-0-0-1-0-0-0-0-0-0			21.3	0	0
367	TDP029	AGSWKGV^rndftea	0-0-0-0-0-0-0-1-0-0-0-0-0-0-0-0-0-0-0-0			21.7	0	0
368	TDP029	ag^SWKGVRNDFTEA	0-1-1-1-0-0-0-0-0-1-0-1-0-1-0-1-0-1-0-1		1 times in 2 NECs	26.3	0	29.4
369	TDP029	a^GSWKGVRNDFTEA	0-0-0-0-0-0-0-0-0-0-0-0-0-0-0-0-0-0-0-0		1 times in 2 NECs	0	0	21.7
370	TDP029	AGSWKGVRNDFTEA	2-2-2-2-2-2-4-2-2-4-2-3-2-2-3-2-2-2-1-1	3 times in 2 NECs	3 times in 2 NECs	32.3	27.5	30.1		XXHMIALY	XXHMIALY	XXHMIALY	XXHMIALY	XXHMIALY		XXHMIALY	XXHMIALY		XXHMIALY	XXHMIALY	XXHMIALY	XXHMIALY	XXHMIALY	XXHMIALY	XXHMIALY		XXHMIALY		XXHMIALY
371
372
373	TDP030	QMIEAPLH	0-0-0-0-0-0-0-0-0-0-0-0-0-1-1-1-0-0-0-0			22.3	0	0
374	TDP030	GTQMIEAP	0-0-0-0-0-0-0-0-0-0-0-0-0-0-0-0-0-1-0-0			25	0	0
375	TDP030	PLHYSAXX	1-1-1-1-1-0-1-1-1-1-1-1-2-2-0-1-2-1-2-2			32.5	0	0
376	TDP030	XXPGTQMI	1-1-1-1-1-1-1-1-1-1-1-1-1-1-1-1-1-1-1-1	2 times in 2 NECs	2 times in 2 NECs	29.9	28.1	27.8
377	--------
378	TDP030	PGTQMIEAPLHY^sa	1-1-1-1-1-0-1-1-1-1-1-1-2-2-0-1-2-1-2-2			32.5	0	0
379	TDP030	pgtqm^IEAPLHYSA	0-0-0-0-0-0-0-0-0-0-0-0-0-0-0-0-0-1-0-0			25	0	0
380	TDP030	pgtqmie^APLHYSA	0-0-0-0-0-0-0-0-0-0-0-0-0-1-1-1-0-0-0-0			22.3	0	0
381	TDP030	pg^TQMIEAPLHYSA	1-1-1-1-1-1-1-1-1-1-1-1-1-1-1-1-1-1-1-1	2 times in 2 NECs	2 times in 2 NECs	29.9	28.1	27.8
382	TDP030	PGTQMIEAPLHYSA	8-6-9-9-6-6-6-6-6-9-8-8-8-9-9-6-7-8-9-10	21 times in 2 NECs	16 times in 2 NECs	38.4	37.6	34.8
383
384
385	TDP031	LIFVSNAX	0-2-0-2-0-1-1-2-2-0-1-1-2-2-1-2-1-1-2-3			31.8	0	0
386	TDP031	IFVSNAXX	0-0-0-0-0-0-0-1-2-0-0-0-0-1-0-1-0-1-0-1			25.6	0	0
387	TDP031	FVSNAXXX	0-0-0-1-0-0-1-2-1-0-0-0-0-0-0-1-1-1-1-2			35.1	0	0
388	TDP031	GHETRWLI	0-0-0-0-0-0-0-0-0-0-0-0-0-0-0-0-0-1-1-1			23.1	0	0
389	--------									XXXAWHAN	XXXAWHAN	XXXAWHAN	XXXAWHAN	XXXAWHAN	XXXAWHAN	XXXAWHAN	XXXAWHAN	XXXAWHAN	XXXAWHAN	XXXAWHAN	XXXAWHAN	XXXAWHAN	XXXAWHAN	XXXAWHAN	XXXAWHAN		XXXAWHAN	XXXAWHAN	XXXAWHAN
390	TDP031	QGHETRWLIFV^sna	0-2-0-2-0-1-1-2-2-0-1-1-2-2-1-2-1-1-2-3			31.8	0	0
391	TDP031	QGHETRWLIFVSN^a	0-0-0-1-0-0-1-2-1-0-0-0-0-0-0-1-1-1-1-2			35.1	0	0		XXXAETSI	XXXAETSI	XXXAETSI	XXXAETSI	XXXAETSI	XXXAETSI	XXXAETSI	XXXAETSI	XXXAETSI	XXXAETSI	XXXAETSI	XXXAETSI	XXXAETSI	XXXAETSI	XXXAETSI	XXXAETSI	XXXAETSI	XXXAETSI	XXXAETSI	XXXAETSI
392	TDP031	qghet^RWLIFVSNA	0-0-0-0-0-0-0-0-0-0-0-0-0-0-0-0-0-1-1-1			23.1	0	0
393	TDP031	QGHETRWLIFVS^na	0-0-0-0-0-0-0-1-2-0-0-0-0-1-0-1-0-1-0-1			25.6	0	0
394	TDP031	QGHETRWLIFVSNA	11-8-8-9-7-9-7-6-6-13-9-7-8-7-9-9-5-9-8-7	19 times in 2 NECs	19 times in 2 NECs	42.5	35.6	37.4
395
396
397	TDP032	XRGSPMDG	0-0-0-0-0-1-0-0-0-0-0-0-0-0-0-0-1-0-0-0			25.7	0	0
398	TDP032	AQNKHAXX	0-0-2-1-0-0-0-0-0-0-1-0-0-0-0-0-1-0-1-1			26.8	0	0
399	TDP032	QNKHAXXX	0-1-1-0-0-0-1-0-1-0-0-0-0-0-3-3-1-0-1-2			31.8	0	0
400	TDP032	XXRGSPMD	0-0-0-0-0-0-0-0-0-1-0-0-1-0-0-0-0-1-0-1	1 times in 2 NECs		26	23.5	0
401	TDP032	YAQNKHAX	0-1-1-0-1-1-1-3-3-1-1-0-1-2-3-2-2-0-0-1		1 times in 2 NECs	35.6	0	27.5
402	--------
403	TDP032	RGSPMDGYAQNKH^a	0-1-1-0-0-0-1-0-1-0-0-0-0-0-3-3-1-0-1-2			31.8	0	0
404	TDP032	rg^SPMDGYAQNKHA	0-0-0-0-0-0-0-0-0-1-0-0-1-0-0-0-0-1-0-1	1 times in 2 NECs		26	23.5	0
405	TDP032	RGSPMDGYAQNK^ha	0-0-2-1-0-0-0-0-0-0-1-0-0-0-0-0-1-0-1-1			26.8	0	0
406	TDP032	rgs^PMDGYAQNKHA	0-0-0-0-0-1-0-0-0-0-0-0-0-0-0-0-1-0-0-0			25.7	0	0
407	TDP032	RGSPMDGYAQN^kha	0-1-1-0-1-1-1-3-3-1-1-0-1-2-3-2-2-0-0-1		1 times in 2 NECs	35.6	0	27.5
408	TDP032	RGSPMDGYAQNKHA	17-28-19-16-16-16-13-8-13-18-12-17-14-14-17-16-9-19-21-21	29 times in 2 NECs	21 times in 2 NECs	38.3	36.4	37
409
410
411	TDP033	XXGGLLDH	0-0-0-1-0-0-0-0-0-0-0-0-0-0-0-0-0-0-0-0			22.3	0	0
412	--------
413	TDP033	gg^LLDHFYTSQIPA	0-0-0-1-0-0-0-0-0-0-0-0-0-0-0-0-0-0-0-0			22.3	0	0
414	TDP033	GGLLDHFYTSQIPA	0-1-3-2-0-1-3-2-1-2-2-0-1-1-1-4-2-1-2-2	6 times in 2 NECs	3 times in 2 NECs	29.7	26.6	27.8
415
416
417	TDP034	AMMKIGEV	0-0-0-0-0-1-0-1-1-0-0-0-1-1-2-1-2-1-1-2			25.9	0	0
418	TDP034	SAMMKIGE	0-0-0-1-0-1-0-1-1-0-0-2-1-2-1-2-0-1-2-2			28.8	0	0
419	TDP034	XSAMMKIG	0-0-0-0-0-0-0-0-0-0-0-0-0-1-0-0-0-1-0-1			25.6	0	0
420	TDP034	IGEVARPL	0-0-0-0-0-0-0-1-0-0-0-0-0-0-0-0-1-0-0-0			28.5	0	0
421	TDP034	GEVARPLG	0-0-0-0-0-0-0-0-1-0-0-0-0-1-0-1-2-0-0-0			28.7	0	0
422	TDP034	EVARPLGX	0-0-0-0-0-0-0-0-0-0-0-0-0-0-0-0-0-0-1-0			21.8	0	0
423	TDP034	XXXSAMMK	0-0-1-0-0-0-1-0-0-1-0-0-0-0-0-0-0-0-0-0		2 times in 2 NECs	32.1	0	25.5
424	TDP034	XXSAMMKI	1-0-1-1-1-1-1-1-0-1-2-0-2-1-0-0-0-0-1-0	3 times in 2 NECs	3 times in 2 NECs	33.4	26.1	33.7
425	--------									XXXLVATV		XXXLVATV	XXXLVATV						XXXLVATV				XXXLVATV
426	TDP034	samm^KIGEVARPLG	0-0-0-1-0-1-0-1-1-0-0-2-1-2-1-2-0-1-2-2			28.8	0	0
427	TDP034	SAMMKIGEVA^rplg	0-0-0-0-0-0-0-0-1-0-0-0-0-1-0-1-2-0-0-0			28.7	0	0												XXXSLNQA	XXXSLNQA			XXXSLNQA
428	TDP034	SAMMKIGEV^arplg	0-0-0-0-0-0-0-1-0-0-0-0-0-0-0-0-1-0-0-0			28.5	0	0
429	TDP034	sam^MKIGEVARPLG	0-0-0-0-0-0-0-0-0-0-0-0-0-1-0-0-0-1-0-1			25.6	0	0				WRTEHHAM		WRTEHHAM										WRTEHHAM
430	TDP034	sammk^IGEVARPLG	0-0-0-0-0-1-0-1-1-0-0-0-1-1-2-1-2-1-1-2			25.9	0	0
431	TDP034	SAMMKIGEVAR^plg	0-0-0-0-0-0-0-0-0-0-0-0-0-0-0-0-0-0-1-0			21.8	0	0					XYMDSIRH		XYMDSIRH
432	TDP034	s^AMMKIGEVARPLG	0-0-1-0-0-0-1-0-0-1-0-0-0-0-0-0-0-0-0-0		2 times in 2 NECs	32.1	0	25.5
433	TDP034	sa^MMKIGEVARPLG	1-0-1-1-1-1-1-1-0-1-2-0-2-1-0-0-0-0-1-0	3 times in 2 NECs	3 times in 2 NECs	33.4	26.1	33.7
434	TDP034	SAMMKIGEVARPLG	4-5-6-6-4-5-3-5-6-5-4-8-7-12-5-7-5-6-8-6	16 times in 2 NECs	13 times in 2 NECs	39.8	39.3	37.4
435															XXXPMEPH								XXXPMEPH
436
437	TDP035	PWNMLKDD	0-0-0-1-0-0-0-0-0-0-0-1-1-1-0-0-0-0-1-1			23.3	0	0
438	TDP035	WNMLKDDM	0-0-0-1-0-0-1-1-1-0-0-0-0-0-1-1-0-2-1-1			25.1	0	0			QLGGAAXX	QLGGAAXX							QLGGAAXX	QLGGAAXX									QLGGAAXX
439	TDP035	MLKDDMGX	2-3-3-3-2-2-2-3-2-2-1-2-3-7-4-3-4-2-5-6			36.9	0	0
440	TDP035	IARQPWNM	0-0-0-0-0-0-0-2-1-0-0-0-0-2-0-1-2-1-2-3			32.8	0	0
441	TDP035	XIARQPWN	0-0-0-0-0-0-0-0-2-0-0-0-0-0-1-0-1-0-0-0			22.7	0	0			XXAGSWKG	XXAGSWKG	XXAGSWKG						XXAGSWKG		XXAGSWKG		XXAGSWKG		XXAGSWKG		XXAGSWKG		XXAGSWKG
442	TDP035	LKDDMGXX	0-0-0-0-0-1-1-1-0-1-0-0-1-0-0-0-0-0-0-0		1 times in 2 NECs	27.9	0	24.6
443	--------
444	TDP035	iarq^PWNMLKDDMG	0-0-0-0-0-0-0-1-1-0-0-0-0-1-0-1-1-1-2-2			32.8	0	0			YAQNKHAX	YAQNKHAX		YAQNKHAX	YAQNKHAX	YAQNKHAX	YAQNKHAX	YAQNKHAX	YAQNKHAX	YAQNKHAX		YAQNKHAX	YAQNKHAX	YAQNKHAX	YAQNKHAX	YAQNKHAX			YAQNKHAX
445	TDP035	IARQPWNMLKD^dmg	2-3-3-3-2-2-2-2-2-2-1-2-3-6-4-3-3-2-5-5			36.9	0	0
446	TDP035	iar^QPWNMLKDDMG	0-0-0-0-0-0-0-0-2-0-0-0-0-0-1-0-1-0-0-0			22.7	0	0							LKDDMGXX	LKDDMGXX	LKDDMGXX		LKDDMGXX			LKDDMGXX
447	TDP035	IARQPWNML^kddmg	0-0-0-1-0-0-1-1-1-0-0-0-0-0-1-1-0-2-1-1			25.1	0	0
448	TDP035	iarq^PWNMLKD^dmg	0-0-0-0-0-0-0-1-0-0-0-0-0-1-0-0-1-0-0-1			22.8	0	0
449	TDP035	IARQPWNM^lkddmg	0-0-0-1-0-0-0-0-0-0-0-1-1-1-0-0-0-0-1-1			23.3	0	0
450	TDP035	IARQPWNMLKDD^mg	0-0-0-0-0-1-1-1-0-1-0-0-1-0-0-0-0-0-0-0		1 times in 2 NECs	27.9	0	24.6		XXPSFNMY		XXPSFNMY	XXPSFNMY						XXPSFNMY	XXPSFNMY	XXPSFNMY	XXPSFNMY
451	TDP035	IARQPWNMLKDDMG	11-13-15-16-8-11-10-9-3-12-17-19-16-15-12-10-6-13-9-5	36 times in 2 NECs	49 times in 2 NECs	36.1	34.7	35.8
452
453
454	TDP036	AIHGFEYV	0-0-0-0-0-0-0-0-0-0-0-0-1-1-0-0-0-0-1-0			26.3	0	0
455	TDP036	MAIHGFEY	0-0-0-1-0-0-0-1-1-0-0-0-1-2-0-0-1-1-2-2			27.3	0	0
456	TDP036	XMAIHGFE	0-0-1-1-0-1-1-1-1-0-1-1-1-1-0-0-0-1-2-3			41	0	0
457	TDP036	YVTASRGX	0-0-0-0-0-0-0-0-0-0-0-0-0-0-0-0-1-0-0-0			23.2	0	0		YLNGDXXX	YLNGDXXX			YLNGDXXX			YLNGDXXX		YLNGDXXX	YLNGDXXX	YLNGDXXX			YLNGDXXX			YLNGDXXX
458	TDP036	TASRGXXX	0-0-0-0-0-0-0-0-0-0-0-0-1-1-0-0-0-0-1-2		2 times in 2 NECs	27.3	0	24.1
459	--------											YMMGQXXX							YMMGQXXX									YMMGQXXX
460	TDP036	mai^HGFEYVTASRG	0-0-1-1-0-1-1-1-1-0-1-1-1-1-0-0-0-1-2-2			41	0	0
461	TDP036	maihg^FEYVTASRG	0-0-0-0-0-0-0-0-0-0-0-0-1-1-0-0-0-0-1-0			26.3	0	0
462	TDP036	mai^HGFEYVTASR^g	0-0-0-0-0-0-0-0-0-0-0-0-0-0-0-0-0-0-0-1			22.6	0	0
463	TDP036	maih^GFEYVTASRG	0-0-0-1-0-0-0-1-1-0-0-0-1-1-0-0-1-1-1-1			26.1	0	0
464	TDP036	maih^GFEYVTASR^g	0-0-0-0-0-0-0-0-0-0-0-0-0-1-0-0-0-0-1-1			27.3	0	0
465	TDP036	MAIHGFEYVTA^srg	0-0-0-0-0-0-0-0-0-0-0-0-0-0-0-0-1-0-0-0			23.2	0	0							XXXTNMYQ				XXXTNMYQ			XXXTNMYQ
466	TDP036	MAIHGFEYVTASR^g	0-0-0-0-0-0-0-0-0-0-0-0-1-0-0-0-0-0-0-0		2 times in 2 NECs	22.4	0	24.1
467	TDP036	MAIHGFEYVTASRG	8-8-6-5-8-8-4-3-3-6-6-9-5-8-8-4-5-6-7-4	15 times in 2 NECs	15 times in 2 NECs	33.1	31.2	31.7										TPGIHDVL								TPGIHDVL			TPGIHDVL
468
469																			XXXFPNMW
470	TDP037	SSADIQGX	1-1-0-0-0-1-0-0-1-0-0-0-1-1-1-0-0-1-0-0	2 times in 2 NECs		25.3	24.8	0
471	TDP037	SADIQGXX	0-0-0-1-0-0-0-0-1-0-0-0-1-1-1-1-1-1-1-1			31.8	0	0
472	TDP037	ADIQGXXX	0-0-1-1-0-0-0-0-0-0-0-0-0-0-0-0-0-0-0-0	1 times in 2 NECs		26.8	25.7	0
473	--------
474	TDP037	WAGTAKNSSADI^qg	0-0-0-1-0-0-0-0-1-0-0-0-1-1-1-1-1-1-1-1			31.8	0	0
475	TDP037	WAGTAKNSSAD^iqg	1-1-0-0-0-1-0-0-1-0-0-0-1-1-1-0-0-1-0-0	2 times in 2 NECs		25.3	24.8	0		XNVDWTAP			XNVDWTAP				XNVDWTAP			XNVDWTAP			XNVDWTAP
476	TDP037	WAGTAKNSSADIQ^g	0-0-1-1-0-0-0-0-0-0-0-0-0-0-0-0-0-0-0-0	1 times in 2 NECs		26.8	25.7	0
477	TDP037	WAGTAKNSSADIQG	7-14-6-6-8-5-7-6-5-7-4-6-5-6-6-4-4-7-6-8	11 times in 2 NECs	11 times in 2 NECs	36.5	36.1	39.7
478											QTRDQNKV		QTRDQNKV		QTRDQNKV				QTRDQNKV		QTRDQNKV
479																				XXQTRDQN
480	TDP038	PPRSAGXX	0-2-0-5-0-2-1-1-1-0-0-2-2-3-2-1-3-2-3-4			32.5	0	0
481	TDP038	PRSAGXXX	0-0-0-0-0-0-0-0-0-0-0-0-0-0-0-0-0-0-1-1			27	0	0
482	TDP038	XEAWMTFI	0-0-0-0-0-0-0-0-0-0-0-0-0-0-0-0-2-0-0-0			21.2	0	0		FYRDTXXX			FYRDTXXX	FYRDTXXX	FYRDTXXX	FYRDTXXX	FYRDTXXX		FYRDTXXX	FYRDTXXX		FYRDTXXX			FYRDTXXX		FYRDTXXX	FYRDTXXX
483	--------
484	TDP038	EAWMTFIVPPRS^ag	0-2-0-5-0-2-1-1-1-0-0-2-2-3-2-1-2-2-3-4			32.5	0	0		MAYEEPWX	MAYEEPWX	MAYEEPWX	MAYEEPWX	MAYEEPWX	MAYEEPWX	MAYEEPWX	MAYEEPWX	MAYEEPWX	MAYEEPWX	MAYEEPWX	MAYEEPWX	MAYEEPWX	MAYEEPWX	MAYEEPWX	MAYEEPWX	MAYEEPWX	MAYEEPWX	MAYEEPWX	MAYEEPWX
485	TDP038	EAWMTFIVPPRSA^g	0-0-0-0-0-0-0-0-0-0-0-0-0-0-0-0-0-0-1-1			27	0	0
486	TDP038	eaw^MTFIVPPRSAG	0-0-0-0-0-0-0-0-0-0-0-0-0-0-0-0-1-0-0-0			21.2	0	0				PYQDAXXX	PYQDAXXX						PYQDAXXX		PYQDAXXX	PYQDAXXX	PYQDAXXX					PYQDAXXX
487	TDP038	eaw^MTFIVPPRS^ag	0-0-0-0-0-0-0-0-0-0-0-0-0-0-0-0-1-0-0-0			21.2	0	0
488	TDP038	EAWMTFIVPPRSAG	6-2-6-5-6-5-4-4-4-4-5-4-6-5-4-3-3-5-3-3	13 times in 2 NECs	12 times in 2 NECs	33.2	30	32.1											DRMGNXXX				DRMGNXXX					DRMGNXXX
489
490											HFQEDXXX					HFQEDXXX	HFQEDXXX						HFQEDXXX	HFQEDXXX		HFQEDXXX	HFQEDXXX
491	TDP039	IPNLGDGX	0-0-0-1-0-0-0-0-0-0-1-0-1-1-0-0-0-1-1-2			34	0	0
492	TDP039	NLGDGXXX	0-0-2-1-2-0-0-2-0-1-1-1-0-1-0-0-0-0-0-0	1 times in 2 NECs	2 times in 2 NECs	32.5	26.9	30.1
493	--------
494	TDP039	HAWFSVIIPNL^gdg	0-0-0-1-0-0-0-0-0-0-1-0-1-1-0-0-0-1-1-2			34	0	0						EIRDMKNL						EIRDMKNL							EIRDMKNL
495	TDP039	HAWFSVIIPNLGD^g	0-0-2-1-2-0-0-2-0-1-1-1-0-1-0-0-0-0-0-0	1 times in 2 NECs	2 times in 2 NECs	32.5	26.9	30.1
496	TDP039	HAWFSVIIPNLGDG	9-7-7-12-9-9-9-8-9-10-9-12-10-7-9-4-3-10-6-6	13 times in 2 NECs	16 times in 2 NECs	41.5	36.3	37.8												XWMDLSPT							XWMDLSPT
497
498										DNQEPWTW		DNQEPWTW	DNQEPWTW						DNQEPWTW										DNQEPWTW
499	--------
500	TDP040	AAPYHKMETNITSG	0-0-0-0-2-0-0-0-0-0-0-0-0-0-0-0-0-0-0-0		2 times in 2 NECs	24.8	0	23.1						SWQDIPXX	SWQDIPXX					SWQDIPXX	SWQDIPXX	SWQDIPXX					SWQDIPXX
501
502											XXQDRNTK	XXQDRNTK			XXQDRNTK
503	TDP041	AKHYSRQW	0-3-0-3-3-2-0-1-1-0-0-2-4-2-2-3-2-2-2-4			27.3	0	0
504	TDP041	WEMFGXXX	0-2-0-2-2-2-0-1-1-0-0-2-3-1-2-2-2-1-1-3			26.5	0	0		TYKMDXXX	TYKMDXXX	TYKMDXXX	TYKMDXXX							TYKMDXXX		TYKMDXXX
505	TDP041	NAKHYSRQ	0-0-0-0-0-0-0-0-0-0-0-0-0-1-0-0-0-0-0-0			22.7	0	0
506	--------																			WAFRSRYH	WAFRSRYH
507	TDP041	nakhy^SRQWWEMFG	0-1-0-1-1-0-0-0-0-0-0-0-1-1-0-1-0-1-1-1			27.3	0	0
508	TDP041	nakh^YSRQWWEMFG	0-0-0-0-0-0-0-0-0-0-0-0-0-1-0-0-0-0-0-0			22.7	0	0
509	TDP041	nakhy^SRQWWEMF^g	0-2-0-2-2-2-0-1-1-0-0-2-3-1-2-2-2-1-1-3			26.5	0	0
510	TDP041	NAKHYSRQWWEMFG	0-1-0-0-1-0-0-0-0-0-0-0-0-0-0-0-0-0-0-0		3 times in 2 NECs	22.5	0	23.9
511
512												XXXSAMMK				XXXSAMMK			XXXSAMMK
513	TDP042	ASQTARWN	0-0-0-0-0-1-1-1-2-0-0-0-0-0-0-1-2-0-0-1			24.3	0	0
514	TDP042	WNDVDGGX	0-0-0-0-0-0-0-0-0-0-0-0-1-1-0-1-0-1-1-1			25.9	0	0														TASRGXXX	TASRGXXX					TASRGXXX	TASRGXXX
515	TDP042	SQTARWND	0-0-0-0-0-0-0-0-0-0-0-0-0-0-0-0-1-0-0-0			21	0	0
516	TDP042	PASQTARW	1-0-0-0-0-2-1-1-1-0-0-2-0-0-2-1-2-0-0-0			26.2	0	0
517	TDP042	NDVDGGXX	1-0-0-0-0-0-1-1-0-0-1-0-1-1-0-0-0-0-1-0	1 times in 2 NECs	1 times in 2 NECs	25.9	23.5	23.8		TRLNGEAV	TRLNGEAV	TRLNGEAV	TRLNGEAV	TRLNGEAV	TRLNGEAV	TRLNGEAV	TRLNGEAV	TRLNGEAV	TRLNGEAV	TRLNGEAV	TRLNGEAV	TRLNGEAV		TRLNGEAV	TRLNGEAV	TRLNGEAV	TRLNGEAV
518	TDP042	DVDGGXXX	0-0-0-0-0-0-0-0-0-0-0-0-0-0-0-0-0-0-0-0		1 times in 2 NECs	0	0	21
519	TDP042	XXPASQTA	0-0-0-1-1-0-0-0-0-0-0-0-0-1-0-0-0-1-0-1	1 times in 2 NECs	1 times in 2 NECs	29.4	22	29.4				FEIHGVDX	FEIHGVDX				FEIHGVDX	FEIHGVDX							FEIHGVDX	FEIHGVDX	FEIHGVDX	FEIHGVDX	FEIHGVDX
520	--------
521	TDP042	PASQTARWNDV^dgg	0-0-0-0-0-0-0-0-0-0-0-0-1-1-0-1-0-1-1-1			25.9	0	0				ESARDXXX		ESARDXXX	ESARDXXX	ESARDXXX			ESARDXXX				ESARDXXX
522	TDP042	pasq^TARWNDVDGG	1-0-0-0-0-2-1-1-1-0-0-2-0-0-2-1-2-0-0-0			26.2	0	0
523	TDP042	pasqt^ARWNDVDGG	0-0-0-0-0-1-1-1-2-0-0-0-0-0-0-1-2-0-0-1			24.3	0	0						DTQDPNLD	DTQDPNLD	DTQDPNLD			DTQDPNLD
524	TDP042	pasqta^RWNDVDGG	0-0-0-0-0-0-0-0-0-0-0-0-0-0-0-0-1-0-0-0			21	0	0
525	TDP042	pa^SQTARWNDVDGG	0-0-0-1-1-0-0-0-0-0-0-0-0-1-0-0-0-1-0-1	1 times in 2 NECs	1 times in 2 NECs	29.4	22	29.4
526	TDP042	PASQTARWNDVD^gg	1-0-0-0-0-0-1-1-0-0-1-0-1-1-0-0-0-0-1-0	1 times in 2 NECs	1 times in 2 NECs	25.9	23.5	23.8				ADIVANFT						ADIVANFT
527	TDP042	PASQTARWNDVDG^g	0-0-0-0-0-0-0-0-0-0-0-0-0-0-0-0-0-0-0-0		1 times in 2 NECs	0	0	21
528	TDP042	PASQTARWNDVDGG	6-8-7-7-8-7-10-4-7-8-8-5-8-6-7-5-4-5-6-7	12 times in 2 NECs	14 times in 2 NECs	39.7	35.6	37.1				XXXALETG	XXXALETG		XXXALETG		XXXALETG			XXXALETG		XXXALETG	XXXALETG				XXXALETG
529
530
531	TDP043	ARSAFAEM	0-0-0-0-0-1-3-1-4-0-0-0-0-1-1-2-2-0-1-1			25.9	0	0
532	TDP043	AEMWPDHG	0-0-0-0-0-0-0-0-0-0-0-0-1-0-0-0-0-0-0-0			28.9	0	0
533	TDP043	XKARSAFA	1-1-0-0-1-0-2-2-4-1-1-2-2-4-1-2-3-3-1-3			29.4	0	0		XXXAVRAV		XXXAVRAV	XXXAVRAV	XXXAVRAV	XXXAVRAV	XXXAVRAV	XXXAVRAV		XXXAVRAV	XXXAVRAV				XXXAVRAV			XXXAVRAV	XXXAVRAV
534	--------
535	TDP043	kar^SAFAEMWPDHG	1-1-0-0-1-0-2-2-4-1-1-2-2-4-1-2-3-3-1-3			29.4	0	0
536	TDP043	karsa^FAEMWPDHG	0-0-0-0-0-1-3-1-4-0-0-0-0-1-1-2-2-0-1-1			25.9	0	0
537	TDP043	KARSAFAEMW^pdhg	0-0-0-0-0-0-0-0-0-0-0-0-1-0-0-0-0-0-0-0			28.9	0	0																				XLVATVYE	XLVATVYE
538	TDP043	KARSAFAEMWPDHG	6-8-9-9-6-10-7-5-3-6-10-10-7-9-11-6-2-6-7-1	13 times in 2 NECs	28 times in 2 NECs	36.1	32.9	31.7										LVATVYEF				LVATVYEF	LVATVYEF		LVATVYEF	LVATVYEF		LVATVYEF	LVATVYEF
539
540
541	TDP044	HMIWAKPG	0-0-0-1-0-0-1-0-1-0-0-1-0-0-0-0-1-0-1-0			24	0	0
542	TDP044	MIWAKPGX	1-1-0-1-1-1-1-1-1-0-0-1-1-2-2-1-3-1-2-1			29.8	0	0
543	TDP044	ASTSPHMI	0-0-1-0-1-0-1-0-1-0-0-3-2-2-0-0-0-1-1-2	1 times in 2 NECs	2 times in 2 NECs	23.8	23.5	24.5
544	TDP044	XXGASTSP	1-1-1-1-1-1-0-0-0-1-2-0-1-1-0-0-0-1-0-0	3 times in 2 NECs	2 times in 2 NECs	29.7	23.7	23.8				XXXMLDKL											XXXMLDKL
545	--------										PQRRGMXX	PQRRGMXX	PQRRGMXX		PQRRGMXX	PQRRGMXX	PQRRGMXX			PQRRGMXX	PQRRGMXX	PQRRGMXX	PQRRGMXX	PQRRGMXX	PQRRGMXX		PQRRGMXX	PQRRGMXX
546	TDP044	GASTSPHMIWA^kpg	1-1-0-1-1-1-1-1-1-0-0-1-1-2-2-1-3-1-2-1			29.8	0	0														LMNWPQRR	LMNWPQRR		LMNWPQRR		LMNWPQRR	LMNWPQRR	LMNWPQRR
547	TDP044	GASTSPHMIW^akpg	0-0-0-1-0-0-1-0-1-0-0-1-0-0-0-0-1-0-1-0			24	0	0														MLDKLMNW
548	TDP044	ga^STSPHMIWAKPG	1-1-1-1-1-1-0-0-0-1-2-0-1-1-0-0-0-1-0-0	3 times in 2 NECs	2 times in 2 NECs	29.7	23.7	23.8			LDKLMNWP				LDKLMNWP	LDKLMNWP	LDKLMNWP	LDKLMNWP						LDKLMNWP			LDKLMNWP	LDKLMNWP
549	TDP044	gasts^PHMIWAKPG	0-0-1-0-1-0-1-0-1-0-0-3-2-2-0-0-0-1-1-2	1 times in 2 NECs	2 times in 2 NECs	23.8	23.5	24.5										WPQRRGMX
550	TDP044	GASTSPHMIWAKPG	3-2-2-3-3-2-2-2-1-3-3-2-2-2-3-2-3-2-2-2	5 times in 2 NECs	6 times in 2 NECs	38.9	38.5	36.5
551
552
553	TDP045	WLNHYHRK	1-1-1-0-0-1-2-2-1-1-1-1-1-2-2-2-2-2-0-0			33.9	0	0
554	TDP045	LNHYHRKX	3-5-4-10-3-5-5-6-3-5-8-8-9-10-6-5-5-8-9-9			36.5	0	0
555	TDP045	NHYHRKXX	1-1-1-1-0-1-1-1-0-1-1-0-0-0-1-1-0-0-0-0			37.9	0	0
556	TDP045	XXXGSQVF	0-0-0-0-0-0-0-0-0-0-1-0-0-0-0-0-0-0-0-0			23.8	0	0
557	--------
558	TDP045	GSQVFSWLNHY^hrk	3-5-4-10-3-5-5-6-3-5-7-8-9-10-6-5-5-8-9-9			36.5	0	0
559	TDP045	GSQVFSWLNHYH^rk	1-1-1-1-0-1-1-1-0-1-1-0-0-0-1-1-0-0-0-0			37.9	0	0
560	TDP045	GSQVFSWLNH^yhrk	1-1-1-0-0-1-2-2-1-1-1-1-1-2-2-2-2-2-0-0			33.9	0	0		XAVRAVEG	XAVRAVEG		XAVRAVEG	XAVRAVEG	XAVRAVEG	XAVRAVEG	XAVRAVEG	XAVRAVEG		XAVRAVEG	XAVRAVEG	XAVRAVEG	XAVRAVEG	XAVRAVEG	XAVRAVEG	XAVRAVEG	XAVRAVEG	XAVRAVEG	XAVRAVEG
561	TDP045	g^SQVFSWLNHY^hrk	0-0-0-0-0-0-0-0-0-0-1-0-0-0-0-0-0-0-0-0			23.8	0	0				IKMWQSMX	IKMWQSMX		IKMWQSMX	IKMWQSMX		IKMWQSMX	IKMWQSMX	IKMWQSMX	IKMWQSMX	IKMWQSMX	IKMWQSMX	IKMWQSMX	IKMWQSMX	IKMWQSMX	IKMWQSMX	IKMWQSMX	IKMWQSMX
562	TDP045	GSQVFSWLNHYHRK	2-2-2-1-4-0-0-0-0-3-1-0-0-0-0-0-0-0-0-0	9 times in 2 NECs	9 times in 2 NECs	31.4	27.4	29.6		MWQSMXXX	MWQSMXXX		MWQSMXXX	MWQSMXXX	MWQSMXXX	MWQSMXXX	MWQSMXXX	MWQSMXXX				MWQSMXXX	MWQSMXXX	MWQSMXXX	MWQSMXXX	MWQSMXXX	MWQSMXXX	MWQSMXXX
563																VEGIKMWQ	VEGIKMWQ
564												GIKMWQSM	GIKMWQSM	GIKMWQSM	GIKMWQSM					GIKMWQSM	GIKMWQSM	GIKMWQSM	GIKMWQSM		GIKMWQSM		GIKMWQSM	GIKMWQSM	GIKMWQSM
565	TDP046	MWEIRXXX	0-0-1-4-0-0-1-1-0-1-2-4-1-2-1-0-0-1-2-2			27.7	0	0			KMWQSMXX				KMWQSMXX	KMWQSMXX					KMWQSMXX		KMWQSMXX		KMWQSMXX			KMWQSMXX	KMWQSMXX
566	TDP046	TNKRISQW	1-2-3-2-1-2-1-1-1-2-1-2-2-1-2-0-1-2-1-1			40.7	0	0														VRAVEGIK			VRAVEGIK		VRAVEGIK	VRAVEGIK	VRAVEGIK
567	TDP046	HTNKRISQ	0-0-1-2-0-0-0-0-0-1-1-1-1-2-1-0-0-1-2-2			27.7	0	0		AVRAVEGI	AVRAVEGI		AVRAVEGI	AVRAVEGI	AVRAVEGI		AVRAVEGI	AVRAVEGI		AVRAVEGI	AVRAVEGI	AVRAVEGI	AVRAVEGI	AVRAVEGI	AVRAVEGI	AVRAVEGI	AVRAVEGI	AVRAVEGI	AVRAVEGI
568	TDP046	NKRISQWM	0-0-1-2-0-0-1-1-0-0-1-1-3-2-2-2-1-2-2-2			36.1	0	0
569	--------
570	TDP046	htnkr^ISQWMWEIR	1-2-3-2-1-2-1-1-1-2-1-2-2-1-2-0-1-2-1-1			40.7	0	0
571	TDP046	HTNKRISQWMWEI^r	0-0-0-2-0-0-1-1-0-0-1-3-0-0-0-0-0-0-0-0			25.5	0	0
572	TDP046	htnk^RISQWMWEI^r	0-0-1-2-0-0-0-0-0-1-1-1-1-2-1-0-0-1-2-2			27.7	0	0
573	TDP046	htnkri^SQWMWEIR	0-0-1-2-0-0-1-1-0-0-1-1-3-2-2-2-1-2-2-2			36.1	0	0
574	TDP046	HTNKRISQWMWEIR	5-6-8-2-2-2-2-1-0-10-5-2-1-0-4-0-0-1-0-0	19 times in 2 NECs	28 times in 2 NECs	32.3	30.1	29.6
575
576
577	TDP047	DPKAGRXX	0-0-0-1-0-0-0-0-0-0-1-1-1-1-0-1-0-1-1-1			33.7	0	0
578	TDP047	XMSYQWQN	0-0-0-0-0-0-1-0-1-0-0-0-0-0-0-0-0-0-1-1			32.6	0	0
579	TDP047	XXXMSYQW	0-0-0-0-0-0-0-0-1-0-0-0-0-0-0-0-0-0-0-0			21.7	0	0
580	TDP047	MSYQWQNS	0-0-0-0-1-0-0-0-0-0-0-0-0-0-0-0-0-0-0-0			23.1	0	0
581	--------
582	TDP047	msy^QWQNSDPKAGR	0-0-0-0-0-0-1-0-1-0-0-0-0-0-0-0-0-0-1-1			32.6	0	0
583	TDP047	MSYQWQNSDPKA^gr	0-0-0-1-0-0-0-0-0-0-1-1-1-1-0-1-0-1-1-1			33.7	0	0
584	TDP047	msyq^WQNSDPKAGR	0-0-0-0-1-0-0-0-0-0-0-0-0-0-0-0-0-0-0-0			23.1	0	0
585	TDP047	m^SYQWQNSDPKAGR	0-0-0-0-0-0-0-0-1-0-0-0-0-0-0-0-0-0-0-0			21.7	0	0
586	TDP047	MSYQWQNSDPKAGR	4-5-7-7-8-4-3-3-3-6-4-4-5-4-4-3-4-5-4-4	14 times in 2 NECs	11 times in 2 NECs	40.1	40	36.2									TYFHDLNP								TYFHDLNP
587																FHDLNPYM	FHDLNPYM	FHDLNPYM				FHDLNPYM		FHDLNPYM	FHDLNPYM	FHDLNPYM
588											GIQSTYFH		GIQSTYFH				GIQSTYFH	GIQSTYFH	GIQSTYFH	GIQSTYFH	GIQSTYFH		GIQSTYFH	GIQSTYFH	GIQSTYFH	GIQSTYFH			GIQSTYFH
589	TDP048	RIYIEPET	0-0-0-0-0-0-0-1-0-0-0-0-1-1-1-0-0-1-0-1			23.4	0	0
590	TDP048	PETFDKXX	0-0-0-1-0-0-0-0-1-0-0-0-2-3-0-1-0-0-0-1			32	0	0
591	TDP048	ASMRIYIE	1-0-0-0-0-1-1-0-1-0-0-0-0-1-1-1-2-0-1-1			27.8	0	0
592	TDP048	XASMRIYI	0-0-0-1-0-0-0-0-0-0-0-0-0-2-0-0-1-1-1-2			35.2	0	0
593	TDP048	ETFDKXXX	1-0-1-0-1-0-1-1-1-1-1-0-0-2-1-1-2-1-1-3	2 times in 2 NECs	1 times in 2 NECs	30.2	25.4	30.3
594	--------
595	TDP048	asm^RIYIEPETFDK	0-0-0-1-0-0-0-0-0-0-0-0-0-1-0-0-0-1-1-1			35.2	0	0
596	TDP048	ASMRIYIEPETF^dk	0-0-0-1-0-0-0-0-1-0-0-0-2-2-0-1-0-0-0-1			32	0	0
597	TDP048	asm^RIYIEPETFD^k	0-0-0-0-0-0-0-0-0-0-0-0-0-0-0-0-1-0-0-1			23.9	0	0
598	TDP048	asmr^IYIEPETFDK	1-0-0-0-0-1-1-0-1-0-0-0-0-1-1-1-2-0-1-1			27.8	0	0							RTEHHAMX			RTEHHAMX			RTEHHAMX	RTEHHAMX		RTEHHAMX	RTEHHAMX				RTEHHAMX
599	TDP048	asm^RIYIEPETF^dk	0-0-0-0-0-0-0-0-0-0-0-0-0-1-0-0-0-0-0-0			24.6	0	0
600	TDP048	ASMRIYI^epetfdk	0-0-0-0-0-0-0-1-0-0-0-0-1-1-1-0-0-1-0-1			23.4	0	0
601	TDP048	ASMRIYIEPETFD^k	1-0-1-0-1-0-1-1-1-1-1-0-0-2-1-1-1-1-1-2	2 times in 2 NECs	1 times in 2 NECs	30.2	25.4	30.3
602	TDP048	ASMRIYIEPETFDK	6-6-3-5-6-5-5-7-7-5-5-9-9-9-5-6-7-6-11-12	15 times in 2 NECs	16 times in 2 NECs	45.1	41	39.7
603																		IMQTTQMX
604																MQTTQMXX	MQTTQMXX	MQTTQMXX					MQTTQMXX		MQTTQMXX	MQTTQMXX		MQTTQMXX	MQTTQMXX
605	TDP049	SHTNDLPL	0-0-0-0-0-0-0-0-0-0-0-0-0-1-0-1-0-0-1-1			27.3	0	0													KVHLPAEI		KVHLPAEI
606	TDP049	LPLISVMR	0-0-0-1-0-0-0-0-0-0-0-0-0-1-0-0-0-0-0-1			26.5	0	0
607	TDP049	LISVMRXX	0-1-0-1-0-0-1-2-3-0-0-1-1-1-0-1-2-1-1-1			33.7	0	0
608	TDP049	ISVMRXXX	0-0-0-1-0-0-0-0-1-0-0-0-0-4-0-0-0-2-1-4			29.9	0	0
609	TDP049	HTNDLPLI	0-0-0-1-0-0-0-0-0-0-0-0-0-0-0-0-0-0-0-0			22.3	0	0
610	TDP049	KSHTNDLP	0-0-0-0-0-0-0-0-0-0-0-0-0-0-0-1-0-1-2-0			27.6	0	0
611	TDP049	TNDLPLIS	0-0-0-0-0-0-1-1-0-0-0-0-0-0-0-1-1-0-1-1			27.9	0	0
612	TDP049	XKSHTNDL	1-2-1-1-1-2-3-2-3-1-2-2-3-2-2-2-3-3-3-4			45.7	0	0											XELFDNRV				XELFDNRV
613	TDP049	XXKSHTND	0-0-0-0-0-0-0-0-0-1-1-0-0-0-0-0-0-0-0-0	1 times in 2 NECs	1 times in 2 NECs	22.8	28.4	25.2		KWSYRMXX	KWSYRMXX	KWSYRMXX	KWSYRMXX	KWSYRMXX	KWSYRMXX	KWSYRMXX	KWSYRMXX	KWSYRMXX	KWSYRMXX	KWSYRMXX	KWSYRMXX	KWSYRMXX	KWSYRMXX	KWSYRMXX	KWSYRMXX	KWSYRMXX	KWSYRMXX	KWSYRMXX	KWSYRMXX
614	--------									VGKWSYRM	VGKWSYRM		VGKWSYRM		VGKWSYRM	VGKWSYRM	VGKWSYRM	VGKWSYRM	VGKWSYRM	VGKWSYRM	VGKWSYRM	VGKWSYRM	VGKWSYRM	VGKWSYRM	VGKWSYRM	VGKWSYRM	VGKWSYRM	VGKWSYRM	VGKWSYRM
615	TDP049	ksh^TNDLPLISVMR	1-2-1-1-1-2-3-2-3-1-2-2-3-2-2-2-3-3-3-4			45.7	0	0		WSYRMXXX	WSYRMXXX	WSYRMXXX	WSYRMXXX		WSYRMXXX	WSYRMXXX	WSYRMXXX	WSYRMXXX	WSYRMXXX	WSYRMXXX	WSYRMXXX	WSYRMXXX	WSYRMXXX	WSYRMXXX	WSYRMXXX		WSYRMXXX	WSYRMXXX
616	TDP049	kshtn^DLPLISVMR	0-0-0-0-0-0-0-0-0-0-0-0-0-1-0-1-0-0-1-1			27.3	0	0					XXELFDNR							XXELFDNR		XXELFDNR
617	TDP049	KSHTNDLPLISV^mr	0-1-0-1-0-0-1-2-3-0-0-1-1-1-0-1-2-1-1-1			33.7	0	0																					ELFDNRVG
618	TDP049	ksht^NDLPLISVMR	0-0-0-0-0-0-0-0-0-0-0-0-0-0-0-1-0-1-2-0			27.6	0	0
619	TDP049	kshtnd^LPLISVMR	0-0-0-1-0-0-0-0-0-0-0-0-0-0-0-0-0-0-0-0			22.3	0	0
620	TDP049	KSHTNDLPLISVM^r	0-0-0-1-0-0-0-0-1-0-0-0-0-4-0-0-0-2-1-4			29.9	0	0
621	TDP049	kshtndl^PLISVMR	0-0-0-0-0-0-1-1-0-0-0-0-0-0-0-1-1-0-1-1			27.9	0	0
622	TDP049	KSHTNDLPLI^svmr	0-0-0-1-0-0-0-0-0-0-0-0-0-1-0-0-0-0-0-1			26.5	0	0
623	TDP049	ks^HTNDLPLISVMR	0-0-0-0-0-0-0-0-0-1-1-0-0-0-0-0-0-0-0-0	1 times in 2 NECs	1 times in 2 NECs	22.8	28.4	25.2
624	TDP049	KSHTNDLPLISVMR	9-11-10-9-13-12-5-11-7-11-10-9-10-15-17-9-5-10-8-7	19 times in 2 NECs	32 times in 2 NECs	36.4	32.2	35.2
625
626
627	TDP050	XNTLIQVP	0-0-0-0-0-0-0-0-0-0-0-0-0-0-0-1-0-0-0-0			22.4	0	0																		SEDWAFKP
628	TDP050	XXNTLIQV	0-0-0-0-0-0-0-0-0-0-0-0-1-0-0-0-0-0-0-0			26.4	0	0							NLSEDWAF								NLSEDWAF
629	TDP050	PVKHEGPK	0-0-0-0-0-0-0-0-0-0-0-0-0-0-0-0-1-0-0-0			21.7	0	0																					XNLSEDWA
630	--------
631	TDP050	nt^LIQVPVKHEGPK	0-0-0-0-0-0-0-0-0-0-0-0-1-0-0-0-0-0-0-0			26.4	0	0
632	TDP050	ntl^IQVPVKHEGPK	0-0-0-0-0-0-0-0-0-0-0-0-0-0-0-1-0-0-0-0			22.4	0	0
633	TDP050	NTLIQVPVKH^egpk	0-0-0-0-0-0-0-0-0-0-0-0-0-0-0-0-1-0-0-0			21.7	0	0
634	TDP050	NTLIQVPVKHEGPK	2-3-2-3-6-4-6-2-7-7-4-3-5-4-3-4-2-3-6-5	8 times in 2 NECs	10 times in 2 NECs	39.7	36.5	36.1
635
636																		QVHMRYIN
637	TDP051	TYGRLWIH	0-0-0-0-0-0-0-0-1-0-0-0-0-0-0-0-1-0-1-1			24	0	0				VHMRYINV	VHMRYINV					VHMRYINV			VHMRYINV				VHMRYINV		VHMRYINV	VHMRYINV	VHMRYINV
638	TDP051	YGRLWIHK	0-0-0-0-0-0-0-0-0-0-0-0-0-0-1-0-1-1-1-0			23.8	0	0										GLQVHMRY						GLQVHMRY	GLQVHMRY		GLQVHMRY
639	TDP051	GRLWIHKX	0-1-1-1-0-1-1-2-2-0-1-2-2-2-1-1-1-1-2-2			37.5	0	0
640	TDP051	RLWIHKXX	1-2-1-3-0-1-2-1-2-1-3-4-4-4-1-2-1-3-3-3			35.6	0	0
641	--------
642	TDP051	VSPAPTYGRLWI^hk	1-2-1-3-0-1-2-1-2-1-3-4-4-4-1-2-1-3-3-3			35.6	0	0
643	TDP051	VSPAPTYGRLW^ihk	0-1-1-1-0-1-1-2-2-0-1-2-2-2-1-1-1-1-2-2			37.5	0	0
644	TDP051	VSPAPTYGR^lwihk	0-0-0-0-0-0-0-0-1-0-0-0-0-0-0-0-1-0-1-1			24	0	0
645	TDP051	VSPAPTYGRL^wihk	0-0-0-0-0-0-0-0-0-0-0-0-0-0-1-0-1-1-1-0			23.8	0	0									IWTHNAGM	IWTHNAGM			IWTHNAGM								IWTHNAGM
646	TDP051	VSPAPTYGRLWIHK	1-0-1-1-0-1-0-0-0-1-1-1-1-0-0-0-0-1-0-0	2 times in 2 NECs	2 times in 2 NECs	30.1	29.5	26.6			THNAGMSF							THNAGMSF			THNAGMSF			THNAGMSF		THNAGMSF			THNAGMSF
647											GMSFMMXX	GMSFMMXX	GMSFMMXX		GMSFMMXX	GMSFMMXX	GMSFMMXX	GMSFMMXX	GMSFMMXX	GMSFMMXX	GMSFMMXX	GMSFMMXX	GMSFMMXX	GMSFMMXX	GMSFMMXX	GMSFMMXX	GMSFMMXX		GMSFMMXX
648												MSFMMXXX	MSFMMXXX				MSFMMXXX			MSFMMXXX	MSFMMXXX	MSFMMXXX	MSFMMXXX		MSFMMXXX		MSFMMXXX
649	TDP052	FNMYGYDL	1-1-0-0-0-1-2-1-2-0-1-2-3-6-2-2-2-0-2-4			27.9	0	0			XXXPVIWT			XXXPVIWT		XXXPVIWT		XXXPVIWT	XXXPVIWT					XXXPVIWT
650	TDP052	PSFNMYGY	0-0-0-0-0-0-0-1-1-0-0-0-0-1-0-0-0-1-1-1			40.1	0	0
651	TDP052	XPSFNMYG	0-1-1-1-0-0-1-1-1-1-1-1-1-1-1-1-1-1-1-2			39.6	0	0
652	TDP052	DLQTAKXX	0-0-0-0-0-0-0-0-0-0-0-0-0-0-0-1-0-1-0-0			23.6	0	0
653	TDP052	SFNMYGYD	0-0-0-1-0-0-1-1-1-0-1-1-1-1-1-1-0-1-1-1			36.3	0	0
654	TDP052	XXPSFNMY	1-0-1-1-0-0-0-0-0-1-1-1-1-0-0-0-0-0-0-0		1 times in 2 NECs	37.8	0	25.7
655	TDP052	XXXPSFNM	0-0-0-0-0-0-0-1-0-0-0-1-1-1-0-0-0-1-1-1	2 times in 2 NECs	2 times in 2 NECs	43.5	34.7	25.9
656	--------
657	TDP052	psf^NMYGYDLQTAK	0-1-1-1-0-0-1-1-1-1-1-1-1-1-1-1-1-1-1-2			39.6	0	0
658	TDP052	psfnm^YGYDLQTAK	0-0-0-1-0-0-1-1-1-0-1-1-1-1-1-1-0-1-1-1			36.3	0	0																			MFLREKQY
659	TDP052	psfn^MYGYDLQTAK	0-0-0-0-0-0-0-1-1-0-0-0-0-1-0-0-0-1-1-1			40.1	0	0														XVMFLREK						XVMFLREK	XVMFLREK
660	TDP052	psfnmy^GYDLQTAK	1-1-0-0-0-1-2-1-2-0-1-2-3-6-2-2-2-0-2-4			27.9	0	0					VMFLREKQ							VMFLREKQ	VMFLREKQ		VMFLREKQ				VMFLREKQ	VMFLREKQ	VMFLREKQ
661	TDP052	PSFNMYGYDLQT^ak	0-0-0-0-0-0-0-0-0-0-0-0-0-0-0-1-0-1-0-0			23.6	0	0								LREKQYDP
662	TDP052	ps^FNMYGYDLQTAK	1-0-1-1-0-0-0-0-0-1-1-1-1-0-0-0-0-0-0-0		1 times in 2 NECs	37.8	0	25.7
663	TDP052	p^SFNMYGYDLQTAK	0-0-0-0-0-0-0-1-0-0-0-1-1-1-0-0-0-1-1-1	2 times in 2 NECs	2 times in 2 NECs	43.5	34.7	25.9
664	TDP052	PSFNMYGYDLQTAK	8-9-8-6-12-8-9-6-5-10-6-6-8-7-5-7-5-6-6-7	14 times in 2 NECs	12 times in 2 NECs	44.6	42.8	40.8
665
666
667	TDP053	LNGEAVMF	0-0-0-0-0-0-0-1-0-0-0-0-0-0-0-0-0-0-0-0			21	0	0
668	TDP053	XYTRLNGE	0-1-0-1-0-0-1-2-2-0-0-0-1-1-1-1-1-1-1-1			34.9	0	0
669	TDP053	YTRLNGEA	1-1-1-1-0-1-1-1-1-0-0-1-1-0-1-1-2-1-1-1			40.8	0	0																YYKRFMAH
670	TDP053	EAVMFMSK	0-0-0-0-0-0-0-0-0-0-0-0-0-0-0-0-0-0-1-1			22.2	0	0												KRFMAHWV
671	TDP053	AVMFMSKX	0-0-0-0-0-0-1-0-0-0-0-0-0-0-0-0-0-0-0-0			21.8	0	0							YKRFMAHW							YKRFMAHW				YKRFMAHW	YKRFMAHW
672	TDP053	VMFMSKXX	0-0-0-0-0-0-1-1-0-0-0-1-1-2-0-0-0-0-1-0			23.7	0	0
673	TDP053	TRLNGEAV	1-1-1-1-1-1-1-1-2-1-1-1-1-0-1-1-2-1-0-0		2 times in 2 NECs	34.8	0	27.4
674	--------
675	TDP053	ytrl^NGEAVMFMSK	1-1-1-1-0-1-1-1-1-0-0-1-1-0-1-1-2-1-1-1			40.8	0	0
676	TDP053	ytr^LNGEAVMFMSK	0-1-0-1-0-0-1-2-2-0-0-0-1-1-1-1-1-1-1-1			34.9	0	0
677	TDP053	YTRLNGEAVMF^msk	0-0-0-0-0-0-1-0-0-0-0-0-0-0-0-0-0-0-0-0			21.8	0	0
678	TDP053	ytrlnge^AVMFMSK	0-0-0-0-0-0-0-1-0-0-0-0-0-0-0-0-0-0-0-0			21	0	0															XMMVDQEL					XMMVDQEL	XMMVDQEL
679	TDP053	YTRLNGEAVM^fmsk	0-0-0-0-0-0-0-0-0-0-0-0-0-0-0-0-0-0-1-1			22.2	0	0			GNTIKVXX								GNTIKVXX						GNTIKVXX
680	TDP053	YTRLNGEAVMFM^sk	0-0-0-0-0-0-1-1-0-0-0-1-1-2-0-0-0-0-1-0			23.7	0	0											XXMMVDQE	XXMMVDQE
681	TDP053	ytrln^GEAVMFMSK	1-1-1-1-1-1-1-1-2-1-1-1-1-0-1-1-2-1-0-0		2 times in 2 NECs	34.8	0	27.4
682	TDP053	YTRLNGEAVMFMSK	6-6-5-7-10-10-7-9-5-6-7-9-8-8-7-8-7-6-8-6	17 times in 2 NECs	21 times in 2 NECs	44.7	39.3	39.5
683
684
685	TDP054	PTRWQRXX	0-2-0-4-0-0-0-2-0-2-2-4-6-4-1-0-1-5-2-3			30.1	0	0
686	--------
687	TDP054	ESIEYKGKPTRW^qr	0-2-0-4-0-0-0-2-0-2-2-4-6-4-1-0-1-5-2-3			30.1	0	0			GWYLAIQA				GWYLAIQA		GWYLAIQA	GWYLAIQA			GWYLAIQA		GWYLAIQA	GWYLAIQA	GWYLAIQA	GWYLAIQA	GWYLAIQA	GWYLAIQA	GWYLAIQA
688	TDP054	ESIEYKGKPTRWQR	3-0-3-2-0-0-0-1-1-7-7-3-2-1-1-0-1-1-0-0	8 times in 2 NECs	9 times in 2 NECs	28.5	22.8	25.1									YLAIQAVX
689											LAIQAVXX								LAIQAVXX					LAIQAVXX	LAIQAVXX	LAIQAVXX		LAIQAVXX
690																				AIQAVXXX		AIQAVXXX	AIQAVXXX		AIQAVXXX				AIQAVXXX
691	TDP055	NIHFKFDW	0-1-0-0-0-1-1-1-1-0-0-1-1-2-2-1-2-2-2-2			33.2	0	0
692	TDP055	HFKFDWRX	0-0-0-0-0-0-0-0-0-0-0-0-0-0-0-0-0-0-0-1			24.5	0	0
693	TDP055	KFDWRXXX	0-0-0-0-0-0-0-0-0-0-1-1-1-1-0-0-0-0-0-0			30.2	0	0
694	--------
695	TDP055	SSGMLNIHFKFDW^r	0-0-0-0-0-0-0-0-0-0-1-1-1-1-0-0-0-0-0-0			30.2	0	0
696	TDP055	SSGMLNIHF^kfdwr	0-1-0-0-0-1-1-1-1-0-0-1-1-2-2-1-2-2-2-2			33.2	0	0
697	TDP055	SSGMLNIHFKF^dwr	0-0-0-0-0-0-0-0-0-0-0-0-0-0-0-0-0-0-0-1			24.5	0	0
698	TDP055	SSGMLNIHFKFDWR	8-5-5-4-3-5-6-4-3-6-5-3-2-3-3-4-2-3-2-3	10 times in 2 NECs	19 times in 2 NECs	37.3	33.7	34.4																		SMQFNVKS		SMQFNVKS	SMQFNVKS
699																													PEELVXXX
700																NVKSHPEE										NVKSHPEE
701	TDP056	VYDWAFRI	0-0-0-0-0-0-0-1-0-0-0-0-0-0-0-0-0-0-0-0			22.7	0	0							HPEELVXX	HPEELVXX	HPEELVXX	HPEELVXX				HPEELVXX	HPEELVXX	HPEELVXX	HPEELVXX	HPEELVXX	HPEELVXX	HPEELVXX	HPEELVXX
702	TDP056	FRIRSGTX	0-0-2-3-2-2-0-1-0-1-4-4-4-0-2-0-0-1-2-0	1 times in 2 NECs		29.8	21.7	0
703	TDP056	IKVYDWAF	0-0-0-1-0-0-0-0-0-0-0-1-1-0-1-0-0-0-1-0			24.9	0	0
704	TDP056	DWAFRIRS	1-0-0-2-1-1-1-1-0-1-1-2-2-1-1-0-0-3-2-1			28.1	0	0
705	TDP056	AFRIRSGT	0-0-0-4-0-0-0-0-0-1-5-6-5-4-0-0-0-3-3-0			29.1	0	0
706	TDP056	XIKVYDWA	0-0-0-0-0-0-0-0-0-0-0-0-0-1-0-0-0-0-2-0			21.8	0	0
707	--------
708	TDP056	IKVYDWAFRI^rsgt	0-0-0-4-0-0-0-0-0-1-5-6-5-3-0-0-0-3-2-0			29.1	0	0
709	TDP056	IKVYDWAF^rirsgt	1-0-0-2-1-1-1-1-0-1-1-2-2-1-1-0-0-3-2-1			28.1	0	0													XXRMENYM							XXRMENYM
710	TDP056	IKVYDWAFRIR^sgt	0-0-2-2-2-2-0-0-0-1-4-3-3-0-1-0-0-1-0-0	1 times in 2 NECs		29.8	21.7	0					VLTKAAPV					VLTKAAPV				VLTKAAPV	VLTKAAPV				VLTKAAPV	VLTKAAPV	VLTKAAPV
711	TDP056	ikv^YDWAFRI^rsgt	0-0-0-0-0-0-0-0-0-0-0-0-0-1-0-0-0-0-1-0			21.6	0	0		LTKAAPVX	LTKAAPVX		LTKAAPVX		LTKAAPVX	LTKAAPVX	LTKAAPVX	LTKAAPVX		LTKAAPVX	LTKAAPVX	LTKAAPVX	LTKAAPVX	LTKAAPVX	LTKAAPVX	LTKAAPVX	LTKAAPVX	LTKAAPVX	LTKAAPVX
712	TDP056	ikvy^DWAFRIR^sgt	0-0-0-1-0-0-0-0-0-0-0-1-1-0-1-0-0-0-1-0			24.9	0	0					TKAAPVXX								TKAAPVXX	TKAAPVXX	TKAAPVXX				TKAAPVXX	TKAAPVXX	TKAAPVXX
713	TDP056	ikv^YDWAFRIR^sgt	0-0-0-0-0-0-0-0-0-0-0-0-0-0-0-0-0-0-1-0			21.8	0	0					RMENYMVL		RMENYMVL							RMENYMVL				RMENYMVL	RMENYMVL	RMENYMVL	RMENYMVL
714	TDP056	ikvydw^AFRIR^sgt	0-0-0-0-0-0-0-1-0-0-0-0-0-0-0-0-0-0-0-0			22.7	0	0
715	TDP056	IKVYDWAFRIRSGT	6-3-6-4-2-4-1-2-0-8-4-6-3-0-4-2-1-2-0-0	19 times in 2 NECs	19 times in 2 NECs	31	32	32.3
716
717
718	TDP057	AESLMSXX	0-1-0-0-0-0-1-0-0-0-0-0-0-1-0-0-1-0-0-0			26.7	0	0
719	TDP057	ESLMSXXX	0-0-0-0-0-0-0-0-0-0-0-0-0-1-0-0-0-0-1-1			22.7	0	0
720	TDP057	GRDLHTVT	0-0-0-0-0-0-0-0-0-0-0-0-0-0-0-0-0-0-0-1			21	0	0
721	TDP057	XXGRDLHT	0-0-0-0-0-0-0-0-0-0-0-0-0-0-0-0-0-0-0-0		1 times in 2 NECs	0	0	22.1
722	--------
723	TDP057	GRDLHTVTAESL^ms	0-1-0-0-0-0-1-0-0-0-0-0-0-1-0-0-1-0-0-0			26.7	0	0														XXYMDSIR	XXYMDSIR				XXYMDSIR	XXYMDSIR	XXYMDSIR
724	TDP057	GRDLHTVTAESLM^s	0-0-0-0-0-0-0-0-0-0-0-0-0-1-0-0-0-0-1-1			22.7	0	0					PFWMLXXX			PFWMLXXX	PFWMLXXX			PFWMLXXX	PFWMLXXX	PFWMLXXX	PFWMLXXX		PFWMLXXX		PFWMLXXX	PFWMLXXX	PFWMLXXX
725	TDP057	grdl^HTVTAESLMS	0-0-0-0-0-0-0-0-0-0-0-0-0-0-0-0-0-0-0-1			21	0	0		MDSIRHQG		MDSIRHQG				MDSIRHQG	MDSIRHQG								MDSIRHQG	MDSIRHQG	MDSIRHQG
726	TDP057	gr^DLHTVTAESLMS	0-0-0-0-0-0-0-0-0-0-0-0-0-0-0-0-0-0-0-0		1 times in 2 NECs	0	0	22.1								GPFWMLXX	GPFWMLXX									GPFWMLXX
727	TDP057	GRDLHTVTAESLMS	1-2-1-2-3-1-3-1-4-2-2-2-2-2-3-2-0-2-2-2	2 times in 2 NECs	3 times in 2 NECs	33.2	30.8	28.4									SIRHQGPF	SIRHQGPF					SIRHQGPF		SIRHQGPF	SIRHQGPF
728										IRHQGPFW	IRHQGPFW		IRHQGPFW		IRHQGPFW	IRHQGPFW	IRHQGPFW	IRHQGPFW			IRHQGPFW	IRHQGPFW	IRHQGPFW	IRHQGPFW	IRHQGPFW	IRHQGPFW	IRHQGPFW	IRHQGPFW	IRHQGPFW
729
730	--------
731	TDP058	MRAYKEQTNGNHVS	1-0-0-0-0-1-0-0-0-0-0-0-0-0-0-0-0-0-0-0	1 times in 2 NECs	1 times in 2 NECs	23.5	25.3	22.9
732
733
734	TDP059	PFHIVKWA	0-1-0-2-0-1-0-0-0-0-1-1-1-0-0-0-0-2-1-0			25.5	0	0
735	TDP059	FHIVKWAS	1-2-0-1-0-1-3-1-2-0-1-1-2-3-1-2-4-2-2-4			27.8	0	0
736	TDP059	IVKWASXX	1-1-7-15-2-3-4-1-0-6-13-16-9-4-2-1-0-10-5-2			35.2	0	0
737	TDP059	AKGMGPFH	0-0-0-1-0-0-1-1-0-0-0-3-3-3-1-0-0-1-5-2			25.3	0	0
738	TDP059	XXXAKGMG	0-0-0-0-0-0-1-0-0-0-0-0-0-0-0-0-1-1-0-0			22.2	0	0
739	--------																	GQHRISDA
740	TDP059	AKGMGPFHIVKW^as	1-1-7-14-2-3-3-0-0-6-13-13-6-1-1-1-0-9-0-0			35.2	0	0																		QHRISDAE
741	TDP059	AKGMGPFHI^vkwas	0-1-0-2-0-1-0-0-0-0-1-1-1-0-0-0-0-1-1-0			25.5	0	0		XXXDMFPG
742	TDP059	AKGMGPFHIV^kwas	1-2-0-1-0-1-2-1-2-0-1-1-2-3-1-2-3-2-2-4			27.8	0	0
743	TDP059	a^KGMGPFHIV^kwas	0-0-0-0-0-0-1-0-0-0-0-0-0-0-0-0-1-0-0-0			21.3	0	0
744	TDP059	akgm^GPFHIVKW^as	0-0-0-1-0-0-1-1-0-0-0-3-3-3-1-0-0-1-5-2			25.3	0	0
745	TDP059	a^KGMGPFHI^vkwas	0-0-0-0-0-0-0-0-0-0-0-0-0-0-0-0-0-1-0-0			22.2	0	0
746	TDP059	AKGMGPFHIVKWAS	6-9-3-0-6-6-6-2-0-7-4-0-0-0-6-0-0-0-0-0	33 times in 2 NECs	22 times in 2 NECs	31.9	29.5	32.2
747
748												MKKTLVMY					MKKTLVMY					MKKTLVMY	MKKTLVMY	MKKTLVMY			MKKTLVMY		MKKTLVMY
749	TDP060	KWQSPQVD	0-0-0-0-0-0-0-0-1-0-0-0-0-0-0-0-0-0-0-0			21.7	0	0					QMKKTLVM				QMKKTLVM				QMKKTLVM
750	TDP060	SPQVDLYD	0-0-0-0-0-0-0-0-0-0-0-0-1-0-0-0-0-1-0-0			21.5	0	0
751	TDP060	PQVDLYDK	0-0-0-0-0-0-1-1-4-0-1-1-0-5-0-2-0-3-2-3			25.3	0	0
752	TDP060	QVDLYDKS	0-0-0-0-0-0-0-0-0-0-1-1-0-1-0-0-0-1-1-0			26.1	0	0
753	TDP060	VDLYDKSX	0-0-0-1-0-0-0-0-0-0-0-2-1-1-0-0-0-2-1-0			28.5	0	0
754	TDP060	DLYDKSXX	0-0-1-1-1-1-1-1-1-0-1-0-1-0-0-0-0-1-1-1			28.2	0	0
755	TDP060	RKWQSPQV	0-1-0-1-1-1-1-2-2-0-1-1-1-1-1-2-2-1-1-2			34.9	0	0					KVNFQQHI									KVNFQQHI	KVNFQQHI	KVNFQQHI					KVNFQQHI
756	--------																								PHSKVNFQ				PHSKVNFQ
757	TDP060	rkwq^SPQVDLYDKS	0-1-0-1-1-1-1-2-2-0-1-1-1-1-1-2-2-1-1-2			34.9	0	0
758	TDP060	RKWQSPQVDLYD^ks	0-0-1-1-1-1-1-1-1-0-1-0-1-0-0-0-0-1-1-1			28.2	0	0
759	TDP060	RKWQSPQVDLY^dks	0-0-0-1-0-0-0-0-0-0-0-2-1-1-0-0-0-2-1-0			28.5	0	0
760	TDP060	RKWQSPQVDL^ydks	0-0-0-0-0-0-0-0-0-0-1-1-0-1-0-0-0-1-1-0			26.1	0	0
761	TDP060	RKWQSPQVD^lydks	0-0-0-0-0-0-1-1-4-0-1-1-0-5-0-2-0-3-2-3			25.3	0	0
762	TDP060	rkwqs^PQVDLYDKS	0-0-0-0-0-0-0-0-1-0-0-0-0-0-0-0-0-0-0-0			21.7	0	0									XHMIALYW						XHMIALYW				XHMIALYW		XHMIALYW
763	TDP060	RKWQSPQV^dlydks	0-0-0-0-0-0-0-0-0-0-0-0-1-0-0-0-0-1-0-0			21.5	0	0								RDTMFIXX
764	TDP060	RKWQSPQVDLYDKS	8-6-6-7-9-9-6-7-4-11-9-8-6-7-6-6-5-5-5-1	12 times in 2 NECs	26 times in 2 NECs	42.2	36.5	38.3		XXXHMIAL		XXXHMIAL
765																		MIALYWGR					MIALYWGR						MIALYWGR
766
767	TDP061	QKESAEYN	0-0-0-0-0-0-0-1-1-0-0-0-1-2-0-1-2-0-1-1			28.3	0	0
768	TDP061	PTRLHSXX	1-1-0-1-1-1-1-2-1-0-1-1-1-1-1-1-3-1-1-2			34.3	0	0
769	--------
770	TDP061	QKESAEYNPTRL^hs	1-1-0-1-1-1-1-1-1-0-1-1-1-1-1-1-2-1-1-2			34.3	0	0
771	TDP061	qkes^AEYNPTRLHS	0-0-0-0-0-0-0-0-1-0-0-0-1-2-0-1-1-0-1-1			28.3	0	0
772	TDP061	qkes^AEYNPTRL^hs	0-0-0-0-0-0-0-1-0-0-0-0-0-0-0-0-1-0-0-0			22.1	0	0
773	TDP061	QKESAEYNPTRLHS	11-6-7-7-6-6-5-4-5-7-6-6-7-5-4-5-3-4-6-5	16 times in 2 NECs	15 times in 2 NECs	30.6	29	27
774
775
776	TDP062	PKYEHSSX	0-0-0-0-0-0-1-0-0-0-0-0-0-1-1-2-0-0-1-2			28.4	0	0				YPIMAXXX								YPIMAXXX
777	--------
778	TDP062	DKQFTKGPKYE^hss	0-0-0-0-0-0-1-0-0-0-0-0-0-1-1-2-0-0-1-2			28.4	0	0
779	TDP062	DKQFTKGPKYEHSS	1-0-0-0-0-0-0-0-0-0-0-0-0-0-0-1-0-1-0-1	1 times in 2 NECs	5 times in 2 NECs	24.7	22.3	26.6
780
781																		YQKERLFF
782	TDP063	RPTDNYEP	0-0-0-0-0-0-0-0-1-0-0-0-0-1-0-0-1-0-1-1			23.3	0	0			KERLFFWA				KERLFFWA	KERLFFWA	KERLFFWA	KERLFFWA						KERLFFWA	KERLFFWA	KERLFFWA
783	--------																				RLFFWAXX							RLFFWAXX	RLFFWAXX
784	TDP063	SKLGQRPTD^nyeps	0-0-0-0-0-0-0-0-1-0-0-0-0-1-0-0-1-0-1-1			23.3	0	0							LFFWAXXX	LFFWAXXX						LFFWAXXX	LFFWAXXX	LFFWAXXX	LFFWAXXX	LFFWAXXX	LFFWAXXX		LFFWAXXX
785	TDP063	SKLGQRPTDNYEPS	0-1-1-2-1-1-1-1-1-2-1-2-1-2-1-1-1-2-1-1	2 times in 2 NECs	2 times in 2 NECs	26	24.4	25.9						SGPDYQKE
786
787
788	TDP064	RRVYLTSP	0-0-0-0-0-0-0-0-0-0-0-0-0-0-0-0-0-0-0-1			21.8	0	0
789	TDP064	XHRRVYLT	0-0-0-1-0-0-1-1-1-0-0-0-1-1-0-0-1-1-1-1			30.8	0	0
790	TDP064	HRRVYLTS	2-4-1-2-1-2-1-2-3-1-1-1-2-2-2-1-2-3-3-3			32.7	0	0
791	--------
792	TDP064	hrrv^YLTSPKAPES	2-4-1-2-1-2-1-2-3-1-1-1-2-2-2-1-2-3-3-3			32.7	0	0
793	TDP064	hrr^VYLTSPKAPES	0-0-0-1-0-0-1-1-1-0-0-0-1-1-0-0-1-1-1-1			30.8	0	0
794	TDP064	hrrvy^LTSPKAPES	0-0-0-0-0-0-0-0-0-0-0-0-0-0-0-0-0-0-0-1			21.8	0	0																					GSMGANHT
795	TDP064	HRRVYLTSPKAPES	0-1-0-0-1-0-1-0-0-0-0-0-0-0-0-0-0-0-0-0		1 times in 2 NECs	25.3	0	23.8			GANHTWVV												GANHTWVV			GANHTWVV
796										NHTWVVKA	NHTWVVKA	NHTWVVKA	NHTWVVKA	NHTWVVKA	NHTWVVKA	NHTWVVKA	NHTWVVKA	NHTWVVKA	NHTWVVKA	NHTWVVKA		NHTWVVKA	NHTWVVKA	NHTWVVKA	NHTWVVKA	NHTWVVKA	NHTWVVKA	NHTWVVKA	NHTWVVKA
797																							HTWVVKAX
798	TDP065	VMGSRGLY	0-1-0-0-0-0-0-0-0-0-0-0-0-0-0-0-0-0-0-0			22.9	0	0							TWVVKAXX	TWVVKAXX	TWVVKAXX	TWVVKAXX					TWVVKAXX			TWVVKAXX	TWVVKAXX
799	TDP065	MGSRGLYT	0-1-0-1-0-1-1-1-1-0-1-1-1-1-1-1-0-1-1-1			32.3	0	0										WVVKAXXX					WVVKAXXX	WVVKAXXX			WVVKAXXX	WVVKAXXX	WVVKAXXX
800	TDP065	RGLYTXXX	0-0-0-0-0-0-0-0-0-0-0-0-1-0-0-0-0-0-0-0			24.1	0	0					FGSMGANH								FGSMGANH	FGSMGANH	FGSMGANH				FGSMGANH	FGSMGANH	FGSMGANH
801	--------																	SMGANHTW					SMGANHTW						SMGANHTW
802	TDP065	WKPHDVMGSR^glyt	0-1-0-1-0-1-1-1-1-0-1-1-1-1-1-1-0-1-1-1			32.3	0	0						XXFGSMGA							XXFGSMGA
803	TDP065	WKPHDVMGS^rglyt	0-1-0-0-0-0-0-0-0-0-0-0-0-0-0-0-0-0-0-0			22.9	0	0
804	TDP065	WKPHDVMGSRGLY^t	0-0-0-0-0-0-0-0-0-0-0-0-1-0-0-0-0-0-0-0			24.1	0	0
805	TDP065	WKPHDVMGSRGLYT	3-0-2-1-2-1-0-2-0-2-3-4-1-4-1-0-0-3-3-2	8 times in 2 NECs	3 times in 2 NECs	29.2	26.8	27
806
807
808	TDP066	KDRWHTWM	0-0-0-1-0-0-0-0-0-0-0-0-0-0-0-0-0-1-0-0			25.3	0	0
809	TDP066	HTWMKIFN	0-0-0-0-0-0-1-0-0-0-0-0-0-0-0-0-0-0-0-0			22.1	0	0
810	TDP066	DRWHTWMK	0-0-0-1-0-0-0-0-0-0-0-0-0-0-0-1-0-0-0-1			24.2	0	0
811	TDP066	PKDRWHTW	2-2-3-2-1-3-2-0-1-0-0-1-0-0-2-0-0-1-2-1			28.8	0	0
812	--------
813	TDP066	pkdr^WHTWMKIFNT	2-2-3-2-1-3-2-0-1-0-0-1-0-0-2-0-0-1-2-1			28.8	0	0
814	TDP066	pkdrw^HTWMKIFNT	0-0-0-1-0-0-0-0-0-0-0-0-0-0-0-0-0-1-0-0			25.3	0	0
815	TDP066	pkdrwh^TWMKIFNT	0-0-0-1-0-0-0-0-0-0-0-0-0-0-0-1-0-0-0-1			24.2	0	0									YRMHVQLG	YRMHVQLG							YRMHVQLG				YRMHVQLG
816	TDP066	PKDRWHTWM^kifnt	0-0-0-0-0-0-1-0-0-0-0-0-0-0-0-0-0-0-0-0			22.1	0	0														HVQLGGAA	HVQLGGAA				HVQLGGAA		HVQLGGAA
817	TDP066	PKDRWHTWMKIFNT	2-0-1-1-3-3-2-0-0-0-1-0-0-0-0-1-0-1-0-0		5 times in 2 NECs	24.5	0	24.8										IYRMHVQL
818
819
820	TDP067	DVNIFEIH	0-0-0-0-0-0-0-0-1-0-0-0-0-0-0-0-0-0-0-0			21.1	0	0
821	TDP067	XXXLFNDV	0-0-0-0-0-0-0-0-0-0-0-0-0-0-0-0-1-0-0-0			21.8	0	0
822	TDP067	IHGVDXXX	0-0-0-0-0-0-0-0-0-1-0-0-0-1-0-0-1-0-0-0			25.6	0	0
823	TDP067	FEIHGVDX	0-0-1-1-0-0-0-1-1-0-0-0-0-0-0-1-1-1-1-1		2 times in 2 NECs	36.3	0	35.9
824	--------													WDESNGAX	WDESNGAX			WDESNGAX
825	TDP067	LFNDVNIFEIHGV^d	0-0-0-0-0-0-0-0-0-1-0-0-0-1-0-0-1-0-0-0			25.6	0	0
826	TDP067	l^FNDVNIFEIHGVD	0-0-0-0-0-0-0-0-0-0-0-0-0-0-0-0-1-0-0-0			21.8	0	0
827	TDP067	lfndvni^FEIHGVD	0-0-0-0-0-0-0-0-1-0-0-0-0-0-0-0-0-0-0-0			21.1	0	0
828	TDP067	LFNDVNIFEIH^gvd	0-0-1-1-0-0-0-1-1-0-0-0-0-0-0-1-1-1-1-1		2 times in 2 NECs	36.3	0	35.9
829	TDP067	LFNDVNIFEIHGVD	12-12-12-12-8-8-7-11-8-11-10-10-9-8-9-10-8-8-9-9	21 times in 2 NECs	12 times in 2 NECs	35	33.6	32.6									WKGVRNDF
830																							RNDFTEAX
831
832	TDP068	QVKHMEXX	0-0-1-1-0-1-0-0-0-1-0-0-0-1-0-0-0-0-0-0			35.3	0	0
833	TDP068	SQVKHMEX	0-0-0-0-0-0-0-0-0-0-0-0-0-0-0-0-0-0-0-0		1 times in 2 NECs	0	0	23.3
834	--------
835	TDP068	SFIEPDVSQVKH^me	0-0-1-1-0-1-0-0-0-1-0-0-0-1-0-0-0-0-0-0			35.3	0	0
836	TDP068	SFIEPDVSQVK^hme	0-0-0-0-0-0-0-0-0-0-0-0-0-0-0-0-0-0-0-0		1 times in 2 NECs	0	0	23.3															QMIEAPLH	QMIEAPLH	QMIEAPLH
837	TDP068	SFIEPDVSQVKHME	3-3-2-3-4-3-3-3-3-3-4-4-3-5-2-3-5-2-5-6	7 times in 2 NECs	6 times in 2 NECs	38.7	31.4	32.6																			GTQMIEAP
838										PLHYSAXX	PLHYSAXX	PLHYSAXX	PLHYSAXX	PLHYSAXX		PLHYSAXX	PLHYSAXX	PLHYSAXX	PLHYSAXX	PLHYSAXX	PLHYSAXX	PLHYSAXX	PLHYSAXX		PLHYSAXX	PLHYSAXX	PLHYSAXX	PLHYSAXX	PLHYSAXX
839
840	TDP069	TMADSQES	0-0-0-0-0-0-0-0-0-0-0-0-0-0-0-0-0-0-0-1			21	0	0
841	TDP069	SQESARDX	0-0-0-0-0-0-0-0-0-0-0-0-0-0-0-0-0-0-1-1			23.3	0	0
842	TDP069	QESARDXX	0-0-0-0-0-1-1-1-1-0-0-0-0-1-1-1-1-0-1-1			29.2	0	0
843	TDP069	ESARDXXX	0-0-1-0-1-1-1-0-0-1-0-0-0-1-0-0-0-0-0-0		2 times in 2 NECs	28.7	0	30.1
844	--------
845	TDP069	GWKTMADSQESA^rd	0-0-0-0-0-1-1-1-1-0-0-0-0-1-1-1-1-0-1-1			29.2	0	0			LIFVSNAX		LIFVSNAX		LIFVSNAX	LIFVSNAX	LIFVSNAX	LIFVSNAX		LIFVSNAX	LIFVSNAX	LIFVSNAX	LIFVSNAX	LIFVSNAX	LIFVSNAX	LIFVSNAX	LIFVSNAX	LIFVSNAX	LIFVSNAX
846	TDP069	GWKTMADSQES^ard	0-0-0-0-0-0-0-0-0-0-0-0-0-0-0-0-0-0-1-1			23.3	0	0									IFVSNAXX	IFVSNAXX					IFVSNAXX		IFVSNAXX		IFVSNAXX		IFVSNAXX
847	TDP069	GWKTMAD^sqesard	0-0-0-0-0-0-0-0-0-0-0-0-0-0-0-0-0-0-0-1			21	0	0					FVSNAXXX			FVSNAXXX	FVSNAXXX	FVSNAXXX							FVSNAXXX	FVSNAXXX	FVSNAXXX	FVSNAXXX	FVSNAXXX
848	TDP069	GWKTMADSQESAR^d	0-0-1-0-1-1-1-0-0-1-0-0-0-1-0-0-0-0-0-0		2 times in 2 NECs	28.7	0	30.1																			GHETRWLI	GHETRWLI	GHETRWLI
849	TDP069	GWKTMADSQESARD	11-11-9-9-12-12-10-11-10-13-14-12-11-10-9-10-9-10-10-10	21 times in 2 NECs	26 times in 2 NECs	43	41.8	41.8
850
851
852	TDP070	AIGARSDX	0-0-0-0-0-0-0-1-0-0-1-1-1-2-0-0-0-0-1-1			29.5	0	0
853	TDP070	EWHNFHMA	0-0-0-0-0-0-0-0-0-0-0-0-0-0-0-1-0-0-1-1			25.1	0	0
854	TDP070	XXEWHNFH	0-0-1-1-0-0-0-0-0-1-1-0-1-2-0-0-0-1-1-1	1 times in 2 NECs	3 times in 2 NECs	27.6	21.1	29.9
855	--------
856	TDP070	ewhn^FHMAIGARSD	0-0-0-0-0-0-0-0-0-0-0-0-0-0-0-1-0-0-1-1			25.1	0	0							XRGSPMDG											XRGSPMDG
857	TDP070	EWHNFHMAIGA^rsd	0-0-0-0-0-0-0-1-0-0-1-1-1-2-0-0-0-0-1-1			29.5	0	0				AQNKHAXX	AQNKHAXX							AQNKHAXX						AQNKHAXX		AQNKHAXX	AQNKHAXX
858	TDP070	ew^HNFHMAIGARSD	0-0-1-1-0-0-0-0-0-1-1-0-1-2-0-0-0-1-1-1	1 times in 2 NECs	3 times in 2 NECs	27.6	21.1	29.9			QNKHAXXX	QNKHAXXX				QNKHAXXX		QNKHAXXX						QNKHAXXX	QNKHAXXX	QNKHAXXX		QNKHAXXX	QNKHAXXX
859	TDP070	EWHNFHMAIGARSD	12-14-10-11-14-15-15-13-12-11-15-13-10-14-15-14-10-12-7-12	23 times in 2 NECs	30 times in 2 NECs	38.5	36.8	34.6
860
861
862	TDP071	GIFYLNGD	0-0-0-1-0-0-0-0-0-1-2-3-0-0-0-0-0-0-0-0			30.2	0	0
863	TDP071	IFYLNGDX	1-1-2-2-1-1-0-1-1-3-1-1-2-1-2-1-1-2-1-0			28.1	0	0
864	TDP071	FYAWKFGI	0-0-0-0-0-0-1-0-0-0-0-0-0-0-0-0-0-0-0-0			21.7	0	0
865	TDP071	XFYAWKFG	0-0-0-0-0-0-0-0-0-0-1-0-0-0-0-0-0-0-0-0			22.1	0	0					XXGGLLDH
866	TDP071	XXXFYAWK	1-0-1-0-1-0-0-0-0-0-0-0-0-0-0-0-0-0-0-0			28.5	0	0
867	TDP071	YLNGDXXX	1-1-0-0-1-0-0-1-0-1-1-1-0-0-1-0-0-1-0-0		1 times in 2 NECs	29.2	0	31.4
868	--------
869	TDP071	FYAWKFGIFY^lngd	0-0-0-1-0-0-0-0-0-1-2-3-0-0-0-0-0-0-0-0			30.2	0	0
870	TDP071	FYAWKFGIFYL^ngd	1-1-2-2-1-1-0-1-1-3-1-1-2-1-2-1-1-2-1-0			28.1	0	0							AMMKIGEV		AMMKIGEV	AMMKIGEV				AMMKIGEV	AMMKIGEV	AMMKIGEV	AMMKIGEV	AMMKIGEV	AMMKIGEV	AMMKIGEV	AMMKIGEV
871	TDP071	f^YAWKFGIFYLNGD	1-0-1-0-1-0-0-0-0-0-0-0-0-0-0-0-0-0-0-0			28.5	0	0					SAMMKIGE		SAMMKIGE		SAMMKIGE	SAMMKIGE			SAMMKIGE	SAMMKIGE	SAMMKIGE	SAMMKIGE	SAMMKIGE		SAMMKIGE	SAMMKIGE	SAMMKIGE
872	TDP071	fyaw^KFGIFYLNGD	0-0-0-0-0-0-1-0-0-0-0-0-0-0-0-0-0-0-0-0			21.7	0	0															XSAMMKIG				XSAMMKIG		XSAMMKIG
873	TDP071	fya^WKFGIFYLNGD	0-0-0-0-0-0-0-0-0-0-1-0-0-0-0-0-0-0-0-0			22.1	0	0									IGEVARPL									IGEVARPL
874	TDP071	FYAWKFGIFYLNG^d	1-1-0-0-1-0-0-1-0-1-1-1-0-0-1-0-0-1-0-0		1 times in 2 NECs	29.2	0	31.4										GEVARPLG					GEVARPLG		GEVARPLG	GEVARPLG
875	TDP071	FYAWKFGIFYLNGD	22-22-19-19-34-29-26-14-14-31-11-9-10-10-26-10-4-13-6-4	23 times in 2 NECs	28 times in 2 NECs	47.7	42.1	42.4																				EVARPLGX
876
877
878	TDP072	KYVLGWLN	0-1-1-1-1-1-0-1-1-0-1-0-1-1-1-1-1-1-1-1			28.8	0	0
879	TDP072	LGWLNTSR	0-0-0-0-0-0-1-0-0-0-0-0-0-0-0-0-0-0-0-0			22.4	0	0
880	TDP072	WLNTSRQA	1-1-0-0-0-0-1-1-1-0-0-0-0-0-1-2-1-0-1-2			29.4	0	0
881	TDP072	LNTSRQAE	0-1-0-1-0-1-1-1-1-0-1-1-0-2-1-1-1-1-2-2			35.2	0	0
882	TDP072	XKYVLGWL	1-1-1-1-1-1-1-2-2-1-1-1-2-2-1-1-2-1-2-3			31.4	0	0
883	TDP072	YVLGWLNT	0-0-0-1-0-0-0-0-0-0-0-0-0-1-0-0-0-0-1-1			25.4	0	0
884	--------
885	TDP072	KYVLGWLNTS^rqae	0-1-0-1-0-1-1-1-1-0-1-1-0-2-1-1-1-1-2-2			35.2	0	0					PWNMLKDD								PWNMLKDD	PWNMLKDD	PWNMLKDD					PWNMLKDD	PWNMLKDD
886	TDP072	KYVLGWLNT^srqae	1-1-0-0-0-0-1-1-1-0-0-0-0-0-1-2-1-0-1-2			29.4	0	0					WNMLKDDM			WNMLKDDM	WNMLKDDM	WNMLKDDM						WNMLKDDM	WNMLKDDM		WNMLKDDM	WNMLKDDM	WNMLKDDM
887	TDP072	kyv^LGWLNTSRQAE	1-1-1-1-1-1-1-2-2-1-1-1-2-2-1-1-2-1-2-3			31.4	0	0		MLKDDMGX	MLKDDMGX	MLKDDMGX	MLKDDMGX	MLKDDMGX	MLKDDMGX	MLKDDMGX	MLKDDMGX	MLKDDMGX	MLKDDMGX	MLKDDMGX	MLKDDMGX	MLKDDMGX	MLKDDMGX	MLKDDMGX	MLKDDMGX	MLKDDMGX	MLKDDMGX	MLKDDMGX	MLKDDMGX
888	TDP072	kyvl^GWLNTSRQAE	0-1-1-1-1-1-0-1-1-0-1-0-1-1-1-1-1-1-1-1			28.8	0	0									IARQPWNM	IARQPWNM					IARQPWNM		IARQPWNM	IARQPWNM	IARQPWNM	IARQPWNM	IARQPWNM
889	TDP072	kyvlg^WLNTSRQAE	0-0-0-1-0-0-0-0-0-0-0-0-0-1-0-0-0-0-1-1			25.4	0	0										XIARQPWN						XIARQPWN		XIARQPWN
890	TDP072	KYVLGWL^ntsrqae	0-0-0-0-0-0-1-0-0-0-0-0-0-0-0-0-0-0-0-0			22.4	0	0
891	TDP072	KYVLGWLNTSRQAE	10-8-7-6-7-8-5-7-5-7-7-11-5-11-5-5-5-6-6-1	21 times in 2 NECs	18 times in 2 NECs	44	39.3	39.8
892
893
894	TDP073	XMYFKYIW	0-1-0-1-0-0-1-1-2-0-0-0-2-2-1-1-1-1-2-2			30.9	0	0
895	TDP073	QTADDXXX	0-0-0-0-0-0-0-1-2-0-1-1-2-2-0-0-1-1-2-2			26.4	0	0
896	TDP073	IWYVQTAD	0-0-0-0-0-0-0-0-0-0-0-0-0-0-0-0-0-1-0-0			21.8	0	0
897	TDP073	YVQTADDX	0-0-0-0-0-0-0-0-0-0-0-1-1-0-0-0-0-1-0-0			22.8	0	0
898	TDP073	VQTADDXX	0-0-0-0-0-0-0-0-0-0-0-0-0-0-0-1-0-0-0-0			23.5	0	0
899	TDP073	MYFKYIWY	0-0-0-0-0-0-0-0-0-0-0-0-0-0-0-0-0-1-0-0			22	0	0														AIHGFEYV	AIHGFEYV					AIHGFEYV
900	--------												MAIHGFEY				MAIHGFEY	MAIHGFEY				MAIHGFEY	MAIHGFEY			MAIHGFEY	MAIHGFEY	MAIHGFEY	MAIHGFEY
901	TDP073	myf^KYIWYVQTADD	0-1-0-1-0-0-1-1-1-0-0-0-1-1-1-1-1-1-1-1			30.9	0	0				XMAIHGFE	XMAIHGFE		XMAIHGFE	XMAIHGFE	XMAIHGFE	XMAIHGFE		XMAIHGFE	XMAIHGFE	XMAIHGFE	XMAIHGFE				XMAIHGFE	XMAIHGFE	XMAIHGFE
902	TDP073	MYFKYIWYVQTAD^d	0-0-0-0-0-0-0-1-1-0-1-1-1-1-0-0-1-1-1-1			26.4	0	0																		YVTASRGX
903	TDP073	myf^KYIWYVQTAD^d	0-0-0-0-0-0-0-0-1-0-0-0-1-1-0-0-0-0-1-1			25.9	0	0
904	TDP073	MYFKYIWYVQT^add	0-0-0-0-0-0-0-0-0-0-0-1-1-0-0-0-0-1-0-0			22.8	0	0
905	TDP073	MYFKYIWYVQTA^dd	0-0-0-0-0-0-0-0-0-0-0-0-0-0-0-1-0-0-0-0			23.5	0	0
906	TDP073	myfk^YIWYVQTADD	0-0-0-0-0-0-0-0-0-0-0-0-0-0-0-0-0-1-0-0			22	0	0
907	TDP073	MYFKYIWYV^qtadd	0-0-0-0-0-0-0-0-0-0-0-0-0-0-0-0-0-1-0-0			21.8	0	0
908	TDP073	MYFKYIWYVQTADD	7-7-6-6-7-10-6-5-3-9-6-7-6-5-6-6-3-4-2-3	13 times in 2 NECs	16 times in 2 NECs	38.6	33.9	36.1
909
910
911	TDP074	SLYRMIRQ	0-0-0-2-0-0-0-0-0-0-1-1-1-0-0-0-0-2-0-0			37	0	0
912	TDP074	YRMIRQEX	1-1-2-2-1-1-0-0-0-0-1-0-1-3-2-0-0-4-2-1			30	0	0					SADIQGXX					SADIQGXX				SADIQGXX	SADIQGXX	SADIQGXX	SADIQGXX	SADIQGXX	SADIQGXX	SADIQGXX	SADIQGXX
913	TDP074	XXAYNMWS	0-0-0-0-0-0-0-0-0-0-0-0-1-1-1-0-0-1-1-1			25.3	0	0
914	TDP074	YNMWSLYR	0-0-1-1-0-0-0-0-0-0-0-1-1-0-0-1-0-1-1-1			25	0	0
915	TDP074	XXXAYNMW	0-0-0-0-0-0-0-1-0-0-0-0-0-0-0-0-0-0-0-0			22.5	0	0
916	--------
917	TDP074	AYNMWSLYR^mirqe	0-0-0-2-0-0-0-0-0-0-1-1-1-0-0-0-0-2-0-0			37	0	0			PPRSAGXX		PPRSAGXX		PPRSAGXX	PPRSAGXX	PPRSAGXX	PPRSAGXX			PPRSAGXX	PPRSAGXX	PPRSAGXX	PPRSAGXX	PPRSAGXX	PPRSAGXX	PPRSAGXX	PPRSAGXX	PPRSAGXX
918	TDP074	AYNMWSLYRMI^rqe	1-1-2-2-1-1-0-0-0-0-1-0-1-2-1-0-0-3-1-0			30	0	0																				PRSAGXXX	PRSAGXXX
919	TDP074	a^YNMWSLYRMIRQE	0-0-0-0-0-0-0-1-0-0-0-0-0-0-0-0-0-0-0-0			22.5	0	0																		XEAWMTFI
920	TDP074	ay^NMWSLYRMI^rqe	0-0-0-0-0-0-0-0-0-0-0-0-0-1-1-0-0-1-1-1			25.3	0	0
921	TDP074	aynmw^SLYRMIRQE	0-0-1-1-0-0-0-0-0-0-0-1-1-0-0-1-0-1-1-1			25	0	0
922	TDP074	ay^NMWSLYRMIRQE	0-0-0-0-0-0-0-0-0-0-0-0-1-0-0-0-0-0-0-0			21.2	0	0
923	TDP074	AYNMWSLYRMIRQE	24-9-15-9-13-6-8-6-5-14-10-9-8-3-10-6-4-5-2-2	19 times in 2 NECs	27 times in 2 NECs	39.2	35.5	36
924
925
926	TDP075	XNFMAFMK	0-1-1-1-0-0-0-1-1-0-1-1-1-3-1-1-1-1-1-3			31.3	0	0
927	TDP075	NFMAFMKW	1-0-0-0-0-0-1-1-2-0-0-0-0-1-0-0-1-1-1-2			29.4	0	0					IPNLGDGX							IPNLGDGX		IPNLGDGX	IPNLGDGX				IPNLGDGX	IPNLGDGX	IPNLGDGX
928	TDP075	MAFMKWHE	0-2-0-0-0-0-0-0-0-0-0-0-0-0-0-1-1-0-0-2			23.8	0	0
929	TDP075	FMKWHEGQ	0-0-0-1-0-0-0-0-0-0-1-1-0-1-0-0-0-0-0-1			25.8	0	0
930	--------
931	TDP075	nfma^FMKWHEGQYE	1-0-0-0-0-0-1-1-2-0-0-0-0-1-0-0-1-1-1-2			29.4	0	0
932	TDP075	nfmafm^KWHEGQYE	0-2-0-0-0-0-0-0-0-0-0-0-0-0-0-1-1-0-0-2			23.8	0	0
933	TDP075	nfm^AFMKWHEGQYE	0-1-1-1-0-0-0-1-1-0-1-1-1-3-1-1-1-1-1-3			31.3	0	0
934	TDP075	NFMAFMKW^hegqye	0-0-0-1-0-0-0-0-0-0-1-1-0-1-0-0-0-0-0-1			25.8	0	0
935	TDP075	NFMAFMKWHEGQYE	8-11-9-10-7-8-7-8-4-8-9-8-8-7-7-7-7-7-8-5	13 times in 2 NECs	14 times in 2 NECs	36.2	34.6	36.2			AKHYSRQW		AKHYSRQW	AKHYSRQW	AKHYSRQW		AKHYSRQW	AKHYSRQW			AKHYSRQW	AKHYSRQW	AKHYSRQW	AKHYSRQW	AKHYSRQW	AKHYSRQW	AKHYSRQW	AKHYSRQW	AKHYSRQW
936											WEMFGXXX		WEMFGXXX	WEMFGXXX	WEMFGXXX		WEMFGXXX	WEMFGXXX			WEMFGXXX	WEMFGXXX	WEMFGXXX	WEMFGXXX	WEMFGXXX	WEMFGXXX	WEMFGXXX	WEMFGXXX	WEMFGXXX
937																							NAKHYSRQ
938	TDP076	YSWMNLIQ	0-0-0-0-0-0-0-0-0-0-0-0-0-0-0-0-0-0-0-1			22	0	0
939	TDP076	XXXDDRQK	0-0-0-0-1-0-0-0-0-0-0-0-0-0-0-0-0-0-0-0			21.4	0	0
940	--------
941	TDP076	DDRQKEYSWM^nliq	0-0-0-0-0-0-0-0-0-0-0-0-0-0-0-0-0-0-0-1			22	0	0
942	TDP076	d^DRQKEYSWMNLIQ	0-0-0-0-1-0-0-0-0-0-0-0-0-0-0-0-0-0-0-0			21.4	0	0
943	TDP076	DDRQKEYSWMNLIQ	1-0-2-2-1-1-0-0-1-2-0-0-1-2-0-0-0-0-1-2	2 times in 2 NECs	3 times in 2 NECs	27.6	23.9	28.1
944															ASQTARWN	ASQTARWN	ASQTARWN	ASQTARWN							ASQTARWN	ASQTARWN			ASQTARWN
945																						WNDVDGGX	WNDVDGGX		WNDVDGGX		WNDVDGGX	WNDVDGGX	WNDVDGGX
946	TDP077	DLVDHIGP	0-2-1-1-2-2-2-5-6-2-0-2-4-6-2-2-2-2-1-5			30.8	0	0																		SQTARWND
947	TDP077	LVDHIGPT	0-0-0-0-0-0-0-0-0-0-0-0-0-0-0-0-1-0-0-0			21.7	0	0		PASQTARW					PASQTARW	PASQTARW	PASQTARW	PASQTARW			PASQTARW			PASQTARW	PASQTARW	PASQTARW
948	TDP077	GPTAAYHX	0-0-0-0-0-0-0-0-0-0-0-0-0-1-0-0-0-0-1-1			26.5	0	0
949	TDP077	XRDLVDHI	0-0-0-1-0-0-0-0-1-0-0-1-1-1-0-1-0-0-1-1			28.1	0	0
950	TDP077	XXRDLVDH	0-0-1-0-0-0-0-0-0-1-0-0-0-0-0-0-0-0-0-0	1 times in 2 NECs	1 times in 2 NECs	21.8	22.6	21.8
951	--------
952	TDP077	rdlvd^HIGPTAAYH	0-2-1-1-2-2-2-5-6-2-0-2-4-6-2-2-2-2-1-5			30.8	0	0
953	TDP077	rdl^VDHIGPTAAYH	0-0-0-1-0-0-0-0-1-0-0-1-1-1-0-1-0-0-1-1			28.1	0	0
954	TDP077	RDLVDHIGPTA^ayh	0-0-0-0-0-0-0-0-0-0-0-0-0-1-0-0-0-0-1-1			26.5	0	0
955	TDP077	rdlvdh^IGPTAAYH	0-0-0-0-0-0-0-0-0-0-0-0-0-0-0-0-1-0-0-0			21.7	0	0							ARSAFAEM	ARSAFAEM	ARSAFAEM	ARSAFAEM					ARSAFAEM	ARSAFAEM	ARSAFAEM	ARSAFAEM		ARSAFAEM	ARSAFAEM
956	TDP077	rd^LVDHIGPTAAYH	0-0-1-0-0-0-0-0-0-1-0-0-0-0-0-0-0-0-0-0	1 times in 2 NECs	1 times in 2 NECs	21.8	22.6	21.8														AEMWPDHG
957	TDP077	RDLVDHIGPTAAYH	6-5-5-5-4-4-4-3-3-4-4-6-5-4-4-4-4-3-4-3	14 times in 2 NECs	10 times in 2 NECs	43.6	38.1	46.6		XKARSAFA	XKARSAFA			XKARSAFA		XKARSAFA	XKARSAFA	XKARSAFA	XKARSAFA	XKARSAFA	XKARSAFA	XKARSAFA	XKARSAFA	XKARSAFA	XKARSAFA	XKARSAFA	XKARSAFA	XKARSAFA	XKARSAFA
958
959
960	TDP079	FQESMLDI	0-0-0-0-0-0-0-0-0-0-0-0-0-0-0-0-1-0-0-0			21.1	0	0
961	TDP079	GHTFQESM	0-0-0-0-0-0-0-0-0-0-1-0-1-1-0-0-0-1-1-1			25.6	0	0
962	TDP079	XXGHTFQE	1-1-1-1-0-2-1-2-2-2-1-1-1-0-1-0-2-1-1-1	2 times in 2 NECs	3 times in 2 NECs	32.7	24.9	27.6
963	--------
964	TDP079	ghtf^QESMLDIPKQ	0-0-0-0-0-0-0-0-0-0-1-0-1-1-0-0-0-1-1-1			25.6	0	0					HMIWAKPG			HMIWAKPG		HMIWAKPG			HMIWAKPG					HMIWAKPG		HMIWAKPG
965	TDP079	ghtfqes^MLDIPKQ	0-0-0-0-0-0-0-0-0-0-0-0-0-0-0-0-1-0-0-0			21.1	0	0		MIWAKPGX	MIWAKPGX		MIWAKPGX	MIWAKPGX	MIWAKPGX	MIWAKPGX	MIWAKPGX	MIWAKPGX			MIWAKPGX	MIWAKPGX	MIWAKPGX	MIWAKPGX	MIWAKPGX	MIWAKPGX	MIWAKPGX	MIWAKPGX	MIWAKPGX
966	TDP079	gh^TFQESMLDIPKQ	1-1-1-1-0-2-1-2-2-2-1-1-1-0-1-0-2-1-1-1	2 times in 2 NECs	3 times in 2 NECs	32.7	24.9	27.6
967	TDP079	GHTFQESMLDIPKQ	8-6-6-5-11-9-8-5-7-5-6-8-7-10-10-7-6-5-6-8	10 times in 2 NECs	23 times in 2 NECs	42.8	39.4	41.3
968
969
970	TDP080	NITREWLH	0-0-0-0-0-0-0-1-1-0-0-0-1-1-0-2-0-1-2-2			28.1	0	0
971	TDP080	TREWLHPF	0-0-0-0-0-0-0-0-0-0-0-0-0-0-0-0-0-1-0-1			22.3	0	0		WLNHYHRK	WLNHYHRK	WLNHYHRK			WLNHYHRK	WLNHYHRK	WLNHYHRK	WLNHYHRK	WLNHYHRK	WLNHYHRK	WLNHYHRK	WLNHYHRK	WLNHYHRK	WLNHYHRK	WLNHYHRK	WLNHYHRK	WLNHYHRK
972	TDP080	REWLHPFK	0-1-0-1-2-1-2-2-2-0-1-2-1-1-2-1-2-0-1-1			25.2	0	0		LNHYHRKX	LNHYHRKX	LNHYHRKX	LNHYHRKX	LNHYHRKX	LNHYHRKX	LNHYHRKX	LNHYHRKX	LNHYHRKX	LNHYHRKX	LNHYHRKX	LNHYHRKX	LNHYHRKX	LNHYHRKX	LNHYHRKX	LNHYHRKX	LNHYHRKX	LNHYHRKX	LNHYHRKX	LNHYHRKX
973	TDP080	PFKVHXXX	0-0-0-0-0-0-1-0-0-0-0-0-0-0-0-0-0-0-0-1			21.7	0	0		NHYHRKXX	NHYHRKXX	NHYHRKXX	NHYHRKXX		NHYHRKXX	NHYHRKXX	NHYHRKXX		NHYHRKXX	NHYHRKXX				NHYHRKXX	NHYHRKXX
974	TDP080	PNITREWL	0-0-0-0-0-0-0-0-0-0-0-0-0-0-0-0-0-1-0-1			21.4	0	0												XXXGSQVF
975	TDP080	XPNITREW	0-0-1-3-0-0-0-0-0-0-2-2-2-3-0-0-0-1-2-3			30.8	0	0
976	--------
977	TDP080	pnitr^EWLHPFKVH	0-0-0-0-0-0-0-1-1-0-0-0-1-1-0-2-0-1-2-2			28.1	0	0
978	TDP080	PNITREWL^hpfkvh	0-1-0-1-2-1-2-2-2-0-1-2-1-1-2-1-2-0-1-1			25.2	0	0
979	TDP080	PNITREW^lhpfkvh	0-0-0-0-0-0-0-0-0-0-0-0-0-0-0-0-0-1-0-1			22.3	0	0
980	TDP080	pni^TREWLHPFKVH	0-0-1-3-0-0-0-0-0-0-2-2-2-3-0-0-0-1-2-3			30.8	0	0
981	TDP080	PNITREWLHPFKV^h	0-0-0-0-0-0-1-0-0-0-0-0-0-0-0-0-0-0-0-1			21.7	0	0
982	TDP080	pnit^REWLHPFKVH	0-0-0-0-0-0-0-0-0-0-0-0-0-0-0-0-0-1-0-1			21.4	0	0				MWEIRXXX	MWEIRXXX			MWEIRXXX	MWEIRXXX		MWEIRXXX	MWEIRXXX	MWEIRXXX	MWEIRXXX	MWEIRXXX	MWEIRXXX			MWEIRXXX	MWEIRXXX	MWEIRXXX
983	TDP080	PNITREWLHPFKVH	9-11-13-13-4-5-10-3-3-13-13-13-9-6-6-1-0-7-5-2	23 times in 2 NECs	53 times in 2 NECs	30.8	30.8	28.9		TNKRISQW	TNKRISQW	TNKRISQW	TNKRISQW	TNKRISQW	TNKRISQW	TNKRISQW	TNKRISQW	TNKRISQW	TNKRISQW	TNKRISQW	TNKRISQW	TNKRISQW	TNKRISQW	TNKRISQW		TNKRISQW	TNKRISQW	TNKRISQW	TNKRISQW
984												HTNKRISQ	HTNKRISQ						HTNKRISQ	HTNKRISQ	HTNKRISQ	HTNKRISQ	HTNKRISQ	HTNKRISQ			HTNKRISQ	HTNKRISQ	HTNKRISQ
985												NKRISQWM	NKRISQWM			NKRISQWM	NKRISQWM			NKRISQWM	NKRISQWM	NKRISQWM	NKRISQWM	NKRISQWM	NKRISQWM	NKRISQWM	NKRISQWM	NKRISQWM	NKRISQWM
986	TDP081	GAQYMMGQ	0-0-0-0-0-0-0-0-0-0-0-0-0-0-0-0-1-0-0-1			26.7	0	0
987	TDP081	AQYMMGQX	0-0-0-0-0-0-0-0-1-1-0-0-1-1-0-0-2-0-0-2			27.5	0	0
988	TDP081	QYMMGQXX	0-1-0-0-0-0-1-2-0-1-0-1-1-0-0-1-0-1-2-2			25.6	0	0
989	TDP081	YMMGQXXX	0-0-1-0-0-0-0-0-0-1-0-0-0-0-0-0-0-0-1-0		1 times in 2 NECs	22.2	0	21.5
990	--------
991	TDP081	WQKSNDGAQYM^mgq	0-0-0-0-0-0-0-0-1-1-0-0-1-1-0-0-2-0-0-2			27.5	0	0
992	TDP081	WQKSNDGAQYMM^gq	0-1-0-0-0-0-1-2-0-1-0-1-1-0-0-1-0-1-2-2			25.6	0	0
993	TDP081	WQKSNDGAQY^mmgq	0-0-0-0-0-0-0-0-0-0-0-0-0-0-0-0-1-0-0-1			26.7	0	0					DPKAGRXX							DPKAGRXX	DPKAGRXX	DPKAGRXX	DPKAGRXX		DPKAGRXX		DPKAGRXX	DPKAGRXX	DPKAGRXX
994	TDP081	WQKSNDGAQYMMG^q	0-0-1-0-0-0-0-0-0-1-0-0-0-0-0-0-0-0-1-0		1 times in 2 NECs	22.2	0	21.5								XMSYQWQN		XMSYQWQN										XMSYQWQN	XMSYQWQN
995	TDP081	WQKSNDGAQYMMGQ	7-7-7-6-4-6-5-5-4-9-7-6-7-8-4-5-4-7-5-3	13 times in 2 NECs	12 times in 2 NECs	39	36.9	34.3										XXXMSYQW
996														MSYQWQNS
997
998	TDP082	PRYNHTQQ	0-0-0-0-0-0-0-0-0-0-0-0-0-0-0-0-1-0-0-0			24.4	0	0
999	TDP082	IQMDPRYN	0-0-0-0-0-1-0-0-0-0-0-0-0-0-0-0-0-0-0-0	1 times in 2 NECs	1 times in 2 NECs	21.9	22.1	22.3
1000	--------
1001	TDP082	IQMDPRYN^htqqfp	0-0-0-0-0-0-0-0-0-0-0-0-0-0-0-0-1-0-0-0			24.4	0	0
1002	TDP082	iqmd^PRYNHTQQFP	0-0-0-0-0-1-0-0-0-0-0-0-0-0-0-0-0-0-0-0	1 times in 2 NECs	1 times in 2 NECs	21.9	22.1	22.3
1003	TDP082	IQMDPRYNHTQQFP	0-0-0-0-0-1-0-0-0-3-0-0-0-1-0-0-0-1-0-0	3 times in 2 NECs	2 times in 2 NECs	23.1	23.7	22.9
1004																	RIYIEPET					RIYIEPET	RIYIEPET	RIYIEPET			RIYIEPET		RIYIEPET
1005													PETFDKXX					PETFDKXX				PETFDKXX	PETFDKXX		PETFDKXX				PETFDKXX
1006	TDP083	PSLIAKWV	0-1-0-1-0-0-2-1-3-0-0-1-1-1-1-1-2-2-2-2			31.2	0	0		ASMRIYIE					ASMRIYIE	ASMRIYIE		ASMRIYIE					ASMRIYIE	ASMRIYIE	ASMRIYIE	ASMRIYIE		ASMRIYIE	ASMRIYIE
1007	TDP083	LIAKWVGF	0-0-0-0-0-0-0-0-0-0-0-0-0-0-0-0-0-0-0-1			21.4	0	0					XASMRIYI										XASMRIYI			XASMRIYI	XASMRIYI	XASMRIYI	XASMRIYI
1008	TDP083	IAKWVGFE	1-1-1-0-1-0-3-1-4-0-0-0-1-1-0-2-2-1-1-1			29.8	0	0
1009	TDP083	AKWVGFEP	0-0-0-0-0-0-0-0-1-0-0-0-0-0-1-0-0-1-1-1			29.3	0	0
1010	TDP083	WVGFEPHX	0-0-0-0-0-0-0-0-0-0-0-0-1-1-0-0-0-1-1-2			31.9	0	0
1011	TDP083	VGFEPHXX	0-1-1-2-0-2-2-1-2-0-2-2-2-2-1-1-2-2-2-2			36.5	0	0
1012	TDP083	APSLIAKW	0-0-0-1-0-0-0-0-0-0-1-0-1-1-0-0-0-2-2-2			25.7	0	0
1013	TDP083	SLIAKWVG	0-1-0-0-0-0-1-2-2-0-0-0-0-0-0-1-0-0-0-1			30	0	0
1014	TDP083	XXAPSLIA	0-0-0-0-0-0-0-0-0-0-0-0-0-0-0-0-0-0-0-0		1 times in 2 NECs	0	0	23.6
1015	TDP083	XXXAPSLI	2-2-3-2-2-1-1-1-0-2-2-0-1-0-2-2-0-2-0-0	5 times in 2 NECs	7 times in 2 NECs	36.9	28.7	31.4
1016	--------
1017	TDP083	APSLIAKWVGFE^ph	0-1-1-2-0-2-2-1-2-0-2-2-2-2-1-1-2-2-2-2			36.5	0	0															SHTNDLPL		SHTNDLPL			SHTNDLPL	SHTNDLPL
1018	TDP083	APSLIAKWV^gfeph	0-0-0-0-0-0-0-0-1-0-0-0-0-0-1-0-0-1-1-1			29.3	0	0					LPLISVMR										LPLISVMR						LPLISVMR
1019	TDP083	APSLIAKWVGF^eph	0-0-0-0-0-0-0-0-0-0-0-0-1-1-0-0-0-1-1-2			31.9	0	0			LISVMRXX		LISVMRXX			LISVMRXX	LISVMRXX	LISVMRXX			LISVMRXX	LISVMRXX	LISVMRXX		LISVMRXX	LISVMRXX	LISVMRXX	LISVMRXX	LISVMRXX
1020	TDP083	APSLIAKW^vgfeph	1-1-1-0-1-0-3-1-3-0-0-0-1-1-0-1-2-1-1-1			29.8	0	0					ISVMRXXX					ISVMRXXX					ISVMRXXX				ISVMRXXX	ISVMRXXX	ISVMRXXX
1021	TDP083	apsl^IAKWVGFEPH	0-0-0-1-0-0-0-0-0-0-1-0-1-1-0-0-0-2-2-2			25.7	0	0					HTNDLPLI
1022	TDP083	apsli^AKWVGFEPH	0-1-0-1-0-0-2-1-3-0-0-1-1-1-1-1-2-2-2-2			31.2	0	0																	KSHTNDLP		KSHTNDLP	KSHTNDLP
1023	TDP083	apslia^KWVGFEPH	0-1-0-0-0-0-1-2-2-0-0-0-0-0-0-1-0-0-0-1			30	0	0								TNDLPLIS	TNDLPLIS								TNDLPLIS	TNDLPLIS		TNDLPLIS	TNDLPLIS
1024	TDP083	APSLIAK^wvgfeph	0-0-0-0-0-0-0-0-0-0-0-0-0-0-0-0-0-0-0-1			21.4	0	0		XKSHTNDL	XKSHTNDL	XKSHTNDL	XKSHTNDL	XKSHTNDL	XKSHTNDL	XKSHTNDL	XKSHTNDL	XKSHTNDL	XKSHTNDL	XKSHTNDL	XKSHTNDL	XKSHTNDL	XKSHTNDL	XKSHTNDL	XKSHTNDL	XKSHTNDL	XKSHTNDL	XKSHTNDL	XKSHTNDL
1025	TDP083	apsliakw^VGFEPH	0-0-0-0-0-0-0-0-1-0-0-0-0-0-0-1-0-0-0-0			27	0	0
1026	TDP083	ap^SLIAKWVGFEPH	0-0-0-0-0-0-0-0-0-0-0-0-0-0-0-0-0-0-0-0		1 times in 2 NECs	0	0	23.6
1027	TDP083	a^PSLIAKWVGFEPH	2-2-3-2-2-1-1-1-0-2-2-0-1-0-2-2-0-2-0-0	5 times in 2 NECs	7 times in 2 NECs	36.9	28.7	31.4
1028	TDP083	APSLIAKWVGFEPH	11-7-13-12-9-10-12-8-11-10-14-13-12-8-6-6-5-9-8-7	22 times in 2 NECs	33 times in 2 NECs	54	50.7	49.1
1029
1030
1031	TDP084	DFYLGRSV	0-0-0-0-0-0-0-0-0-0-0-0-0-1-0-0-0-0-0-0			21.1	0	0
1032	TDP084	PDFYLGRS	0-0-0-1-0-0-0-0-0-0-1-0-1-0-0-0-0-0-0-0			23.9	0	0
1033	TDP084	YLGRSVPQ	0-0-0-0-0-1-1-0-1-0-0-0-0-1-0-0-2-0-0-1			30.4	0	0
1034	TDP084	GRSVPQWH	0-0-0-1-1-0-0-3-1-0-1-1-1-2-1-2-3-1-0-1			24.4	0	0
1035	TDP084	VPQWHEXX	0-1-1-2-1-1-1-1-1-0-1-1-2-2-1-1-1-2-2-1			35	0	0
1036	TDP084	XPDFYLGR	0-0-0-0-0-0-0-0-0-0-1-1-1-0-0-0-0-0-0-0			23.3	0	0																	XNTLIQVP
1037	TDP084	XXPDFYLG	0-0-0-0-0-0-0-0-0-0-0-0-0-0-0-0-0-0-0-0		1 times in 2 NECs	0	0	22.4														XXNTLIQV
1038	--------																									PVKHEGPK
1039	TDP084	PDFYLGRSVPQW^he	0-1-1-2-1-1-1-1-1-0-1-1-2-2-1-1-1-2-2-1			35	0	0
1040	TDP084	PDFYLGR^svpqwhe	0-0-0-0-0-1-1-0-1-0-0-0-0-1-0-0-2-0-0-1			30.4	0	0
1041	TDP084	PDFYLGRSV^pqwhe	0-0-0-1-1-0-0-3-1-0-1-1-1-2-1-2-3-1-0-1			24.4	0	0
1042	TDP084	pdf^YLGRSVPQWHE	0-0-0-0-0-0-0-0-0-0-1-1-1-0-0-0-0-0-0-0			23.3	0	0
1043	TDP084	pdfy^LGRSVPQWHE	0-0-0-1-0-0-0-0-0-0-1-0-1-0-0-0-0-0-0-0			23.9	0	0
1044	TDP084	pdfyl^GRSVPQWHE	0-0-0-0-0-0-0-0-0-0-0-0-0-1-0-0-0-0-0-0			21.1	0	0
1045	TDP084	pd^FYLGRSVPQWHE	0-0-0-0-0-0-0-0-0-0-0-0-0-0-0-0-0-0-0-0		1 times in 2 NECs	0	0	22.4										TYGRLWIH								TYGRLWIH		TYGRLWIH	TYGRLWIH
1046	TDP084	PDFYLGRSVPQWHE	11-13-13-12-9-8-8-9-3-13-16-11-11-11-10-8-6-9-5-4	36 times in 2 NECs	39 times in 2 NECs	36.9	36.6	36.4																YGRLWIHK		YGRLWIHK	YGRLWIHK	YGRLWIHK
1047											GRLWIHKX	GRLWIHKX	GRLWIHKX		GRLWIHKX	GRLWIHKX	GRLWIHKX	GRLWIHKX		GRLWIHKX	GRLWIHKX	GRLWIHKX	GRLWIHKX	GRLWIHKX	GRLWIHKX	GRLWIHKX	GRLWIHKX	GRLWIHKX	GRLWIHKX
1048										RLWIHKXX	RLWIHKXX	RLWIHKXX	RLWIHKXX		RLWIHKXX	RLWIHKXX	RLWIHKXX	RLWIHKXX	RLWIHKXX	RLWIHKXX	RLWIHKXX	RLWIHKXX	RLWIHKXX	RLWIHKXX	RLWIHKXX	RLWIHKXX	RLWIHKXX	RLWIHKXX	RLWIHKXX
1049	TDP085	XPYWDTKM	0-0-0-0-0-0-0-0-0-0-0-0-0-0-0-0-0-1-0-0			21.9	0	0
1050	TDP085	YWDTKMHA	0-0-0-0-0-0-0-0-1-0-0-0-0-0-0-0-1-0-0-1			24.5	0	0
1051	TDP085	AENIAQXX	0-0-0-1-0-0-0-0-0-0-0-0-0-1-0-0-0-0-2-2			36.3	0	0
1052	TDP085	PYWDTKMH	0-0-0-0-0-1-0-1-0-1-0-0-1-0-0-0-0-1-1-1	1 times in 2 NECs	1 times in 2 NECs	27.7	26.1	22.4
1053	--------
1054	TDP085	PYWDTKMHAENI^aq	0-0-0-1-0-0-0-0-0-0-0-0-0-1-0-0-0-0-2-2			36.3	0	0
1055	TDP085	pywdt^KMHAENIAQ	0-0-0-0-0-0-0-0-1-0-0-0-0-0-0-0-1-0-0-1			24.5	0	0
1056	TDP085	pyw^DTKMHAENIAQ	0-0-0-0-0-0-0-0-0-0-0-0-0-0-0-0-0-1-0-0			21.9	0	0		FNMYGYDL	FNMYGYDL				FNMYGYDL	FNMYGYDL	FNMYGYDL	FNMYGYDL		FNMYGYDL	FNMYGYDL	FNMYGYDL	FNMYGYDL	FNMYGYDL	FNMYGYDL	FNMYGYDL		FNMYGYDL	FNMYGYDL
1057	TDP085	pywd^TKMHAENIAQ	0-0-0-0-0-1-0-1-0-1-0-0-1-0-0-0-0-1-1-1	1 times in 2 NECs	1 times in 2 NECs	27.7	26.1	22.4									PSFNMYGY	PSFNMYGY					PSFNMYGY				PSFNMYGY	PSFNMYGY	PSFNMYGY
1058	TDP085	PYWDTKMHAENIAQ	3-3-2-3-5-4-3-2-3-2-3-3-3-3-4-3-3-3-3-3	6 times in 2 NECs	6 times in 2 NECs	35.5	34.7	34.7			XPSFNMYG	XPSFNMYG	XPSFNMYG			XPSFNMYG	XPSFNMYG	XPSFNMYG	XPSFNMYG	XPSFNMYG	XPSFNMYG	XPSFNMYG	XPSFNMYG	XPSFNMYG	XPSFNMYG	XPSFNMYG	XPSFNMYG	XPSFNMYG	XPSFNMYG
1059																									DLQTAKXX		DLQTAKXX
1060													SFNMYGYD			SFNMYGYD	SFNMYGYD	SFNMYGYD		SFNMYGYD	SFNMYGYD	SFNMYGYD	SFNMYGYD	SFNMYGYD	SFNMYGYD		SFNMYGYD	SFNMYGYD	SFNMYGYD
1061	TDP086	QMIRWHFS	0-0-0-0-0-0-0-1-0-0-0-0-1-0-1-0-1-0-0-0			27.3	0	0
1062	TDP086	RWHFSENX	0-0-0-1-0-0-0-0-0-0-0-1-1-3-0-0-0-0-1-1			25.5	0	0
1063	TDP086	XXXLPNGQ	0-0-0-0-0-0-0-0-0-0-0-0-0-1-0-0-0-0-0-0			22.3	0	0
1064	TDP086	GQMIRWHF	0-0-0-0-0-0-0-1-0-0-0-0-0-0-0-1-0-0-0-0			23	0	0
1065	TDP086	MIRWHFSE	1-1-1-1-1-1-2-3-2-1-1-1-1-4-1-4-2-2-2-4	1 times in 2 NECs	1 times in 2 NECs	32.3	24.7	22.9
1066	--------
1067	TDP086	LPNGQMIR^whfsen	0-0-0-0-0-0-0-1-0-0-0-0-1-0-1-0-1-0-0-0			27.3	0	0
1068	TDP086	LPNGQMIRWHF^sen	0-0-0-1-0-0-0-0-0-0-0-1-1-3-0-0-0-0-1-1			25.5	0	0
1069	TDP086	l^PNGQMIRW^hfsen	0-0-0-0-0-0-0-0-0-0-0-0-0-1-0-0-0-0-0-0			22.3	0	0									LNGEAVMF
1070	TDP086	lpngqmi^RWHFSEN	0-0-0-0-0-0-0-1-0-0-0-0-0-0-0-1-0-0-0-0			23	0	0			XYTRLNGE		XYTRLNGE			XYTRLNGE	XYTRLNGE	XYTRLNGE				XYTRLNGE	XYTRLNGE	XYTRLNGE	XYTRLNGE	XYTRLNGE	XYTRLNGE	XYTRLNGE	XYTRLNGE
1071	TDP086	LPNGQMIRW^hfsen	1-1-1-1-1-1-2-3-2-1-1-1-1-3-1-4-2-2-2-4	1 times in 2 NECs	1 times in 2 NECs	32.3	24.7	22.9		YTRLNGEA	YTRLNGEA	YTRLNGEA	YTRLNGEA		YTRLNGEA	YTRLNGEA	YTRLNGEA	YTRLNGEA			YTRLNGEA	YTRLNGEA		YTRLNGEA	YTRLNGEA	YTRLNGEA	YTRLNGEA	YTRLNGEA	YTRLNGEA
1072	TDP086	LPNGQMIRWHFSEN	2-5-3-4-7-3-4-2-1-3-6-4-3-2-2-2-2-5-4-3	8 times in 2 NECs	7 times in 2 NECs	31.9	26	27.6																				EAVMFMSK	EAVMFMSK
1073																AVMFMSKX
1074																VMFMSKXX	VMFMSKXX				VMFMSKXX	VMFMSKXX	VMFMSKXX					VMFMSKXX
1075	TDP087	LPKTNXXX	1-0-1-1-0-1-0-1-0-0-1-1-1-1-0-1-1-0-0-0	1 times in 2 NECs		27.2	24.8	0
1076	TDP087	VHSDAYVT	1-1-1-1-1-0-1-0-2-1-0-0-0-0-0-0-0-1-1-1	2 times in 2 NECs	1 times in 2 NECs	28.4	26.9	30.2
1077	TDP087	XXVHSDAY	1-1-1-1-1-1-1-1-1-1-1-1-1-1-1-0-1-1-0-0	2 times in 2 NECs	2 times in 2 NECs	34.7	29.4	34.7
1078	--------
1079	TDP087	VHSDAYVTELPKT^n	1-0-1-1-0-1-0-1-0-0-1-1-1-1-0-1-1-0-0-0	1 times in 2 NECs		27.2	24.8	0
1080	TDP087	vhsd^AYVTELPKTN	1-1-1-1-1-0-1-0-2-1-0-0-0-0-0-0-0-1-1-1	2 times in 2 NECs	1 times in 2 NECs	28.4	26.9	30.2
1081	TDP087	vh^SDAYVTELPKTN	1-1-1-1-1-1-1-1-1-1-1-1-1-1-1-0-1-1-0-0	2 times in 2 NECs	2 times in 2 NECs	34.7	29.4	34.7
1082	TDP087	VHSDAYVTELPKTN	9-5-8-5-8-7-10-7-9-7-7-9-7-7-8-8-6-7-6-7	18 times in 2 NECs	15 times in 2 NECs	43.4	42	41.2
1083
1084											PTRWQRXX		PTRWQRXX				PTRWQRXX		PTRWQRXX	PTRWQRXX	PTRWQRXX	PTRWQRXX	PTRWQRXX	PTRWQRXX		PTRWQRXX	PTRWQRXX	PTRWQRXX	PTRWQRXX
1085	TDP088	VASHRMGK	0-0-0-0-0-0-0-0-1-0-0-0-0-0-0-0-0-0-0-0			25.3	0	0
1086	TDP088	SHRMGKNF	0-0-0-0-0-1-0-0-0-0-0-0-0-1-1-0-0-0-1-1			27.8	0	0
1087	TDP088	HRMGKNFX	0-0-0-0-0-0-1-1-2-0-0-0-0-1-0-0-0-0-0-0			25.8	0	0
1088	TDP088	XXXMPEEV	0-0-0-0-0-0-0-0-0-0-0-0-0-0-0-0-0-0-0-0	1 times in 2 NECs	1 times in 2 NECs	0	21.2	22.9
1089	--------										NIHFKFDW				NIHFKFDW	NIHFKFDW	NIHFKFDW	NIHFKFDW			NIHFKFDW	NIHFKFDW	NIHFKFDW	NIHFKFDW	NIHFKFDW	NIHFKFDW	NIHFKFDW	NIHFKFDW	NIHFKFDW
1090	TDP088	MPEEVASHRM^gknf	0-0-0-0-0-1-0-0-0-0-0-0-0-1-1-0-0-0-1-1			27.8	0	0																					HFKFDWRX
1091	TDP088	MPEEVASH^rmgknf	0-0-0-0-0-0-0-0-1-0-0-0-0-0-0-0-0-0-0-0			25.3	0	0												KFDWRXXX	KFDWRXXX	KFDWRXXX	KFDWRXXX
1092	TDP088	MPEEVASHRMG^knf	0-0-0-0-0-0-1-1-2-0-0-0-0-1-0-0-0-0-0-0			25.8	0	0
1093	TDP088	m^PEEVASHRMGKNF	0-0-0-0-0-0-0-0-0-0-0-0-0-0-0-0-0-0-0-0	1 times in 2 NECs	1 times in 2 NECs	0	21.2	22.9
1094	TDP088	MPEEVASHRMGKNF	2-0-4-4-5-4-6-3-1-4-3-3-3-3-5-3-3-3-4-4	6 times in 2 NECs	9 times in 2 NECs	38.2	32.1	32.1
1095
1096
1097	TDP089	YDFWIQNL	0-0-2-1-0-0-0-0-0-0-1-3-2-1-0-0-0-2-2-1			27.1	0	0
1098	TDP089	FWIQNLPX	0-0-0-0-0-1-0-0-0-0-0-0-0-0-0-0-0-0-0-0			22.5	0	0									VYDWAFRI
1099	TDP089	IQNLPXXX	1-0-1-1-0-0-0-1-1-0-1-0-1-1-1-1-1-0-0-0	1 times in 2 NECs		29.3	23.6	0					IKVYDWAF								IKVYDWAF	IKVYDWAF		IKVYDWAF				IKVYDWAF
1100	TDP089	GPKLTYDF	0-0-0-0-0-0-0-0-0-0-0-1-1-1-0-0-0-1-1-0			27.3	0	0		DWAFRIRS			DWAFRIRS	DWAFRIRS	DWAFRIRS	DWAFRIRS	DWAFRIRS		DWAFRIRS	DWAFRIRS	DWAFRIRS	DWAFRIRS	DWAFRIRS	DWAFRIRS			DWAFRIRS	DWAFRIRS	DWAFRIRS
1101	TDP089	PKLTYDFW	0-0-0-0-0-0-0-0-2-0-0-1-1-0-0-1-2-0-1-1			23.7	0	0					AFRIRSGT						AFRIRSGT	AFRIRSGT	AFRIRSGT	AFRIRSGT	AFRIRSGT				AFRIRSGT	AFRIRSGT
1102	--------																						XIKVYDWA					XIKVYDWA
1103	TDP089	GPKLTYDFW^iqnlp	0-0-2-1-0-0-0-0-0-0-1-3-2-1-0-0-0-2-2-1			27.1	0	0
1104	TDP089	GPKLTYDFWIQNL^p	1-0-1-1-0-0-0-1-0-0-1-0-1-1-1-1-0-0-0-0	1 times in 2 NECs		29.3	23.6	0
1105	TDP089	GPKLTYDFWIQ^nlp	0-0-0-0-0-1-0-0-0-0-0-0-0-0-0-0-0-0-0-0			22.5	0	0
1106	TDP089	gpkl^TYDFWIQNLP	0-0-0-0-0-0-0-0-0-0-0-1-1-1-0-0-0-1-1-0			27.3	0	0
1107	TDP089	gpklt^YDFWIQNLP	0-0-0-0-0-0-0-0-1-0-0-1-1-0-0-1-1-0-1-1			23.7	0	0
1108	TDP089	gpklt^YDFWIQNL^p	0-0-0-0-0-0-0-0-1-0-0-0-0-0-0-0-1-0-0-0			23.4	0	0
1109	TDP089	GPKLTYDFWIQNLP	2-2-1-1-3-5-3-1-2-4-3-2-3-1-2-1-0-1-1-0	7 times in 2 NECs	12 times in 2 NECs	30	27	28.3
1110
1111
1112	TDP090	NHQLAWGE	0-1-0-0-0-0-0-0-1-0-0-0-1-1-2-1-2-0-1-1			26.3	0	0			AESLMSXX					AESLMSXX							AESLMSXX			AESLMSXX
1113	TDP090	RNTFYXXX	0-0-0-0-0-0-0-0-1-0-0-0-0-0-0-0-1-0-0-0			24.6	0	0															ESLMSXXX					ESLMSXXX	ESLMSXXX
1114	TDP090	HQLAWGED	0-0-0-0-0-0-0-0-0-0-0-1-1-0-0-0-0-0-1-1			25.6	0	0																					GRDLHTVT
1115	--------
1116	TDP090	nhql^AWGEDRNTFY	0-1-0-0-0-0-0-0-1-0-0-0-1-1-2-1-1-0-1-1			26.3	0	0
1117	TDP090	nhqla^WGEDRNTFY	0-0-0-0-0-0-0-0-0-0-0-1-1-0-0-0-0-0-1-1			25.6	0	0
1118	TDP090	NHQLAWGEDRNTF^y	0-0-0-0-0-0-0-0-1-0-0-0-0-0-0-0-0-0-0-0			24.6	0	0
1119	TDP090	nhql^AWGEDRNTF^y	0-0-0-0-0-0-0-0-0-0-0-0-0-0-0-0-1-0-0-0			21.1	0	0
1120	TDP090	NHQLAWGEDRNTFY	4-3-3-3-3-3-3-4-4-4-4-5-6-6-4-5-6-3-4-8	9 times in 2 NECs	8 times in 2 NECs	33.2	31.6	34.8
1121
1122
1123	TDP091	IKVFMPYY	0-0-0-0-0-0-1-1-2-0-0-0-0-1-1-1-1-0-1-1			32.4	0	0
1124	TDP091	MPYYGHXX	0-0-0-0-0-0-0-0-0-0-0-1-0-1-0-0-0-0-0-1			24	0	0			PFHIVKWA		PFHIVKWA		PFHIVKWA					PFHIVKWA	PFHIVKWA	PFHIVKWA					PFHIVKWA	PFHIVKWA
1125	TDP091	SIKVFMPY	0-0-0-0-0-0-0-0-1-0-0-0-0-0-0-0-0-0-0-0			21.2	0	0		FHIVKWAS	FHIVKWAS		FHIVKWAS		FHIVKWAS	FHIVKWAS	FHIVKWAS	FHIVKWAS		FHIVKWAS	FHIVKWAS	FHIVKWAS	FHIVKWAS	FHIVKWAS	FHIVKWAS	FHIVKWAS	FHIVKWAS	FHIVKWAS	FHIVKWAS
1126	TDP091	AETSIKVF	0-0-0-0-0-0-0-0-0-0-0-0-0-0-0-0-0-1-0-0			22.6	0	0		IVKWASXX	IVKWASXX	IVKWASXX	IVKWASXX	IVKWASXX	IVKWASXX	IVKWASXX	IVKWASXX		IVKWASXX	IVKWASXX	IVKWASXX	IVKWASXX	IVKWASXX	IVKWASXX	IVKWASXX		IVKWASXX	IVKWASXX	IVKWASXX
1127	TDP091	ETSIKVFM	0-0-0-0-0-1-2-1-1-0-0-0-0-1-0-1-2-0-0-1			28	0	0					AKGMGPFH			AKGMGPFH	AKGMGPFH				AKGMGPFH	AKGMGPFH	AKGMGPFH	AKGMGPFH			AKGMGPFH	AKGMGPFH	AKGMGPFH
1128	TDP091	XAETSIKV	0-0-0-1-0-0-0-0-0-0-0-0-1-1-0-0-0-2-2-3			39.4	0	0								XXXAKGMG										XXXAKGMG	XXXAKGMG
1129	TDP091	XXXAETSI	4-4-4-6-2-3-3-3-2-4-5-4-4-4-3-4-3-3-4-4	7 times in 2 NECs	5 times in 2 NECs	42.9	43.9	34.3
1130	--------
1131	TDP091	aet^SIKVFMPYYGH	0-0-0-1-0-0-0-0-0-0-0-0-1-1-0-0-0-2-2-3			39.4	0	0
1132	TDP091	aetsi^KVFMPYYGH	0-0-0-0-0-1-2-1-1-0-0-0-0-1-0-1-2-0-0-1			28	0	0
1133	TDP091	AETSIKVF^mpyygh	0-0-0-0-0-0-1-1-2-0-0-0-0-1-1-1-1-0-1-1			32.4	0	0
1134	TDP091	AETSIKVFMPYY^gh	0-0-0-0-0-0-0-0-0-0-0-1-0-1-0-0-0-0-0-1			24	0	0
1135	TDP091	aetsikv^FMPYYGH	0-0-0-0-0-0-0-0-1-0-0-0-0-0-0-0-0-0-0-0			21.2	0	0
1136	TDP091	aets^IKVFMPYYGH	0-0-0-0-0-0-0-0-0-0-0-0-0-0-0-0-0-1-0-0			22.6	0	0
1137	TDP091	a^ETSIKVFMPYYGH	4-4-4-6-2-3-3-3-2-4-5-4-4-4-3-4-3-3-4-4	7 times in 2 NECs	5 times in 2 NECs	42.9	43.9	34.3
1138	TDP091	AETSIKVFMPYYGH	10-7-9-9-13-7-9-5-10-8-9-8-11-9-8-7-6-9-7-7	18 times in 2 NECs	28 times in 2 NECs	48	43.7	44.3										KWQSPQVD
1139																						SPQVDLYD					SPQVDLYD
1140																PQVDLYDK	PQVDLYDK	PQVDLYDK		PQVDLYDK	PQVDLYDK		PQVDLYDK		PQVDLYDK		PQVDLYDK	PQVDLYDK	PQVDLYDK
1141	TDP092	YIEHKDQV	0-0-0-0-0-0-0-1-1-0-0-0-0-1-0-1-0-0-0-1			24.7	0	0												QVDLYDKS	QVDLYDKS		QVDLYDKS				QVDLYDKS	QVDLYDKS
1142	TDP092	VRRMNXXX	0-0-0-0-0-0-0-0-0-0-0-0-0-1-0-0-0-0-0-0			22.1	0	0					VDLYDKSX								VDLYDKSX	VDLYDKSX	VDLYDKSX				VDLYDKSX	VDLYDKSX
1143	--------											DLYDKSXX	DLYDKSXX	DLYDKSXX	DLYDKSXX	DLYDKSXX	DLYDKSXX	DLYDKSXX		DLYDKSXX		DLYDKSXX					DLYDKSXX	DLYDKSXX	DLYDKSXX
1144	TDP092	VDYIEH^kdqvrrmn	0-0-0-0-0-0-0-1-1-0-0-0-0-1-0-1-0-0-0-1			24.7	0	0			RKWQSPQV		RKWQSPQV	RKWQSPQV	RKWQSPQV	RKWQSPQV	RKWQSPQV	RKWQSPQV		RKWQSPQV	RKWQSPQV	RKWQSPQV	RKWQSPQV	RKWQSPQV	RKWQSPQV	RKWQSPQV	RKWQSPQV	RKWQSPQV	RKWQSPQV
1145	TDP092	VDYIEHKDQVRRM^n	0-0-0-0-0-0-0-0-0-0-0-0-0-1-0-0-0-0-0-0			22.1	0	0
1146	TDP092	VDYIEHKDQVRRMN	2-0-6-4-7-2-7-3-7-4-4-6-4-2-4-3-3-7-4-3	11 times in 2 NECs	10 times in 2 NECs	31.4	28.6	32.7
1147
1148
1149	TDP094	PWTMANFL	0-0-0-0-0-0-1-1-0-0-0-0-0-1-0-0-0-0-0-0			21.1	0	0
1150	TDP094	XXXMHSPW	0-0-0-2-0-1-1-0-1-0-1-2-0-1-0-0-0-2-1-0	1 times in 2 NECs		29.1	28.4	0
1151	TDP094	ANFLRGPX	2-2-1-6-1-1-3-3-2-1-5-3-3-3-2-1-1-4-4-2			32	0	0
1152	TDP094	TMANFLRG	0-0-0-0-0-0-0-0-0-0-0-0-0-0-0-1-0-0-0-0			21.4	0	0
1153	TDP094	MANFLRGP	1-1-3-1-2-1-1-2-2-2-1-2-2-2-1-2-0-2-2-2			30.9	0	0
1154	TDP094	NFLRGPXX	0-0-0-1-0-0-0-0-0-0-0-0-0-0-0-0-0-0-0-0			22.9	0	0
1155	TDP094	XXMHSPWT	1-1-1-1-0-1-1-1-0-1-1-1-1-0-1-0-0-0-0-0	2 times in 2 NECs	1 times in 2 NECs	29.8	28.6	30.1									QKESAEYN	QKESAEYN				QKESAEYN	QKESAEYN		QKESAEYN	QKESAEYN		QKESAEYN	QKESAEYN
1156	--------									PTRLHSXX	PTRLHSXX		PTRLHSXX	PTRLHSXX	PTRLHSXX	PTRLHSXX	PTRLHSXX	PTRLHSXX		PTRLHSXX	PTRLHSXX	PTRLHSXX	PTRLHSXX	PTRLHSXX	PTRLHSXX	PTRLHSXX	PTRLHSXX	PTRLHSXX	PTRLHSXX
1157	TDP094	MHSPWTMANF^lrgp	1-1-3-1-2-1-1-2-2-2-1-2-2-2-1-2-0-2-2-2			30.9	0	0
1158	TDP094	MHSPWTMANFL^rgp	2-2-1-6-1-1-2-3-1-1-5-3-3-3-2-1-1-3-3-2			32	0	0
1159	TDP094	m^HSPWTMANFLRGP	0-0-0-2-0-1-0-0-0-0-1-2-0-1-0-0-0-1-0-0	1 times in 2 NECs		29.1	28.4	0
1160	TDP094	mhspwtm^ANFLRGP	0-0-0-0-0-0-1-1-0-0-0-0-0-1-0-0-0-0-0-0			21.1	0	0
1161	TDP094	m^HSPWTMANFL^rgp	0-0-0-0-0-0-1-0-1-0-0-0-0-0-0-0-0-1-1-0			22.8	0	0
1162	TDP094	MHSPWTMAN^flrgp	0-0-0-0-0-0-0-0-0-0-0-0-0-0-0-1-0-0-0-0			21.4	0	0
1163	TDP094	MHSPWTMANFLR^gp	0-0-0-1-0-0-0-0-0-0-0-0-0-0-0-0-0-0-0-0			22.9	0	0								PKYEHSSX							PKYEHSSX	PKYEHSSX	PKYEHSSX			PKYEHSSX	PKYEHSSX
1164	TDP094	mh^SPWTMANFLRGP	1-1-1-1-0-1-1-1-0-1-1-1-1-0-1-0-0-0-0-0	2 times in 2 NECs	1 times in 2 NECs	29.8	28.6	30.1
1165	TDP094	MHSPWTMANFLRGP	10-8-9-4-10-7-4-6-1-9-5-3-3-1-5-4-2-3-0-0	19 times in 2 NECs	34 times in 2 NECs	37.2	37.8	37.1
1166
1167
1168	TDP095	VVQDKHEI	0-0-0-0-0-0-0-0-0-0-0-0-0-0-0-1-0-0-0-0			22.4	0	0										RPTDNYEP					RPTDNYEP			RPTDNYEP		RPTDNYEP	RPTDNYEP
1169	TDP095	IYGDPXXX	1-0-1-2-9-2-2-3-3-2-2-0-4-4-0-3-0-1-2-2	4 times in 2 NECs	13 times in 2 NECs	33.9	32.8	27.9
1170	--------
1171	TDP095	hqvvqd^KHEIYGDP	0-0-0-0-0-0-0-0-0-0-0-0-0-0-0-1-0-0-0-0			22.4	0	0
1172	TDP095	HQVVQDKHEIYGDP	6-2-3-3-6-2-2-1-4-1-5-4-5-2-3-1-0-3-5-2	10 times in 2 NECs	2 times in 2 NECs	29.9	29.5	28.7
1173	TDP095	HQVVQDKHEIYGD^p	1-0-1-2-9-2-2-3-3-2-2-0-4-4-0-3-0-1-2-2	4 times in 2 NECs	13 times in 2 NECs	33.9	32.8	27.9																					RRVYLTSP
1174													XHRRVYLT			XHRRVYLT	XHRRVYLT	XHRRVYLT				XHRRVYLT	XHRRVYLT			XHRRVYLT	XHRRVYLT	XHRRVYLT	XHRRVYLT
1175										HRRVYLTS	HRRVYLTS	HRRVYLTS	HRRVYLTS	HRRVYLTS	HRRVYLTS	HRRVYLTS	HRRVYLTS	HRRVYLTS	HRRVYLTS	HRRVYLTS	HRRVYLTS	HRRVYLTS	HRRVYLTS	HRRVYLTS	HRRVYLTS	HRRVYLTS	HRRVYLTS	HRRVYLTS	HRRVYLTS
1176	TDP096	MFVKISTT	0-0-0-0-0-0-0-0-0-0-0-0-0-0-0-1-0-0-1-0			23.5	0	0
1177	TDP096	FVKISTTH	0-1-0-1-0-0-1-2-0-0-1-2-3-2-1-1-1-0-2-2			26.7	0	0
1178	TDP096	KISTTHWX	0-1-0-0-0-0-1-0-0-0-0-0-0-0-1-0-0-0-0-0			23.9	0	0
1179	TDP096	ISTTHWXX	1-2-1-1-1-2-2-1-1-1-1-1-3-2-2-2-2-2-3-2			33.6	0	0
1180	TDP096	XXXGQYPM	1-0-0-0-1-0-0-0-0-1-0-0-0-0-0-0-0-0-0-0			24.2	0	0
1181	--------
1182	TDP096	GQYPMFVKISTT^hw	1-2-1-1-1-2-2-1-1-1-1-1-3-2-2-2-2-2-3-2			33.6	0	0			VMGSRGLY
1183	TDP096	GQYPMFVKIST^thw	0-1-0-0-0-0-1-0-0-0-0-0-0-0-1-0-0-0-0-0			23.9	0	0			MGSRGLYT		MGSRGLYT		MGSRGLYT	MGSRGLYT	MGSRGLYT	MGSRGLYT		MGSRGLYT	MGSRGLYT	MGSRGLYT	MGSRGLYT	MGSRGLYT	MGSRGLYT		MGSRGLYT	MGSRGLYT	MGSRGLYT
1184	TDP096	GQYPMFVKI^stthw	0-1-0-1-0-0-1-2-0-0-1-2-3-2-1-1-1-0-2-2			26.7	0	0														RGLYTXXX
1185	TDP096	g^QYPMFVKISTTHW	1-0-0-0-1-0-0-0-0-1-0-0-0-0-0-0-0-0-0-0			24.2	0	0
1186	TDP096	GQYPMFVK^istthw	0-0-0-0-0-0-0-0-0-0-0-0-0-0-0-1-0-0-1-0			23.5	0	0
1187	TDP096	GQYPMFVKISTTHW	7-6-7-7-6-8-7-5-3-10-9-6-4-1-5-3-2-5-1-1	16 times in 2 NECs	20 times in 2 NECs	39.6	38	35.3
1188
1189
1190	TDP097	PNRDEGWA	0-0-0-0-0-0-0-0-0-0-0-0-0-0-0-0-0-0-1-1			21.3	0	0
1191	TDP097	ALQHTFXX	0-0-0-0-0-0-1-1-0-0-0-0-0-0-0-3-4-0-0-0			27.1	0	0					KDRWHTWM														KDRWHTWM
1192	TDP097	LQHTFXXX	0-0-0-0-0-0-0-0-1-0-0-0-0-0-0-0-1-0-0-0			24.4	0	0								HTWMKIFN
1193	TDP097	DEGWALQH	0-0-0-0-0-0-0-0-0-0-0-0-0-1-0-0-2-0-0-0			22.6	0	0					DRWHTWMK												DRWHTWMK				DRWHTWMK
1194	TDP097	GWALQHTF	0-0-0-0-0-0-0-1-0-0-0-0-0-0-0-0-1-0-0-0			25.2	0	0		PKDRWHTW	PKDRWHTW	PKDRWHTW	PKDRWHTW	PKDRWHTW	PKDRWHTW	PKDRWHTW		PKDRWHTW			PKDRWHTW			PKDRWHTW			PKDRWHTW	PKDRWHTW	PKDRWHTW
1195	TDP097	XXXPPNRD	0-0-1-0-1-1-0-0-0-0-1-1-0-1-0-0-0-0-0-0	1 times in 2 NECs	1 times in 2 NECs	28.4	23.2	27.5
1196	TDP097	PPNRDEGW	0-1-1-1-1-1-0-1-1-1-1-1-1-1-1-1-1-1-1-1	2 times in 2 NECs	2 times in 2 NECs	32.5	27.6	31.1
1197	TDP097	XXPPNRDE	6-5-7-4-5-5-5-7-5-7-5-4-5-4-5-5-12-4-4-6	13 times in 2 NECs	10 times in 2 NECs	38.8	36.5	35
1198	--------
1199	TDP097	PPNRDEGWALQH^tf	0-0-0-0-0-0-0-0-0-0-0-0-0-0-0-2-1-0-0-0			24.2	0	0
1200	TDP097	pp^NRDEGWALQH^tf	0-0-0-0-0-0-1-1-0-0-0-0-0-0-0-1-3-0-0-0			27.1	0	0
1201	TDP097	ppnrd^EGWALQHTF	0-0-0-0-0-0-0-0-0-0-0-0-0-0-0-0-0-0-1-1			21.3	0	0
1202	TDP097	pp^NRDEGWALQHT^f	0-0-0-0-0-0-0-0-1-0-0-0-0-0-0-0-0-0-0-0			24.4	0	0										DVNIFEIH
1203	TDP097	PPNRDEGWALQHT^f	0-0-0-0-0-0-0-0-0-0-0-0-0-0-0-0-1-0-0-0			21.5	0	0																		XXXLFNDV
1204	TDP097	PPNRDEGW^alqhtf	0-0-0-0-0-0-0-0-0-0-0-0-0-1-0-0-2-0-0-0			22.6	0	0											IHGVDXXX				IHGVDXXX			IHGVDXXX
1205	TDP097	PPNRDEGWAL^qhtf	0-0-0-0-0-0-0-1-0-0-0-0-0-0-0-0-1-0-0-0			25.2	0	0
1206	TDP097	p^PNRDEGWALQHTF	0-0-1-0-1-1-0-0-0-0-1-1-0-1-0-0-0-0-0-0	1 times in 2 NECs	1 times in 2 NECs	28.4	23.2	27.5
1207	TDP097	ppnr^DEGWALQHTF	0-1-1-1-1-1-0-1-1-1-1-1-1-1-1-1-1-1-1-1	2 times in 2 NECs	2 times in 2 NECs	32.5	27.6	31.1
1208	TDP097	pp^NRDEGWALQHTF	6-5-7-4-5-5-4-6-4-7-5-4-5-4-5-4-9-4-4-6	13 times in 2 NECs	10 times in 2 NECs	38.8	36.5	35
1209	TDP097	PPNRDEGWALQHTF	3-3-2-2-2-2-3-4-3-2-3-2-4-4-2-3-4-3-3-6	5 times in 2 NECs	11 times in 2 NECs	33.6	26.3	28.9
1210
1211												QVKHMEXX	QVKHMEXX		QVKHMEXX				QVKHMEXX				QVKHMEXX
1212	TDP098	XXXNQIIW	2-2-1-2-2-2-2-1-2-2-2-2-2-2-2-1-0-2-1-1	2 times in 2 NECs	2 times in 2 NECs	36.7	26.5	26.6
1213	--------
1214	TDP098	n^QIIWFDYTLKGEH	2-2-1-2-2-2-2-1-2-2-2-2-2-2-2-1-0-2-1-1	2 times in 2 NECs	2 times in 2 NECs	36.7	26.5	26.6
1215	TDP098	NQIIWFDYTLKGEH	6-6-5-11-5-4-7-9-8-7-11-10-11-10-6-9-8-10-12-11	18 times in 2 NECs	22 times in 2 NECs	45.9	47.3	47
1216																													TMADSQES
1217																												SQESARDX	SQESARDX
1218	TDP099	PGMRHSAV	0-0-0-0-0-1-0-1-0-0-0-0-0-0-0-1-1-0-0-0			23.9	0	0							QESARDXX	QESARDXX	QESARDXX	QESARDXX					QESARDXX	QESARDXX	QESARDXX	QESARDXX		QESARDXX	QESARDXX
1219	TDP099	GMRHSAVE	0-0-0-0-0-1-1-0-1-0-0-0-0-0-0-1-1-0-0-0			23.3	0	0
1220	TDP099	MRHSAVEP	0-0-0-0-0-0-0-0-1-0-0-0-0-0-0-0-0-0-0-0			21	0	0
1221	TDP099	QPGMRHSA	0-0-0-1-0-0-0-0-0-0-1-1-2-3-0-0-0-0-3-2			35	0	0
1222	TDP099	XXQPGMRH	1-0-1-0-5-1-2-0-0-2-1-1-0-0-1-0-0-1-1-0	2 times in 2 NECs	2 times in 2 NECs	26.9	24.5	28.4
1223	--------
1224	TDP099	qpgm^RHSAVEPNGW	0-0-0-1-0-0-0-0-0-0-1-1-2-3-0-0-0-0-3-2			35	0	0
1225	TDP099	qpgmr^HSAVEPNGW	0-0-0-0-0-1-0-1-0-0-0-0-0-0-0-1-1-0-0-0			23.9	0	0									AIGARSDX			AIGARSDX	AIGARSDX	AIGARSDX	AIGARSDX					AIGARSDX	AIGARSDX
1226	TDP099	QPGMRH^savepngw	0-0-0-0-0-1-1-0-1-0-0-0-0-0-0-1-1-0-0-0			23.3	0	0																	EWHNFHMA			EWHNFHMA	EWHNFHMA
1227	TDP099	QPGMRHS^avepngw	0-0-0-0-0-0-0-0-1-0-0-0-0-0-0-0-0-0-0-0			21	0	0
1228	TDP099	qp^GMRHSAVEPNGW	1-0-1-0-5-1-2-0-0-2-1-1-0-0-1-0-0-1-1-0	2 times in 2 NECs	2 times in 2 NECs	26.9	24.5	28.4
1229	TDP099	QPGMRHSAVEPNGW	7-4-2-5-3-3-4-4-3-5-4-1-5-4-4-2-3-3-5-4	12 times in 2 NECs	10 times in 2 NECs	28.2	25.7	27.4
1230
1231
1232	TDP100	ETVYADSS	0-0-0-0-0-0-0-1-1-0-0-0-0-0-0-0-1-0-1-0			22.2	0	0					GIFYLNGD						GIFYLNGD	GIFYLNGD	GIFYLNGD
1233	TDP100	VYADSSEW	1-1-0-1-1-1-1-2-2-0-1-1-1-1-2-2-3-2-2-2	1 times in 2 NECs		30.8	23.8	0		IFYLNGDX	IFYLNGDX	IFYLNGDX	IFYLNGDX	IFYLNGDX	IFYLNGDX		IFYLNGDX	IFYLNGDX	IFYLNGDX	IFYLNGDX	IFYLNGDX	IFYLNGDX	IFYLNGDX	IFYLNGDX	IFYLNGDX	IFYLNGDX	IFYLNGDX	IFYLNGDX
1234	TDP100	XXKHPLET	0-1-0-1-0-0-0-0-1-0-1-0-1-0-0-0-0-0-0-0			25.3	0	0								FYAWKFGI
1235	--------																			XFYAWKFG
1236	TDP100	KHPLETVYAD^ssew	1-1-0-1-1-1-1-2-2-0-1-1-1-1-2-2-3-2-2-2	1 times in 2 NECs		30.8	23.8	0		XXXFYAWK		XXXFYAWK		XXXFYAWK
1237	TDP100	kh^PLETVYADSSEW	0-1-0-1-0-0-0-0-1-0-1-0-1-0-0-0-0-0-0-0			25.3	0	0
1238	TDP100	KHPLETVY^adssew	0-0-0-0-0-0-0-1-1-0-0-0-0-0-0-0-1-0-1-0			22.2	0	0
1239	TDP100	KHPLETVYADSSEW	9-10-8-10-7-8-7-10-11-11-8-12-9-12-9-9-12-9-10-14	23 times in 2 NECs	16 times in 2 NECs	45.4	43.6	45.2
1240
1241
1242	TDP101	WRIMQGKK	0-0-0-0-0-0-0-0-0-0-0-1-1-0-0-0-0-0-0-0			23.3	0	0
1243	TDP101	IMQGKKAP	1-1-0-4-1-2-3-2-2-0-1-2-4-3-2-3-2-4-4-3			33.5	0	0
1244	--------
1245	TDP101	MEFHWRIMQG^kkap	1-1-0-4-1-2-3-2-2-0-1-2-4-3-2-3-2-4-4-3			33.5	0	0			KYVLGWLN	KYVLGWLN	KYVLGWLN	KYVLGWLN	KYVLGWLN		KYVLGWLN	KYVLGWLN		KYVLGWLN		KYVLGWLN	KYVLGWLN	KYVLGWLN	KYVLGWLN	KYVLGWLN	KYVLGWLN	KYVLGWLN	KYVLGWLN
1246	TDP101	MEFHWRIM^qgkkap	0-0-0-0-0-0-0-0-0-0-0-1-1-0-0-0-0-0-0-0			23.3	0	0								LGWLNTSR
1247	TDP101	MEFHWRIMQGKKAP	8-3-6-4-5-3-4-1-0-12-10-5-4-3-6-2-1-5-1-0	13 times in 2 NECs	16 times in 2 NECs	28.5	28.3	25.5		WLNTSRQA	WLNTSRQA					WLNTSRQA	WLNTSRQA	WLNTSRQA						WLNTSRQA	WLNTSRQA	WLNTSRQA		WLNTSRQA	WLNTSRQA
1248											LNTSRQAE		LNTSRQAE		LNTSRQAE	LNTSRQAE	LNTSRQAE	LNTSRQAE		LNTSRQAE	LNTSRQAE		LNTSRQAE	LNTSRQAE	LNTSRQAE	LNTSRQAE	LNTSRQAE	LNTSRQAE	LNTSRQAE
1249										XKYVLGWL	XKYVLGWL	XKYVLGWL	XKYVLGWL	XKYVLGWL	XKYVLGWL	XKYVLGWL	XKYVLGWL	XKYVLGWL	XKYVLGWL	XKYVLGWL	XKYVLGWL	XKYVLGWL	XKYVLGWL	XKYVLGWL	XKYVLGWL	XKYVLGWL	XKYVLGWL	XKYVLGWL	XKYVLGWL
1250	TDP102	AQNEAHMK	0-0-0-1-0-1-1-0-0-0-1-1-0-1-0-0-0-0-1-1			28.4	0	0					YVLGWLNT										YVLGWLNT					YVLGWLNT	YVLGWLNT
1251	TDP102	TDWWAYXX	0-1-0-1-0-0-1-1-2-0-1-1-1-3-0-0-0-1-2-7			25.8	0	0
1252	TDP102	KTDWWAYX	0-0-0-0-0-0-0-0-0-0-0-1-0-1-0-0-0-0-0-1			24.7	0	0
1253	TDP102	XXXAQNEA	0-0-0-0-0-0-0-0-0-0-1-0-0-0-0-0-0-0-0-0			25.8	0	0
1254	--------
1255	TDP102	a^QNEAHMKTDWWAY	0-0-0-0-0-0-0-0-0-0-1-0-0-0-0-0-0-0-0-0			25.8	0	0
1256	TDP102	AQNEAHMKTDWW^ay	0-1-0-1-0-0-1-1-2-0-1-1-1-3-0-0-0-1-2-6			25.8	0	0
1257	TDP102	aqne^AHMKTDWWAY	0-0-0-1-0-1-1-0-0-0-1-1-0-1-0-0-0-0-1-0			28.4	0	0
1258	TDP102	AQNEAHMKTDW^way	0-0-0-0-0-0-0-0-0-0-0-1-0-1-0-0-0-0-0-1			24.7	0	0
1259	TDP102	aqne^AHMKTDWW^ay	0-0-0-0-0-0-0-0-0-0-0-0-0-0-0-0-0-0-0-1			21.4	0	0
1260	TDP102	AQNEAHMKTDWWAY	3-4-3-4-3-2-4-3-1-3-3-4-3-7-3-4-3-5-6-2	8 times in 2 NECs	7 times in 2 NECs	31.6	29.3	29.9			XMYFKYIW		XMYFKYIW			XMYFKYIW	XMYFKYIW	XMYFKYIW				XMYFKYIW	XMYFKYIW	XMYFKYIW	XMYFKYIW	XMYFKYIW	XMYFKYIW	XMYFKYIW	XMYFKYIW
1261																	QTADDXXX	QTADDXXX		QTADDXXX	QTADDXXX	QTADDXXX	QTADDXXX			QTADDXXX	QTADDXXX	QTADDXXX	QTADDXXX
1262																											IWYVQTAD
1263	TDP103	PVSRGLYF	1-2-1-2-1-1-3-1-5-1-1-0-0-2-2-2-4-2-2-2			28.4	0	0													YVQTADDX	YVQTADDX					YVQTADDX
1264	TDP103	SRGLYFIT	0-0-0-0-0-0-0-0-1-0-0-0-0-0-0-0-0-0-1-0			22.8	0	0																	VQTADDXX
1265	TDP103	QPVSRGLY	0-0-0-0-0-0-0-0-0-0-0-0-0-0-0-0-0-1-0-0			21	0	0																			MYFKYIWY
1266	TDP103	XGDQPVSR	1-1-1-0-0-0-0-0-0-1-0-0-1-0-0-0-0-0-0-0	2 times in 2 NECs	2 times in 2 NECs	27	24.1	26.4
1267	TDP103	XXGDQPVS	1-1-0-0-2-0-1-1-1-2-1-1-1-1-1-0-0-0-0-0	3 times in 2 NECs	3 times in 2 NECs	29.5	31.3	28
1268	--------
1269	TDP103	gdqpvsr^GLYFITH	1-2-1-2-1-1-3-1-4-1-1-0-0-2-2-2-3-2-1-2			28.4	0	0
1270	TDP103	GDQPVSRGL^yfith	0-0-0-0-0-0-0-0-1-0-0-0-0-0-0-0-0-0-1-0			22.8	0	0
1271	TDP103	gdqpvs^RGLYFITH	0-0-0-0-0-0-0-0-0-0-0-0-0-0-0-0-0-1-0-0			21	0	0
1272	TDP103	GDQPVSR^glyfith	0-0-0-0-0-0-0-0-1-0-0-0-0-0-0-0-1-0-1-0			21.7	0	0
1273	TDP103	gdq^PVSRGLYFITH	1-1-1-0-0-0-0-0-0-1-0-0-1-0-0-0-0-0-0-0	2 times in 2 NECs	2 times in 2 NECs	27	24.1	26.4
1274	TDP103	gd^QPVSRGLYFITH	1-1-0-0-2-0-1-1-1-2-1-1-1-1-1-0-0-0-0-0	3 times in 2 NECs	3 times in 2 NECs	29.5	31.3	28
1275	TDP103	GDQPVSRGLYFITH	9-11-9-9-12-10-9-9-9-10-11-13-13-12-14-10-7-11-10-6	18 times in 2 NECs	26 times in 2 NECs	35.3	35.8	35
1276													SLYRMIRQ							SLYRMIRQ	SLYRMIRQ	SLYRMIRQ					SLYRMIRQ
1277										YRMIRQEX	YRMIRQEX	YRMIRQEX	YRMIRQEX	YRMIRQEX	YRMIRQEX					YRMIRQEX		YRMIRQEX	YRMIRQEX	YRMIRQEX			YRMIRQEX	YRMIRQEX	YRMIRQEX
1278	TDP105	EQTHNYRP	0-0-0-0-0-0-0-0-1-0-0-0-0-0-0-0-2-0-0-1			26	0	0														XXAYNMWS	XXAYNMWS	XXAYNMWS			XXAYNMWS	XXAYNMWS	XXAYNMWS
1279	TDP105	YRPDMEWQ	0-0-0-0-0-0-0-0-0-0-0-0-0-0-0-0-0-1-0-0			23.4	0	0				YNMWSLYR	YNMWSLYR								YNMWSLYR	YNMWSLYR			YNMWSLYR		YNMWSLYR	YNMWSLYR	YNMWSLYR
1280	TDP105	RPDMEWQX	0-0-0-0-0-0-0-0-0-0-0-0-0-0-0-0-0-0-0-1			26.6	0	0									XXXAYNMW
1281	--------
1282	TDP105	YEQTHNYRPDM^ewq	0-0-0-0-0-0-0-0-0-0-0-0-0-0-0-0-0-0-0-1			26.6	0	0
1283	TDP105	yeqth^NYRPDMEWQ	0-0-0-0-0-0-0-0-1-0-0-0-0-0-0-0-2-0-0-1			26	0	0
1284	TDP105	YEQTHNYRPD^mewq	0-0-0-0-0-0-0-0-0-0-0-0-0-0-0-0-0-1-0-0			23.4	0	0
1285	TDP105	YEQTHNYRPDMEWQ	3-4-2-2-8-4-4-4-4-2-2-2-2-3-4-4-4-2-4-4	4 times in 2 NECs	5 times in 2 NECs	36.4	36.3	33.4
1286
1287
1288	TDP106	GDNSKFQP	0-0-0-0-0-0-0-0-0-0-0-0-0-0-0-0-1-0-0-0			23.2	0	0
1289	TDP106	NSKFQPXX	0-0-0-0-0-0-1-1-2-0-0-0-0-0-0-1-1-0-1-1			28	0	0
1290	TDP106	XXXTNMYQ	0-0-0-0-0-1-0-0-0-1-0-0-1-0-0-0-0-0-0-0		1 times in 2 NECs	25	0	21.8			XNFMAFMK	XNFMAFMK	XNFMAFMK				XNFMAFMK	XNFMAFMK		XNFMAFMK	XNFMAFMK	XNFMAFMK	XNFMAFMK	XNFMAFMK	XNFMAFMK	XNFMAFMK	XNFMAFMK	XNFMAFMK	XNFMAFMK
1291	--------									NFMAFMKW						NFMAFMKW	NFMAFMKW	NFMAFMKW					NFMAFMKW			NFMAFMKW	NFMAFMKW	NFMAFMKW	NFMAFMKW
1292	TDP106	TNMYQAGDNS^kfqp	0-0-0-0-0-0-0-0-0-0-0-0-0-0-0-0-1-0-0-0			23.2	0	0			MAFMKWHE														MAFMKWHE	MAFMKWHE			MAFMKWHE
1293	TDP106	TNMYQAGDNSKF^qp	0-0-0-0-0-0-1-1-2-0-0-0-0-0-0-1-1-0-1-1			28	0	0					FMKWHEGQ							FMKWHEGQ	FMKWHEGQ		FMKWHEGQ						FMKWHEGQ
1294	TDP106	t^NMYQAGDNSKFQP	0-0-0-0-0-1-0-0-0-1-0-0-1-0-0-0-0-0-0-0		1 times in 2 NECs	25	0	21.8
1295	TDP106	TNMYQAGDNSKFQP	5-3-5-6-4-4-4-4-4-5-4-5-5-5-4-3-4-6-4-5	7 times in 2 NECs	8 times in 2 NECs	36.3	34.9	31.1
1296
1297
1298	TDP107	LWERTIVN	0-0-0-0-0-0-0-1-1-0-0-0-0-0-0-1-0-0-1-1			24.8	0	0
1299	TDP107	RTIVNHXX	0-0-0-0-0-0-0-0-0-0-0-0-0-1-0-0-0-1-0-1			22.3	0	0
1300	--------
1301	TDP107	ENFPHLWER^tivnh	0-0-0-0-0-0-0-1-1-0-0-0-0-0-0-1-0-0-1-1			24.8	0	0																					YSWMNLIQ
1302	TDP107	ENFPHLWERTIV^nh	0-0-0-0-0-0-0-0-0-0-0-0-0-1-0-0-0-1-0-1			22.3	0	0						XXXDDRQK
1303	TDP107	ENFPHLWERTIVNH	9-12-9-9-11-10-10-10-9-9-12-15-12-16-6-9-9-11-10-11	24 times in 2 NECs	29 times in 2 NECs	38.9	38.5	35.8
1304
1305
1306	TDP108	SEQFTNMY	0-0-0-0-0-0-1-1-1-0-0-1-1-1-1-1-2-0-1-0			25.7	0	0
1307	TDP108	EQFTNMYX	0-0-0-0-0-0-0-0-1-0-0-0-0-0-0-1-1-0-0-0			25.9	0	0
1308	TDP108	KQDDLMSE	0-0-0-0-0-0-0-0-1-0-0-0-0-1-0-0-1-0-1-0			26.8	0	0			DLVDHIGP	DLVDHIGP	DLVDHIGP	DLVDHIGP	DLVDHIGP	DLVDHIGP	DLVDHIGP	DLVDHIGP	DLVDHIGP		DLVDHIGP	DLVDHIGP	DLVDHIGP	DLVDHIGP	DLVDHIGP	DLVDHIGP	DLVDHIGP	DLVDHIGP	DLVDHIGP
1309	TDP108	QDDLMSEQ	0-0-0-0-0-0-0-0-0-0-0-0-0-0-0-0-1-0-0-0			21.4	0	0																		LVDHIGPT
1310	TDP108	FTNMYXXX	0-0-0-0-0-0-1-1-1-0-0-0-0-0-1-1-1-0-0-0	1 times in 2 NECs	1 times in 2 NECs	40	27.5	36															GPTAAYHX					GPTAAYHX	GPTAAYHX
[truncated: 1,467 more rows]

## Sheet: Background for IceLogo
Delete from negative		Use for iceLogo
[truncated: 2,824 more rows]

[truncated: 7 more sheets: Positive Only, Accumulative, Common Cleavage Sites, 60min Heatmap, 120min Heatmap, 240min Heatmap, 480min Heatmap]
