# Supplementary material for: Immunoproteasome functions explained by divergence in cleavage specificity and regulation
Source: eLife. 2017 Nov 28;6:e27364. doi: 10.7554/eLife.27364 (PMC5705213; doi:10.7554/eLife.27364)
Supplement: Figure 4—source data 1. [file elife-27364-fig4-data1.xlsx]

## Sheet: Key
File Name	Sample ID		NEC = No enzyme control
T20161007-02	NEC 15
T20161007-03	NEC 2880
T20161007-04	i20S-2,1 15
T20161007-05	i20S-2,1 30
T20161007-06	i20S-2,1 60
T20161007-07	i20S-2,1 120
T20161007-08	i20S-2,1 240
T20161007-09	i20S-2,1 1440
T20161007-10	i20S-2,1 2880
T20161007-12	i20S-2,2 15
T20161007-13	i20S-2,2 30
T20161007-14	i20S-2,2 60
T20161007-15	i20S-2,2 120
T20161007-16	i20S-2,2 240
T20161007-17	i20S-2,2 1440
T20161007-18	i20S-2,2 2880
T20161007-20	c20S-2,1 15
T20161007-21	c20S-2,1 30
T20161007-22	c20S-2,1 60
T20161007-23	c20S-2,1 120
T20161007-24	c20S-2,1 240
T20161007-25	c20S-2,1 1440
T20161007-26	c20S-2,1 2880
T20161007-28	c20S-2,2 15
T20161007-29	c20S-2,2 30
T20161007-30	c20S-2,2 60
T20161007-31	c20S-2,2 120
T20161007-32	c20S-2,2 240
T20161007-33	c20S-2,2 1440
T20161007-34	c20S-2,2 2880
T20161009-01	i20S-3,1 15
T20161009-02	i20S-3,1 30
T20161009-03	i20S-3,1 60
T20161009-04	i20S-3,1 120
T20161009-05	i20S-3,1 240
T20161009-06	i20S-3,1 1440
T20161009-07	i20S-3,1 2880
T20161009-09	i20S-3,2 15
T20161009-10	i20S-3,2 30
T20161009-11	i20S-3,2 60
T20161009-12	i20S-3,2 120
T20161009-13	i20S-3,2 240
T20161009-14	i20S-3,2 1440
T20161009-15	i20S-3,2 2880
T20161009-17	c20S-3,1 15
T20161009-18	c20S-3,1 30
T20161009-19	c20S-3,1 60
T20161009-20	c20S-3,1 120
T20161009-21	c20S-3,1 240
T20161009-22	c20S-3,1 1440
T20161009-23	c20S-3,1 2880
T20161009-25	c20S-3,2 15
T20161009-26	c20S-3,2 30
T20161009-27	c20S-3,2 60
T20161009-28	c20S-3,2 120
T20161009-29	c20S-3,2 240
T20161009-30	c20S-3,2 1440
T20161009-31	c20S-3,2 2880

## Sheet: MHC Library FASTA
>Prot1|Prot1|UNREADABLE
QEPVNTLGDISGNKR
>Prot2|Prot2|UNREADABLE
RVKAAALASLKKYGR
>Prot3|Prot3|UNREADABLE
VSEGTHFLETIETPR
>Prot4|Prot4|UNREADABLE
DDSKLEYNVDAANGR
>Prot5|Prot5|UNREADABLE
LSEKISLQAIQQLVR
>Prot6|Prot6|UNREADABLE
DQGLITRHHLKKRAR
>Prot7|Prot7|UNREADABLE
EAIQLTFKQVSKNFR
>Prot8|Prot8|UNREADABLE
VENIERLKVDKGRQR
>Prot9|Prot9|UNREADABLE
AAKALRILQNEPLPR
>Prot10|Prot10|UNREADABLE
FAFIHKIRPIAEQTR
>Prot11|Prot11|UNREADABLE
NQQIRLRKKQQLQKR
>Prot12|Prot12|UNREADABLE
ARDALIARLRARLAR
>Prot13|Prot13|UNREADABLE
KEDLQELNDRLAVYR
>Prot14|Prot14|UNREADABLE
KKKIKEVTEEVANKR
>Prot15|Prot15|UNREADABLE
PNKVKVYGPGVAKTR
>Prot16|Prot16|UNREADABLE
RQKKKELLERKTKKR
>Prot17|Prot17|UNREADABLE
GDILHVINASDDEWR
>Prot18|Prot18|UNREADABLE
QSPDIKYGAISTSSR
>Prot19|Prot19|UNREADABLE
SVTKLTLADLRVLFR
>Prot20|Prot20|UNREADABLE
TGHATSLPVTDASSR
>Prot21|Prot21|UNREADABLE
EPLPHELRPLPVLSR
>Prot22|Prot22|UNREADABLE
ASLLHQFQADADDIR
>Prot23|Prot23|UNREADABLE
DAPVKTIHWIKAPNR
>Prot24|Prot24|UNREADABLE
HEPVKTLRSLVNIRR
>Prot25|Prot25|UNREADABLE
EKEYISLRLIISELR
>Prot26|Prot26|UNREADABLE
RPPPAALSQPVLPLR
>Prot27|Prot27|UNREADABLE
TLQQHKLLKVIRKKR
>Prot28|Prot28|UNREADABLE
PPALISLGEGLITAR
>Prot29|Prot29|UNREADABLE
ADTNKAFKTEWEALR
>Prot30|Prot30|UNREADABLE
KTTALELQESSVASR
>Prot31|Prot31|UNREADABLE
YPEIEKFFPFNPLDR
>Prot32|Prot32|UNREADABLE
NYKKLELQVYATFFR
>Prot33|Prot33|UNREADABLE
IDVGINRVHDPVTAR
>Prot34|Prot34|UNREADABLE
PYQIKKITDTNSRIR
>Prot35|Prot35|UNREADABLE
FKEAFQLFDRTGDGR
>Prot36|Prot36|UNREADABLE
QLKSLTINGVADDDR
>Prot37|Prot37|UNREADABLE
LGDGHSYSPRAIHSR
>Prot38|Prot38|UNREADABLE
SSIVPLIDGGTEGFR
>Prot39|Prot39|UNREADABLE
NTDPAKYSESTSATR
>Prot40|Prot40|UNREADABLE
YDLPAKRREQQKLQR
>Prot41|Prot41|UNREADABLE
IVTPFNIDRLQELVR
>Prot42|Prot42|UNREADABLE
ESQISELQEDLESER
>Prot43|Prot43|UNREADABLE
KPKNLELSPEGEEQR
>Prot44|Prot44|UNREADABLE
QIELLEVLTGFETNR
>Prot45|Prot45|UNREADABLE
DVGLLEYQHHSRDYR
>Prot46|Prot46|UNREADABLE
NKKLLEHALKEERRR
>Prot47|Prot47|UNREADABLE
SHVPIQKKLRFEDTR
>Prot48|Prot48|UNREADABLE
NQKRYYLRQRKATVR
>Prot49|Prot49|UNREADABLE
TEQIHSLSIEAKSKR
>Prot50|Prot50|UNREADABLE
IKDIVTRYAHQSGFR
>Prot51|Prot51|UNREADABLE
WGEPVNLREQHDALR
>Prot52|Prot52|UNREADABLE
ETRGRLAARKQELER
>Prot53|Prot53|UNREADABLE
QDLGIQYKALKPEVR
>Prot54|Prot54|UNREADABLE
RQPPRHLQANSTVTR
>Prot55|Prot55|UNREADABLE
QGHFQERPETHSVPR
>Prot56|Prot56|UNREADABLE
HTQVIELERKFSHQR
>Prot57|Prot57|UNREADABLE
HTEVIELLLKSGNKR
>Prot58|Prot58|UNREADABLE
VGEITNLRVNFTRLR
>Prot59|Prot59|UNREADABLE
KTDVHYRSLDGEGNR
>Prot60|Prot60|UNREADABLE
SGAGTELSVRAKPSR
>Prot61|Prot61|UNREADABLE
ENAISRLQANQKSVR
>Prot62|Prot62|UNREADABLE
EDTIYHLQPSGRFVR
>Prot63|Prot63|UNREADABLE
EDLQWVLTDGPNPPR
>Prot64|Prot64|UNREADABLE
VGKVNIFGVESGKKR
>Prot65|Prot65|UNREADABLE
DDSILRLAKADGIVR
>Prot66|Prot66|UNREADABLE
YGHVLERQPALGGRR
>Prot67|Prot67|UNREADABLE
AQPQPQLQLQLQSHR
>Prot68|Prot68|UNREADABLE
QITISQLSLVDLAGR
>Prot69|Prot69|UNREADABLE
AGKWLQATDLTREVR
>Prot70|Prot70|UNREADABLE
SNILLTFENKDENHR
>Prot71|Prot71|UNREADABLE
SQVLLTLTNPVENLR
>Prot72|Prot72|UNREADABLE
LKEVLRIKFTEESRR
>Prot73|Prot73|UNREADABLE
LPAIVELAEDAKWRR
>Prot74|Prot74|UNREADABLE
DKSIRIFPVDKSRSR
>Prot75|Prot75|UNREADABLE
APTPTSLRAPRTQRR
>Prot76|Prot76|UNREADABLE
QDDRTFYQFEAAWDR
>Prot77|Prot77|UNREADABLE
LEQVHQFTNTETATR
>Prot78|Prot78|UNREADABLE
AERFLAKTRSTKDQR
>Prot79|Prot79|UNREADABLE
YGKVVDLAPLHLDAR
>Prot80|Prot80|UNREADABLE
AQNAQQLHERIQSSR
>Prot81|Prot81|UNREADABLE
KDYIQERSDPVEQGR
>Prot82|Prot82|UNREADABLE
KLKLHTFESHKDEIR
>Prot83|Prot83|UNREADABLE
ILGKDGLKAGIEAGR
>Prot84|Prot84|UNREADABLE
EYLKPVLEDDLLLQR
>Prot85|Prot85|UNREADABLE
AATPYGIESFDSVLR
>Prot86|Prot86|UNREADABLE
GITALHIKLRATGGR
>Prot87|Prot87|UNREADABLE
IGHGIAAIREQVRFR
>Prot88|Prot88|UNREADABLE
TESKTSDVNETQPPR
>Prot89|Prot89|UNREADABLE
PILISEIHPGQPADR
>Prot90|Prot90|UNREADABLE
HPNIITLHDIFENKR
>Prot91|Prot91|UNREADABLE
FNKYPALTKPENQDR
>Prot92|Prot92|UNREADABLE
FPGFLENQKDPLAVR
>Prot93|Prot93|UNREADABLE
VSGWRLFKKISGSSR
>Prot94|Prot94|UNREADABLE
HHNMDLIGDNTTKER
>Prot95|Prot95|UNREADABLE
KNTFPKWKPGSLASR

## Sheet: Peptide Report 1
Search Name:	T20161007-02/T20161007-02_PA28_0015
Search Name:	T20161007-03/T20161007-03_PA28_2880
Search Name:	T20161007-04/T20161007-04_i20S-2-1_0015
Search Name:	T20161007-05/T20161007-05_i20S-2-1_0030
Search Name:	T20161007-06/T20161007-06_i20S-2-1_0060
Search Name:	T20161007-07/T20161007-07_i20S-2-1_0120
Search Name:	T20161007-08/T20161007-08_i20S-2-1_0240
Search Name:	T20161007-09/T20161007-09_i20S-2-1_1440
Search Name:	T20161007-10/T20161007-10_i20S-2-1_2880
Search Name:	T20161007-12/T20161007-12_i20S-2-2_0015
Search Name:	T20161007-13/T20161007-13_i20S-2-2_0030
Search Name:	T20161007-14/T20161007-14_i20S-2-2_0060
Search Name:	T20161007-15/T20161007-15_i20S-2-2_0120
Search Name:	T20161007-16/T20161007-16_i20S-2-2_0240
Search Name:	T20161007-17/T20161007-17_i20S-2-2_1440
Search Name:	T20161007-18/T20161007-18_i20S-2-2_2880
Search Name:	T20161007-20/T20161007-20_c20S-2-1_0015
Search Name:	T20161007-21/T20161007-21_c20S-2-1_0030
Search Name:	T20161007-22/T20161007-22_c20S-2-1_0060
Search Name:	T20161007-23/T20161007-23_c20S-2-1_0120
Search Name:	T20161007-24/T20161007-24_c20S-2-1_0240
Search Name:	T20161007-25/T20161007-25_c20S-2-1_1440
Search Name:	T20161007-26/T20161007-26_c20S-2-1_2880
Search Name:	T20161007-28/T20161007-28_c20S-2-2_0015
Search Name:	T20161007-29/T20161007-29_c20S-2-2_0030
Search Name:	T20161007-30/T20161007-30_c20S-2-2_0060
Search Name:	T20161007-31/T20161007-31_c20S-2-2_0120
Search Name:	T20161007-32/T20161007-32_c20S-2-2_0240
Search Name:	T20161007-33/T20161007-33_c20S-2-2_1440
Search Name:	T20161007-34/T20161007-34_c20S-2-2_2880
		T20161007-02/T20161007-02_PA28_0015										T20161007-03/T20161007-03_PA28_2880										T20161007-04/T20161007-04_i20S-2-1_0015										T20161007-05/T20161007-05_i20S-2-1_0030										T20161007-06/T20161007-06_i20S-2-1_0060
	Acc #	m/z	Intensity	Prev AA	DB Peptide	Peptide	Next AA	Fraction	RT	Score	Expect	m/z	Intensity	Prev AA	DB Peptide	Peptide	Next AA	Fraction	RT	Score	Expect	m/z	Intensity	Prev AA	DB Peptide	Peptide	Next AA	Fraction	RT	Score	Expect	m/z	Intensity	Prev AA	DB Peptide	Peptide	Next AA	Fraction	RT	Score	Expect	m/z	Intensity	Prev AA	DB Peptide	Peptide	Next AA	Fraction	RT
[1]	Prot4
[1]	Prot4
[1]	Prot4	833.885	0	-	DDSKLEYNVDAANGR	DDSKLEYNVDAANGR	-	T20161007-02_ITMSms2cid	49.308	47.5	1.2e-11
[1]	Prot4
[1]	Prot4
[1]	Prot4
[1]	Prot4
[1]	Prot4
[1]	Prot4																																									833.887	0	-	DDSKLEYNVDAANGR	DDSKLEYNVDAANGR	-	T20161007-06_ITMSms2cid	48.026
[1]	Prot4
[1]	Prot4
[1]	Prot4
[1]	Prot4
[1]	Prot4
[1]	Prot4
[1]	Prot4																																									833.887	0	-	DDSKLEYNVDAANGR	DDSKLEYNVDAANGR	-	T20161007-06_ITMSms2cid	48.374
[1]	Prot4																																									833.887	0	-	DDSKLEYNVDAANGR	DDSKLEYNVDAANGR	-	T20161007-06_ITMSms2cid	48.374
[1]	Prot4																					718.861	0	#NAME?	SKLEYNVDAANGR	SKLEYNVDAANGR	-	T20161007-04_ITMSms2cid	41.347	46.2	2.7e-11
[1]	Prot4
[1]	Prot4																					833.888	0	-	DDSKLEYNVDAANGR	DDSKLEYNVDAANGR	-	T20161007-04_ITMSms2cid	48.169	41.4	3.3e-11
[1]	Prot4
[1]	Prot4
[1]	Prot4	833.888	0	-	DDSKLEYNVDAANGR	DDSKLEYNVDAANGR	-	T20161007-02_ITMSms2cid	48.929	44.3	4.2e-11
[1]	Prot4
[1]	Prot4
[1]	Prot4
[1]	Prot4
[1]	Prot4
[1]	Prot4
[1]	Prot4
[1]	Prot4																					833.888	0	-	DDSKLEYNVDAANGR	DDSKLEYNVDAANGR	-	T20161007-04_ITMSms2cid	49.267	35.7	6.6e-11
[1]	Prot4
[1]	Prot4											833.886	0	-	DDSKLEYNVDAANGR	DDSKLEYNVDAANGR	-	T20161007-03_ITMSms2cid	48.897	43.9	6.8e-11
[1]	Prot4
[1]	Prot4
[1]	Prot4
[1]	Prot4
[1]	Prot4
[1]	Prot4
[1]	Prot4
[1]	Prot4											833.887	0	-	DDSKLEYNVDAANGR	DDSKLEYNVDAANGR	-	T20161007-03_ITMSms2cid	48.54	39.5	8.9e-11
[1]	Prot4
[1]	Prot4											776.374	0	#NAME?	DSKLEYNVDAANGR	DSKLEYNVDAANGR	-	T20161007-03_ITMSms2cid	47.197	41.7	9e-11
[1]	Prot4
[1]	Prot4
[1]	Prot4
[1]	Prot4
[1]	Prot4
[1]	Prot4	776.374	0	#NAME?	DSKLEYNVDAANGR	DSKLEYNVDAANGR	-	T20161007-02_ITMSms2cid	47.624	37.1	1e-10
[1]	Prot4
[1]	Prot4
[1]	Prot4																					833.887	0	-	DDSKLEYNVDAANGR	DDSKLEYNVDAANGR	-	T20161007-04_ITMSms2cid	48.51	42.4	1.1e-10
[1]	Prot4
[1]	Prot4	776.376	0	#NAME?	DSKLEYNVDAANGR	DSKLEYNVDAANGR	-	T20161007-02_ITMSms2cid	47.252	36.4	1.2e-10
[1]	Prot4
[1]	Prot4
[1]	Prot4																															833.887	0	-	DDSKLEYNVDAANGR	DDSKLEYNVDAANGR	-	T20161007-05_ITMSms2cid	48.52	42.6	1.3e-10
[1]	Prot4
[1]	Prot4
[1]	Prot4
[1]	Prot4
[1]	Prot4
[1]	Prot4
[1]	Prot4
[1]	Prot4
[1]	Prot4
[1]	Prot4																					833.885	0	-	DDSKLEYNVDAANGR	DDSKLEYNVDAANGR	-	T20161007-04_ITMSms2cid	47.725	35.9	2.1e-10
[1]	Prot4
[1]	Prot4																					776.376	0	#NAME?	DSKLEYNVDAANGR	DSKLEYNVDAANGR	-	T20161007-04_ITMSms2cid	46.89	39.9	2.2e-10
[1]	Prot4
[1]	Prot4
[1]	Prot4
[1]	Prot4																															833.887	0	-	DDSKLEYNVDAANGR	DDSKLEYNVDAANGR	-	T20161007-05_ITMSms2cid	48.133	43.4	2.5e-10
[1]	Prot4	718.861	0	#NAME?	SKLEYNVDAANGR	SKLEYNVDAANGR	-	T20161007-02_ITMSms2cid	42.684	44	2.9e-10
[1]	Prot4
[1]	Prot4
[1]	Prot4
[1]	Prot4
[1]	Prot4																																									776.373	0	#NAME?	DSKLEYNVDAANGR	DSKLEYNVDAANGR	-	T20161007-06_ITMSms2cid	46.352
[1]	Prot4											718.861	0	#NAME?	SKLEYNVDAANGR	SKLEYNVDAANGR	-	T20161007-03_ITMSms2cid	42.396	47.7	3.3e-10
[1]	Prot4
[1]	Prot4
[1]	Prot4
[1]	Prot4
[1]	Prot4
[1]	Prot4
[1]	Prot4
[1]	Prot4
[1]	Prot4
[1]	Prot4
[1]	Prot4	833.889	0	-	DDSKLEYNVDAANGR	DDSKLEYNVDAANGR	-	T20161007-02_ITMSms2cid	49.7	35.9	4.5e-10
[1]	Prot4
[1]	Prot4
[1]	Prot4																															718.861	0	#NAME?	SKLEYNVDAANGR	SKLEYNVDAANGR	-	T20161007-05_ITMSms2cid	41	42.3	4.8e-10
[1]	Prot4
[1]	Prot4
[1]	Prot4
[1]	Prot4
[1]	Prot4
[1]	Prot4
[1]	Prot4
[1]	Prot4																																									833.888	0	-	DDSKLEYNVDAANGR	DDSKLEYNVDAANGR	-	T20161007-06_ITMSms2cid	47.583
[1]	Prot4
[1]	Prot4											727.325	0	-	DDSKLEYNVDAAN	DDSKLEYNVDAAN	GR-	T20161007-03_ITMSms2cid	52.889	33.8	6.7e-10
[1]	Prot4
[1]	Prot4
[1]	Prot4																																									776.374	0	#NAME?	DSKLEYNVDAANGR	DSKLEYNVDAANGR	-	T20161007-06_ITMSms2cid	46.682
[1]	Prot4
[1]	Prot4
[1]	Prot4
[1]	Prot4
[1]	Prot4																																									718.861	0	#NAME?	SKLEYNVDAANGR	SKLEYNVDAANGR	-	T20161007-06_ITMSms2cid	40.396
[1]	Prot4
[1]	Prot4
[1]	Prot4
[1]	Prot4
[1]	Prot4
[1]	Prot4
[1]	Prot4
[1]	Prot4
[1]	Prot4
[1]	Prot4
[1]	Prot4
[1]	Prot4
[1]	Prot4																					833.888	0	-	DDSKLEYNVDAANGR	DDSKLEYNVDAANGR	-	T20161007-04_ITMSms2cid	48.886	32.1	1.1e-09
[1]	Prot4
[1]	Prot4
[1]	Prot4																																									556.261	0	-	DDSKLEYNVDAANGR	DDSKLEYNVDAANGR	-	T20161007-06_ITMSms2cid	49.033
[1]	Prot4																																									556.261	0	-	DDSKLEYNVDAANGR	DDSKLEYNVDAANGR	-	T20161007-06_ITMSms2cid	49.033
[1]	Prot4
[1]	Prot4
[1]	Prot4
[1]	Prot4
[1]	Prot4
[1]	Prot4
[1]	Prot4
[1]	Prot4
[1]	Prot4																																									833.89	0	-	DDSKLEYNVDAANGR	DDSKLEYNVDAANGR	-	T20161007-06_ITMSms2cid	49.484
[1]	Prot4																					718.86	0	#NAME?	SKLEYNVDAANGR	SKLEYNVDAANGR	-	T20161007-04_ITMSms2cid	41.003	34.7	1.4e-09
[1]	Prot4
[1]	Prot4											556.261	0	-	DDSKLEYNVDAANGR	DDSKLEYNVDAANGR	-	T20161007-03_ITMSms2cid	49.56	27.5	2.7e-07
[1]	Prot4											556.261	0	-	DDSKLEYNVDAANGR	DDSKLEYNVDAANGR	-	T20161007-03_ITMSms2cid	49.56	27.5	2.7e-07
[1]	Prot4																																									718.861	0	#NAME?	SKLEYNVDAANGR	SKLEYNVDAANGR	-	T20161007-06_ITMSms2cid	40.752
[1]	Prot4
[1]	Prot4
[1]	Prot4
[1]	Prot4
[1]	Prot4	833.889	0	-	DDSKLEYNVDAANGR	DDSKLEYNVDAANGR	-	T20161007-02_ITMSms2cid	48.448	29.5	1.5e-09
[1]	Prot4
[1]	Prot4
[1]	Prot4
[1]	Prot4
[1]	Prot4
[1]	Prot4
[1]	Prot4
[1]	Prot4
[1]	Prot4																															776.373	0	#NAME?	DSKLEYNVDAANGR	DSKLEYNVDAANGR	-	T20161007-05_ITMSms2cid	46.774	34.3	2e-09
[1]	Prot4																					833.888	0	-	DDSKLEYNVDAANGR	DDSKLEYNVDAANGR	-	T20161007-04_ITMSms2cid	49.735	32.9	2.1e-09
[1]	Prot4
[1]	Prot4											776.375	0	#NAME?	DSKLEYNVDAANGR	DSKLEYNVDAANGR	-	T20161007-03_ITMSms2cid	46.832	34.8	2.1e-09
[1]	Prot4
[1]	Prot4
[1]	Prot4
[1]	Prot4																															833.891	0	-	DDSKLEYNVDAANGR	DDSKLEYNVDAANGR	-	T20161007-05_ITMSms2cid	49.318	25.2	2.4e-09
[1]	Prot4
[1]	Prot4
[1]	Prot4
[1]	Prot4
[1]	Prot4
[1]	Prot4
[1]	Prot4
[1]	Prot4
[1]	Prot4											833.887	0	-	DDSKLEYNVDAANGR	DDSKLEYNVDAANGR	-	T20161007-03_ITMSms2cid	48.062	33.5	2.8e-09
[1]	Prot4
[1]	Prot4
[1]	Prot4
[1]	Prot4
[1]	Prot4
[1]	Prot4
[1]	Prot4
[1]	Prot4
[1]	Prot4
[1]	Prot4
[1]	Prot4	718.861	0	#NAME?	SKLEYNVDAANGR	SKLEYNVDAANGR	-	T20161007-02_ITMSms2cid	42.356	33.3	3.3e-09
[1]	Prot4																															776.374	0	#NAME?	DSKLEYNVDAANGR	DSKLEYNVDAANGR	-	T20161007-05_ITMSms2cid	46.399	34.8	3.4e-09
[1]	Prot4
[1]	Prot4
[1]	Prot4
[1]	Prot4
[1]	Prot4
[1]	Prot4
[1]	Prot4
[1]	Prot4																															833.889	0	-	DDSKLEYNVDAANGR	DDSKLEYNVDAANGR	-	T20161007-05_ITMSms2cid	49.645	30.4	3.9e-09
[1]	Prot4
[1]	Prot4
[1]	Prot4																															833.887	0	-	DDSKLEYNVDAANGR	DDSKLEYNVDAANGR	-	T20161007-05_ITMSms2cid	48.89	30	4.2e-09
[1]	Prot4
[1]	Prot4
[1]	Prot4
[1]	Prot4	727.325	0	-	DDSKLEYNVDAAN	DDSKLEYNVDAAN	GR-	T20161007-02_ITMSms2cid	53.214	33	4.6e-09
[1]	Prot4
[1]	Prot4
[1]	Prot4																					727.324	0	-	DDSKLEYNVDAAN	DDSKLEYNVDAAN	GR-	T20161007-04_ITMSms2cid	52.545	36.3	4.8e-09
[1]	Prot4																					727.324	0	-	DDSKLEYNVDAAN	DDSKLEYNVDAAN	GR-	T20161007-04_ITMSms2cid	52.545	36.3	4.8e-09
[1]	Prot4
[1]	Prot4
[1]	Prot4
[1]	Prot4
[1]	Prot4
[1]	Prot4
[1]	Prot4
[1]	Prot4																																									727.325	0	-	DDSKLEYNVDAAN	DDSKLEYNVDAAN	GR-	T20161007-06_ITMSms2cid	52.321
[1]	Prot4
[1]	Prot4
[1]	Prot4
[1]	Prot4
[1]	Prot4
[1]	Prot4
[1]	Prot4																																									556.262	0	-	DDSKLEYNVDAANGR	DDSKLEYNVDAANGR	-	T20161007-06_ITMSms2cid	48.33
[1]	Prot4
[1]	Prot4
[1]	Prot4
[1]	Prot4
[1]	Prot4
[1]	Prot4
[1]	Prot4																																									833.89	0	-	DDSKLEYNVDAANGR	DDSKLEYNVDAANGR	-	T20161007-06_ITMSms2cid	49.131
[1]	Prot4																																									833.89	0	-	DDSKLEYNVDAANGR	DDSKLEYNVDAANGR	-	T20161007-06_ITMSms2cid	49.131
[1]	Prot4
[1]	Prot4
[1]	Prot4
[1]	Prot4
[1]	Prot4
[1]	Prot4
[1]	Prot4																															556.26	0	-	DDSKLEYNVDAANGR	DDSKLEYNVDAANGR	-	T20161007-05_ITMSms2cid	48.792	34.5	2.3e-07
[1]	Prot4																															556.26	0	-	DDSKLEYNVDAANGR	DDSKLEYNVDAANGR	-	T20161007-05_ITMSms2cid	48.792	34.5	2.3e-07
[1]	Prot4
[1]	Prot4
[1]	Prot4
[1]	Prot4
[1]	Prot4
[1]	Prot4
[1]	Prot4																																									833.889	0	-	DDSKLEYNVDAANGR	DDSKLEYNVDAANGR	-	T20161007-06_ITMSms2cid	48.746
[1]	Prot4
[1]	Prot4
[1]	Prot4
[1]	Prot4
[1]	Prot4
[1]	Prot4
[1]	Prot4
[1]	Prot4
[1]	Prot4
[1]	Prot4
[1]	Prot4
[1]	Prot4
[1]	Prot4
[1]	Prot4
[1]	Prot4											833.889	0	-	DDSKLEYNVDAANGR	DDSKLEYNVDAANGR	-	T20161007-03_ITMSms2cid	49.271	27	1.5e-08
[1]	Prot4
[1]	Prot4											556.261	0	-	DDSKLEYNVDAANGR	DDSKLEYNVDAANGR	-	T20161007-03_ITMSms2cid	48.861	37.9	1.6e-08
[1]	Prot4
[1]	Prot4																					556.262	0	-	DDSKLEYNVDAANGR	DDSKLEYNVDAANGR	-	T20161007-04_ITMSms2cid	48.466	40.2	1.7e-08
[1]	Prot4
[1]	Prot4
[1]	Prot4
[1]	Prot4
[1]	Prot4
[1]	Prot4
[1]	Prot4
[1]	Prot4
[1]	Prot4	669.812	0	#NAME?	DSKLEYNVDAAN	DSKLEYNVDAAN	GR-	T20161007-02_ITMSms2cid	51.283	29.4	1.8e-08
[1]	Prot4
[1]	Prot4
[1]	Prot4
[1]	Prot4
[1]	Prot4																															517.918	0	#NAME?	DSKLEYNVDAANGR	DSKLEYNVDAANGR	-	T20161007-05_ITMSms2cid	46.66	40	2e-08
[1]	Prot4
[1]	Prot4
[1]	Prot4
[1]	Prot4
[1]	Prot4
[1]	Prot4
[1]	Prot4
[1]	Prot4
[1]	Prot4																															611.296	0	#NAME?	LEYNVDAANGR	LEYNVDAANGR	-	T20161007-05_ITMSms2cid	46.844	28.8	2.2e-08
[1]	Prot4
[1]	Prot4																															833.889	0	-	DDSKLEYNVDAANGR	DDSKLEYNVDAANGR	-	T20161007-05_ITMSms2cid	47.663	27.6	2.3e-08
[1]	Prot4
[1]	Prot4
[1]	Prot4
[1]	Prot4
[1]	Prot4
[1]	Prot4
[1]	Prot4
[1]	Prot4
[1]	Prot4
[1]	Prot4
[1]	Prot4
[1]	Prot4	833.891	0	-	DDSKLEYNVDAANGR	DDSKLEYNVDAANGR	-	T20161007-02_ITMSms2cid	50.056	28.1	2.4e-08
[1]	Prot4
[1]	Prot4
[1]	Prot4											556.26	0	-	DDSKLEYNVDAANGR	DDSKLEYNVDAANGR	-	T20161007-03_ITMSms2cid	48.485	36.4	2.6e-08
[1]	Prot4
[1]	Prot4
[1]	Prot4
[1]	Prot4
[1]	Prot4											612.299	0	#NAME?	SKLEYNVDAAN	SKLEYNVDAAN	GR-	T20161007-03_ITMSms2cid	46.42	30.9	2.8e-08
[1]	Prot4
[1]	Prot4
[1]	Prot4
[1]	Prot4
[1]	Prot4																															554.755	0	#NAME?	EYNVDAANGR	EYNVDAANGR	-	T20161007-05_ITMSms2cid	31.01	23.7	3e-08
[1]	Prot4
[1]	Prot4
[1]	Prot4																					727.327	0	-	DDSKLEYNVDAAN	DDSKLEYNVDAAN	GR-	T20161007-04_ITMSms2cid	52.234	31.1	3.1e-08
[1]	Prot4																															556.263	0	-	DDSKLEYNVDAANGR	DDSKLEYNVDAANGR	-	T20161007-05_ITMSms2cid	48.429	38.5	3.3e-08
[1]	Prot4
[1]	Prot4
[1]	Prot4
[1]	Prot4
[1]	Prot4
[1]	Prot4
[1]	Prot4																					556.26	0	-	DDSKLEYNVDAANGR	DDSKLEYNVDAANGR	-	T20161007-04_ITMSms2cid	48.848	38.4	3.6e-08
[1]	Prot4
[1]	Prot4
[1]	Prot4
[1]	Prot4
[1]	Prot4
[1]	Prot4
[1]	Prot4
[1]	Prot4
[1]	Prot4
[1]	Prot4
[1]	Prot4
[1]	Prot4																															669.812	0	#NAME?	DSKLEYNVDAAN	DSKLEYNVDAAN	GR-	T20161007-05_ITMSms2cid	50.489	28.7	4e-08
[1]	Prot4
[1]	Prot4																					612.298	0	#NAME?	SKLEYNVDAAN	SKLEYNVDAAN	GR-	T20161007-04_ITMSms2cid	45.792	30.3	4.2e-08
[1]	Prot4																															727.325	0	-	DDSKLEYNVDAAN	DDSKLEYNVDAAN	GR-	T20161007-05_ITMSms2cid	52.524	29.3	4.2e-08
[1]	Prot4
[1]	Prot4
[1]	Prot4																					599.266	0	-	DDSKLEYNVD	DDSKLEYNVD	AANGR-	T20161007-04_ITMSms2cid	50.509	28.1	4.3e-08
[1]	Prot4
[1]	Prot4
[1]	Prot4
[1]	Prot4
[1]	Prot4	833.888	0	-	DDSKLEYNVDAANGR	DDSKLEYNVDAANGR	-	T20161007-02_ITMSms2cid	50.42	26.9	4.7e-08
[1]	Prot4
[1]	Prot4
[1]	Prot4
[1]	Prot4
[1]	Prot4
[1]	Prot4
[1]	Prot4
[1]	Prot4
[1]	Prot4
[1]	Prot4																																									718.859	0	#NAME?	SKLEYNVDAANGR	SKLEYNVDAANGR	-	T20161007-06_ITMSms2cid	41.215
[1]	Prot4																																									718.859	0	#NAME?	SKLEYNVDAANGR	SKLEYNVDAANGR	-	T20161007-06_ITMSms2cid	41.215
[1]	Prot4
[1]	Prot4
[1]	Prot4
[1]	Prot4
[1]	Prot4
[1]	Prot4											556.26	0	-	DDSKLEYNVDAANGR	DDSKLEYNVDAANGR	-	T20161007-03_ITMSms2cid	49.22	36.7	5.8e-08
[1]	Prot4
[1]	Prot4
[1]	Prot4
[1]	Prot4
[1]	Prot4
[1]	Prot4
[1]	Prot4	556.262	0	-	DDSKLEYNVDAANGR	DDSKLEYNVDAANGR	-	T20161007-02_ITMSms2cid	49.259	37.2	6.5e-08
[1]	Prot4
[1]	Prot4
[1]	Prot4
[1]	Prot4
[1]	Prot4
[1]	Prot4
[1]	Prot4
[1]	Prot4
[1]	Prot4
[1]	Prot4
[1]	Prot4																					479.576	0	#NAME?	SKLEYNVDAANGR	SKLEYNVDAANGR	-	T20161007-04_ITMSms2cid	41.229	39.7	7.4e-08
[1]	Prot4
[1]	Prot4
[1]	Prot4
[1]	Prot4
[1]	Prot4
[1]	Prot4
[1]	Prot4
[1]	Prot4
[1]	Prot4
[1]	Prot4
[1]	Prot4
[1]	Prot4
[1]	Prot4																					556.261	0	-	DDSKLEYNVDAANGR	DDSKLEYNVDAANGR	-	T20161007-04_ITMSms2cid	49.189	32.1	8.2e-08
[1]	Prot4																					556.261	0	-	DDSKLEYNVDAANGR	DDSKLEYNVDAANGR	-	T20161007-04_ITMSms2cid	49.189	32.1	8.2e-08
[1]	Prot4																																									556.26	0	-	DDSKLEYNVDAANGR	DDSKLEYNVDAANGR	-	T20161007-06_ITMSms2cid	47.977
[1]	Prot4
[1]	Prot4
[1]	Prot4																															727.326	0	-	DDSKLEYNVDAAN	DDSKLEYNVDAAN	GR-	T20161007-05_ITMSms2cid	52.181	27.5	8.9e-08
[1]	Prot4
[1]	Prot4
[1]	Prot4
[1]	Prot4
[1]	Prot4
[1]	Prot4
[1]	Prot4
[1]	Prot4	517.918	0	#NAME?	DSKLEYNVDAANGR	DSKLEYNVDAANGR	-	T20161007-02_ITMSms2cid	47.613	36.2	9.8e-08
[1]	Prot4
[1]	Prot4
[1]	Prot4
[1]	Prot4
[1]	Prot4
[1]	Prot4
[1]	Prot4
[1]	Prot4
[1]	Prot4
[1]	Prot4
[1]	Prot4																					611.297	0	#NAME?	LEYNVDAANGR	LEYNVDAANGR	-	T20161007-04_ITMSms2cid	46.923	30.4	1.1e-07
[1]	Prot4
[1]	Prot4
[1]	Prot4																																									517.918	0	#NAME?	DSKLEYNVDAANGR	DSKLEYNVDAANGR	-	T20161007-06_ITMSms2cid	46.652
[1]	Prot4
[1]	Prot4
[1]	Prot4
[1]	Prot4
[1]	Prot4
[1]	Prot4
[1]	Prot4																					776.373	0	#NAME?	DSKLEYNVDAANGR	DSKLEYNVDAANGR	-	T20161007-04_ITMSms2cid	46.459	29.1	1.2e-07
[1]	Prot4
[1]	Prot4
[1]	Prot4
[1]	Prot4
[1]	Prot4
[1]	Prot4
[1]	Prot4
[1]	Prot4
[1]	Prot4
[1]	Prot4
[1]	Prot4
[1]	Prot4
[1]	Prot4
[1]	Prot4																															556.26	0	-	DDSKLEYNVDAANGR	DDSKLEYNVDAANGR	-	T20161007-05_ITMSms2cid	47.651	33.1	1.6e-07
[1]	Prot4
[1]	Prot4
[1]	Prot4																															718.86	0	#NAME?	SKLEYNVDAANGR	SKLEYNVDAANGR	-	T20161007-05_ITMSms2cid	40.658	31.7	1.6e-07
[1]	Prot4
[1]	Prot4
[1]	Prot4
[1]	Prot4
[1]	Prot4
[1]	Prot4
[1]	Prot4
[1]	Prot4
[1]	Prot4
[1]	Prot4
[1]	Prot4
[1]	Prot4
[1]	Prot4
[1]	Prot4
[1]	Prot4
[1]	Prot4
[1]	Prot4
[1]	Prot4
[1]	Prot4
[1]	Prot4
[1]	Prot4
[1]	Prot4											517.918	0	#NAME?	DSKLEYNVDAANGR	DSKLEYNVDAANGR	-	T20161007-03_ITMSms2cid	47.185	34	1.9e-07
[1]	Prot4
[1]	Prot4																					669.811	0	#NAME?	DSKLEYNVDAAN	DSKLEYNVDAAN	GR-	T20161007-04_ITMSms2cid	50.558	26.7	2e-07
[1]	Prot4
[1]	Prot4
[1]	Prot4
[1]	Prot4
[1]	Prot4
[1]	Prot4
[1]	Prot4
[1]	Prot4
[1]	Prot4
[1]	Prot4
[1]	Prot4
[1]	Prot4
[1]	Prot4
[1]	Prot4
[1]	Prot4
[1]	Prot4
[1]	Prot4
[1]	Prot4											612.79	0	#NAME?	DSKLEYNVDAA	DSKLEYNVDAA	NGR-	T20161007-03_ITMSms2cid	52.739	25.6	2.2e-07
[1]	Prot4
[1]	Prot4
[1]	Prot4
[1]	Prot4
[1]	Prot4																																									727.327	0	-	DDSKLEYNVDAAN	DDSKLEYNVDAAN	GR-	T20161007-06_ITMSms2cid	51.989
[1]	Prot4
[1]	Prot4
[1]	Prot4
[1]	Prot4
[1]	Prot4																					517.918	0	#NAME?	DSKLEYNVDAANGR	DSKLEYNVDAANGR	-	T20161007-04_ITMSms2cid	46.776	36.4	2.4e-07
[1]	Prot4
[1]	Prot4
[1]	Prot4
[1]	Prot4
[1]	Prot4
[1]	Prot4
[1]	Prot4
[1]	Prot4
[1]	Prot4																																									556.26	0	-	DDSKLEYNVDAANGR	DDSKLEYNVDAANGR	-	T20161007-06_ITMSms2cid	48.682
[1]	Prot4
[1]	Prot4
[1]	Prot4
[1]	Prot4
[1]	Prot4
[1]	Prot4
[1]	Prot4
[1]	Prot4
[1]	Prot4
[1]	Prot4
[1]	Prot4
[1]	Prot4
[1]	Prot4	556.26	0	-	DDSKLEYNVDAANGR	DDSKLEYNVDAANGR	-	T20161007-02_ITMSms2cid	48.879	33.8	2.9e-07
[1]	Prot4
[1]	Prot4
[1]	Prot4
[1]	Prot4	556.26	0	-	DDSKLEYNVDAANGR	DDSKLEYNVDAANGR	-	T20161007-02_ITMSms2cid	48.518	33.1	3e-07
[1]	Prot4
[1]	Prot4
[1]	Prot4
[1]	Prot4
[1]	Prot4											669.813	0	#NAME?	DSKLEYNVDAAN	DSKLEYNVDAAN	GR-	T20161007-03_ITMSms2cid	50.977	26.1	3.2e-07
[1]	Prot4
[1]	Prot4
[1]	Prot4
[1]	Prot4
[1]	Prot4																																									554.755	0	#NAME?	EYNVDAANGR	EYNVDAANGR	-	T20161007-06_ITMSms2cid	30.85
[1]	Prot4
[1]	Prot4
[1]	Prot4																															556.26	0	-	DDSKLEYNVDAANGR	DDSKLEYNVDAANGR	-	T20161007-05_ITMSms2cid	48.051	33	3.4e-07
[1]	Prot4	599.267	0	-	DDSKLEYNVD	DDSKLEYNVD	AANGR-	T20161007-02_ITMSms2cid	51.41	26.2	3.4e-07
[1]	Prot4																															718.861	0	#NAME?	SKLEYNVDAANGR	SKLEYNVDAANGR	-	T20161007-05_ITMSms2cid	41.369	23.2	3.4e-07
[1]	Prot4																																									599.266	0	-	DDSKLEYNVD	DDSKLEYNVD	AANGR-	T20161007-06_ITMSms2cid	50.273
[1]	Prot4
[1]	Prot4											611.298	0	#NAME?	LEYNVDAANGR	LEYNVDAANGR	-	T20161007-03_ITMSms2cid	47.35	23.9	3.5e-07
[1]	Prot4
[1]	Prot4	556.26	0	-	DDSKLEYNVDAANGR	DDSKLEYNVDAANGR	-	T20161007-02_ITMSms2cid	50.365	31.9	3.6e-07
[1]	Prot4
[1]	Prot4																															556.26	0	-	DDSKLEYNVDAANGR	DDSKLEYNVDAANGR	-	T20161007-05_ITMSms2cid	49.509	30.4	3.6e-07
[1]	Prot4																					556.26	0	-	DDSKLEYNVDAANGR	DDSKLEYNVDAANGR	-	T20161007-04_ITMSms2cid	47.656	31.8	3.6e-07
[1]	Prot4
[1]	Prot4
[1]	Prot4
[1]	Prot4											670.304	0	-	DDSKLEYNVDAA	DDSKLEYNVDAA	NGR-	T20161007-03_ITMSms2cid	54.348	26.2	3.7e-07
[1]	Prot4
[1]	Prot4											718.861	0	#NAME?	SKLEYNVDAANGR	SKLEYNVDAANGR	-	T20161007-03_ITMSms2cid	42.052	26.4	3.7e-07
[1]	Prot4
[1]	Prot4
[1]	Prot4
[1]	Prot4
[1]	Prot4
[1]	Prot4																																									611.297	0	#NAME?	LEYNVDAANGR	LEYNVDAANGR	-	T20161007-06_ITMSms2cid	46.871
[1]	Prot4																																									669.812	0	#NAME?	DSKLEYNVDAAN	DSKLEYNVDAAN	GR-	T20161007-06_ITMSms2cid	50.331
[1]	Prot4
[1]	Prot4
[1]	Prot4
[1]	Prot4
[1]	Prot4
[1]	Prot4
[1]	Prot4
[1]	Prot4																															554.755	0	#NAME?	EYNVDAANGR	EYNVDAANGR	-	T20161007-05_ITMSms2cid	30.671	21.9	4.1e-07
[1]	Prot4
[1]	Prot4
[1]	Prot4
[1]	Prot4
[1]	Prot4
[1]	Prot4
[1]	Prot4
[1]	Prot4
[1]	Prot4
[1]	Prot4
[1]	Prot4	556.261	0	-	DDSKLEYNVDAANGR	DDSKLEYNVDAANGR	-	T20161007-02_ITMSms2cid	49.99	34	4.5e-07
[1]	Prot4	556.26	0	-	DDSKLEYNVDAANGR	DDSKLEYNVDAANGR	-	T20161007-02_ITMSms2cid	49.637	33.8	4.6e-07
[1]	Prot4
[1]	Prot4	611.297	0	#NAME?	LEYNVDAANGR	LEYNVDAANGR	-	T20161007-02_ITMSms2cid	47.718	24.6	4.6e-07
[1]	Prot4											479.576	0	#NAME?	SKLEYNVDAANGR	SKLEYNVDAANGR	-	T20161007-03_ITMSms2cid	42.246	37.4	4.7e-07
[1]	Prot4											599.267	0	-	DDSKLEYNVD	DDSKLEYNVD	AANGR-	T20161007-03_ITMSms2cid	51.085	27.9	4.7e-07
[1]	Prot4
[1]	Prot4
[1]	Prot4
[1]	Prot4
[1]	Prot4
[1]	Prot4
[1]	Prot4
[1]	Prot4
[1]	Prot4
[1]	Prot4																																									541.754	0	#NAME?	DSKLEYNVD	DSKLEYNVD	AANGR-	T20161007-06_ITMSms2cid	48.34
[1]	Prot4
[1]	Prot4											670.304	0	-	DDSKLEYNVDAA	DDSKLEYNVDAA	NGR-	T20161007-03_ITMSms2cid	54.692	26.7	5.1e-07
[1]	Prot4
[1]	Prot4
[1]	Prot4																					479.576	0	#NAME?	SKLEYNVDAANGR	SKLEYNVDAANGR	-	T20161007-04_ITMSms2cid	41.567	34.3	5.2e-07
[1]	Prot4
[1]	Prot4																																									612.299	0	#NAME?	SKLEYNVDAAN	SKLEYNVDAAN	GR-	T20161007-06_ITMSms2cid	45.556
[1]	Prot4
[1]	Prot4
[1]	Prot4
[1]	Prot4
[1]	Prot4
[1]	Prot4
[1]	Prot4
[1]	Prot4																																									556.26	0	-	DDSKLEYNVDAANGR	DDSKLEYNVDAANGR	-	T20161007-06_ITMSms2cid	47.615
[1]	Prot4
[1]	Prot4
[1]	Prot4
[1]	Prot4																					698.325	0	#NAME?	DSKLEYNVDAANG	DSKLEYNVDAANG	R-	T20161007-04_ITMSms2cid	51.278	25.2	5.5e-07
[1]	Prot4
[1]	Prot4
[1]	Prot4
[1]	Prot4
[1]	Prot4
[1]	Prot4
[1]	Prot4
[1]	Prot4
[1]	Prot4
[1]	Prot4																															556.261	0	-	DDSKLEYNVDAANGR	DDSKLEYNVDAANGR	-	T20161007-05_ITMSms2cid	49.145	31.9	5.8e-07
[1]	Prot4
[1]	Prot4
[1]	Prot4
[1]	Prot4
[1]	Prot4
[1]	Prot4
[1]	Prot4
[1]	Prot4
[1]	Prot4
[1]	Prot4
[1]	Prot4
[1]	Prot4
[1]	Prot4
[1]	Prot4
[1]	Prot4
[1]	Prot4
[1]	Prot4
[1]	Prot4																															599.267	0	-	DDSKLEYNVD	DDSKLEYNVD	AANGR-	T20161007-05_ITMSms2cid	50.435	23.3	7.1e-07
[1]	Prot4
[1]	Prot4
[1]	Prot4
[1]	Prot4
[1]	Prot4
[1]	Prot4											556.259	0	-	DDSKLEYNVDAANGR	DDSKLEYNVDAANGR	-	T20161007-03_ITMSms2cid	48.097	27	7.5e-07
[1]	Prot4
[1]	Prot4
[1]	Prot4
[1]	Prot4
[1]	Prot4
[1]	Prot4
[1]	Prot4
[1]	Prot4
[1]	Prot4
[1]	Prot4
[1]	Prot4
[1]	Prot4
[1]	Prot4																															479.575	0	#NAME?	SKLEYNVDAANGR	SKLEYNVDAANGR	-	T20161007-05_ITMSms2cid	41.081	36.7	8.4e-07
[1]	Prot4	755.839	0	-	DDSKLEYNVDAANG	DDSKLEYNVDAANG	R-	T20161007-02_ITMSms2cid	53.519	24.1	8.7e-07
[1]	Prot4											833.888	0	-	DDSKLEYNVDAANGR	DDSKLEYNVDAANGR	-	T20161007-03_ITMSms2cid	49.633	19.5	8.7e-07
[1]	Prot4
[1]	Prot4
[1]	Prot4
[1]	Prot4
[1]	Prot4
[1]	Prot4
[1]	Prot4
[1]	Prot4
[1]	Prot4
[1]	Prot4
[1]	Prot4
[1]	Prot4
[1]	Prot4
[1]	Prot4																					479.575	0	#NAME?	SKLEYNVDAANGR	SKLEYNVDAANGR	-	T20161007-04_ITMSms2cid	40.874	30.9	9.8e-07
[1]	Prot4
[1]	Prot4
[1]	Prot4
[1]	Prot4
[1]	Prot4
[1]	Prot4
[1]	Prot4
[1]	Prot4
[1]	Prot4
[1]	Prot4
[1]	Prot4
[1]	Prot4
[1]	Prot4
[1]	Prot4
[1]	Prot4
[1]	Prot4
[1]	Prot4
[1]	Prot4
[1]	Prot4
[1]	Prot4
[1]	Prot4
[1]	Prot4
[1]	Prot4
[1]	Prot4																					634.786	0	-	DDSKLEYNVDA	DDSKLEYNVDA	ANGR-	T20161007-04_ITMSms2cid	52.969	20	1.1e-06
[1]	Prot4
[1]	Prot4
[1]	Prot4
[1]	Prot4
[1]	Prot4
[1]	Prot4
[1]	Prot4																					718.861	0	#NAME?	SKLEYNVDAANGR	SKLEYNVDAANGR	-	T20161007-04_ITMSms2cid	41.696	24.9	1.2e-06
[1]	Prot4
[1]	Prot4
[1]	Prot4
[1]	Prot4
[1]	Prot4
[1]	Prot4	479.576	0	#NAME?	SKLEYNVDAANGR	SKLEYNVDAANGR	-	T20161007-02_ITMSms2cid	42.598	35.1	1.2e-06
[1]	Prot4
[1]	Prot4
[1]	Prot4
[1]	Prot4																																									554.756	0	#NAME?	EYNVDAANGR	EYNVDAANGR	-	T20161007-06_ITMSms2cid	30.49
[1]	Prot4
[1]	Prot4
[1]	Prot4
[1]	Prot4
[1]	Prot4
[1]	Prot4
[1]	Prot4
[1]	Prot4
[1]	Prot4
[1]	Prot4
[1]	Prot4
[1]	Prot4
[1]	Prot4
[1]	Prot4
[1]	Prot4
[1]	Prot4
[1]	Prot4
[1]	Prot4
[1]	Prot4
[1]	Prot4																																									670.306	0	-	DDSKLEYNVDAA	DDSKLEYNVDAA	NGR-	T20161007-06_ITMSms2cid	53.767
[1]	Prot4
[1]	Prot4
[1]	Prot4
[1]	Prot4
[1]	Prot4
[1]	Prot4
[1]	Prot4
[1]	Prot4
[1]	Prot4
[1]	Prot4
[1]	Prot4
[1]	Prot4
[1]	Prot4
[1]	Prot4											727.326	0	-	DDSKLEYNVDAAN	DDSKLEYNVDAAN	GR-	T20161007-03_ITMSms2cid	54.816	19.5	1.8e-06
[1]	Prot4																																									556.26	0	-	DDSKLEYNVDAANGR	DDSKLEYNVDAANGR	-	T20161007-06_ITMSms2cid	49.377
[1]	Prot4
[1]	Prot4
[1]	Prot4
[1]	Prot4
[1]	Prot4
[1]	Prot4
[1]	Prot4
[1]	Prot4
[1]	Prot4																															479.576	0	#NAME?	SKLEYNVDAANGR	SKLEYNVDAANGR	-	T20161007-05_ITMSms2cid	40.727	34	2e-06
[1]	Prot4
[1]	Prot4
[1]	Prot4
[1]	Prot4
[1]	Prot4
[1]	Prot4
[1]	Prot4
[1]	Prot4
[1]	Prot4																					556.261	0	-	DDSKLEYNVDAANGR	DDSKLEYNVDAANGR	-	T20161007-04_ITMSms2cid	49.538	26.7	2.2e-06
[1]	Prot4
[1]	Prot4
[1]	Prot4
[1]	Prot4
[1]	Prot4
[1]	Prot4
[1]	Prot4
[1]	Prot4
[1]	Prot4
[1]	Prot4
[1]	Prot4
[1]	Prot4
[1]	Prot4
[1]	Prot4
[1]	Prot4
[1]	Prot4
[1]	Prot4																															755.84	0	-	DDSKLEYNVDAANG	DDSKLEYNVDAANG	R-	T20161007-05_ITMSms2cid	52.773	24.3	2.5e-06
[1]	Prot4
[1]	Prot4
[1]	Prot4
[1]	Prot4
[1]	Prot4
[1]	Prot4
[1]	Prot4
[1]	Prot4											479.575	0	#NAME?	SKLEYNVDAANGR	SKLEYNVDAANGR	-	T20161007-03_ITMSms2cid	42.586	31.8	2.6e-06
[1]	Prot4
[1]	Prot4
[1]	Prot4
[1]	Prot4
[1]	Prot4
[1]	Prot4
[1]	Prot4
[1]	Prot4
[1]	Prot4
[1]	Prot4
[1]	Prot4
[1]	Prot4
[1]	Prot4
[1]	Prot4
[1]	Prot4
[1]	Prot4
[1]	Prot4
[1]	Prot4
[1]	Prot4
[1]	Prot4
[1]	Prot4																					517.918	0	#NAME?	DSKLEYNVDAANGR	DSKLEYNVDAANGR	-	T20161007-04_ITMSms2cid	46.41	29.5	3.1e-06
[1]	Prot4																															634.784	0	-	DDSKLEYNVDA	DDSKLEYNVDA	ANGR-	T20161007-05_ITMSms2cid	52.935	21.2	3.1e-06
[1]	Prot4
[1]	Prot4
[1]	Prot4																																									479.575	0	#NAME?	SKLEYNVDAANGR	SKLEYNVDAANGR	-	T20161007-06_ITMSms2cid	40.925
[1]	Prot4
[1]	Prot4
[1]	Prot4
[1]	Prot4
[1]	Prot4
[1]	Prot4
[1]	Prot4
[1]	Prot4
[1]	Prot4
[1]	Prot4
[1]	Prot4
[1]	Prot4
[1]	Prot4
[1]	Prot4
[1]	Prot4
[1]	Prot4
[1]	Prot4
[1]	Prot4
[1]	Prot4
[1]	Prot4																																									556.26	0	-	DDSKLEYNVDAANGR	DDSKLEYNVDAANGR	-	T20161007-06_ITMSms2cid	50.252
[1]	Prot4
[1]	Prot4
[1]	Prot4
[1]	Prot4																					670.306	0	-	DDSKLEYNVDAA	DDSKLEYNVDAA	NGR-	T20161007-04_ITMSms2cid	54.013	21	4.2e-06
[1]	Prot4
[1]	Prot4
[1]	Prot4
[1]	Prot4
[1]	Prot4
[1]	Prot4
[1]	Prot4
[1]	Prot4
[1]	Prot4
[1]	Prot4
[1]	Prot4
[1]	Prot4
[1]	Prot4
[1]	Prot4
[1]	Prot4
[1]	Prot4
[1]	Prot4																					755.839	0	-	DDSKLEYNVDAANG	DDSKLEYNVDAANG	R-	T20161007-04_ITMSms2cid	52.82	23.2	5e-06
[1]	Prot4
[1]	Prot4
[1]	Prot4																															698.324	0	#NAME?	DSKLEYNVDAANG	DSKLEYNVDAANG	R-	T20161007-05_ITMSms2cid	51.189	16.5	5.1e-06
[1]	Prot4
[1]	Prot4
[1]	Prot4
[1]	Prot4
[1]	Prot4
[1]	Prot4
[1]	Prot4
[1]	Prot4
[1]	Prot4
[1]	Prot4
[1]	Prot4
[1]	Prot4
[1]	Prot4
[1]	Prot4
[1]	Prot4
[1]	Prot4
[1]	Prot4
[1]	Prot4																					599.267	0	-	DDSKLEYNVD	DDSKLEYNVD	AANGR-	T20161007-04_ITMSms2cid	50.85	17.6	6.2e-06
[1]	Prot4
[1]	Prot4
[1]	Prot4
[1]	Prot4
[1]	Prot4
[1]	Prot4
[1]	Prot4																															556.261	0	-	DDSKLEYNVDAANGR	DDSKLEYNVDAANGR	-	T20161007-05_ITMSms2cid	50.674	24.4	6.4e-06
[1]	Prot4
[1]	Prot4											541.752	0	#NAME?	DSKLEYNVD	DSKLEYNVD	AANGR-	T20161007-03_ITMSms2cid	49.035	19.9	6.4e-06
[1]	Prot4
[1]	Prot4																					554.754	0	#NAME?	EYNVDAANGR	EYNVDAANGR	-	T20161007-04_ITMSms2cid	31.332	16.6	6.5e-06
[1]	Prot4
[1]	Prot4																															517.918	0	#NAME?	DSKLEYNVDAANGR	DSKLEYNVDAANGR	-	T20161007-05_ITMSms2cid	46.323	27.1	6.7e-06
[1]	Prot4
[1]	Prot4
[1]	Prot4
[1]	Prot4
[1]	Prot4																															612.298	0	#NAME?	SKLEYNVDAAN	SKLEYNVDAAN	GR-	T20161007-05_ITMSms2cid	45.912	20.9	7e-06
[1]	Prot4																															612.298	0	#NAME?	SKLEYNVDAAN	SKLEYNVDAAN	GR-	T20161007-05_ITMSms2cid	45.912	20.9	7e-06
[1]	Prot4
[1]	Prot4
[1]	Prot4	612.298	0	#NAME?	SKLEYNVDAAN	SKLEYNVDAAN	GR-	T20161007-02_ITMSms2cid	46.603	18.7	7.1e-06
[1]	Prot4																															599.267	0	-	DDSKLEYNVD	DDSKLEYNVD	AANGR-	T20161007-05_ITMSms2cid	50.812	19.3	7.1e-06
[1]	Prot4
[1]	Prot4
[1]	Prot4
[1]	Prot4	556.261	0	-	DDSKLEYNVDAANGR	DDSKLEYNVDAANGR	-	T20161007-02_ITMSms2cid	51.571	21.3	7.7e-06
[1]	Prot4
[1]	Prot4
[1]	Prot4
[1]	Prot4
[1]	Prot4
[1]	Prot4
[1]	Prot4
[1]	Prot4
[1]	Prot4
[1]	Prot4
[1]	Prot4
[1]	Prot4
[1]	Prot4
[1]	Prot4																																									479.576	0	#NAME?	SKLEYNVDAANGR	SKLEYNVDAANGR	-	T20161007-06_ITMSms2cid	40.587
[1]	Prot4
[1]	Prot4
[1]	Prot4											755.84	0	-	DDSKLEYNVDAANG	DDSKLEYNVDAANG	R-	T20161007-03_ITMSms2cid	53.261	20.7	9.1e-06
[1]	Prot4
[1]	Prot4
[1]	Prot4
[1]	Prot4
[1]	Prot4
[1]	Prot4
[1]	Prot4
[1]	Prot4
[1]	Prot4
[1]	Prot4
[1]	Prot4
[1]	Prot4	517.919	0	#NAME?	DSKLEYNVDAANGR	DSKLEYNVDAANGR	-	T20161007-02_ITMSms2cid	47.223	22.1	0.0001
[1]	Prot4	517.919	0	#NAME?	DSKLEYNVDAANGR	DSKLEYNVDAANGR	-	T20161007-02_ITMSms2cid	47.223	22.1	0.0001
[1]	Prot4
[1]	Prot4
[1]	Prot4
[1]	Prot4
[1]	Prot4
[1]	Prot4
[1]	Prot4
[1]	Prot4																					556.259	0	-	DDSKLEYNVDAANGR	DDSKLEYNVDAANGR	-	T20161007-04_ITMSms2cid	48.027	22.5	1.2e-05
[1]	Prot4
[1]	Prot4
[1]	Prot4
[1]	Prot4
[1]	Prot4
[1]	Prot4
[1]	Prot4
[1]	Prot4
[1]	Prot4
[1]	Prot4
[1]	Prot4
[1]	Prot4
[1]	Prot4
[1]	Prot4	556.26	0	-	DDSKLEYNVDAANGR	DDSKLEYNVDAANGR	-	T20161007-02_ITMSms2cid	51.233	22.3	1.4e-05
[1]	Prot4
[1]	Prot4
[1]	Prot4
[1]	Prot4
[1]	Prot4
[1]	Prot4
[1]	Prot4
[1]	Prot4
[1]	Prot4
[1]	Prot4
[1]	Prot4																															670.306	0	-	DDSKLEYNVDAA	DDSKLEYNVDAA	NGR-	T20161007-05_ITMSms2cid	53.942	21	1.6e-05
[1]	Prot4
[1]	Prot4
[1]	Prot4
[1]	Prot4
[1]	Prot4
[1]	Prot4
[1]	Prot4
[1]	Prot4
[1]	Prot4
[1]	Prot4
[1]	Prot4
[1]	Prot4
[1]	Prot4
[1]	Prot4																															556.259	0	-	DDSKLEYNVDAANGR	DDSKLEYNVDAANGR	-	T20161007-05_ITMSms2cid	51.097	23.6	2.2e-05
[1]	Prot4
[1]	Prot4
[1]	Prot4
[1]	Prot4
[1]	Prot4
[1]	Prot4
[1]	Prot4											517.919	0	#NAME?	DSKLEYNVDAANGR	DSKLEYNVDAANGR	-	T20161007-03_ITMSms2cid	46.815	25	2.3e-05
[1]	Prot4
[1]	Prot4
[1]	Prot4																																									755.841	0	-	DDSKLEYNVDAANG	DDSKLEYNVDAANG	R-	T20161007-06_ITMSms2cid	52.607
[1]	Prot4
[1]	Prot4
[1]	Prot4
[1]	Prot4
[1]	Prot4
[1]	Prot4
[1]	Prot4
[1]	Prot4																															541.755	0	#NAME?	DSKLEYNVD	DSKLEYNVD	AANGR-	T20161007-05_ITMSms2cid	48.468	18.9	2.8e-05
[1]	Prot4
[1]	Prot4
[1]	Prot4	670.304	0	-	DDSKLEYNVDAA	DDSKLEYNVDAA	NGR-	T20161007-02_ITMSms2cid	54.729	17.2	2.9e-05
[1]	Prot4
[1]	Prot4
[1]	Prot4
[1]	Prot4
[1]	Prot4
[1]	Prot4
[1]	Prot4
[1]	Prot4
[1]	Prot4
[1]	Prot4
[1]	Prot4
[1]	Prot4
[1]	Prot4
[1]	Prot4
[1]	Prot4
[1]	Prot4
[1]	Prot4
[1]	Prot4
[1]	Prot4
[1]	Prot4
[1]	Prot4											556.26	0	-	DDSKLEYNVDAANGR	DDSKLEYNVDAANGR	-	T20161007-03_ITMSms2cid	51.216	20.5	3.6e-05
[1]	Prot4
[1]	Prot4
[1]	Prot4
[1]	Prot4
[1]	Prot4
[1]	Prot4
[1]	Prot4																															612.298	0	#NAME?	SKLEYNVDAAN	SKLEYNVDAAN	GR-	T20161007-05_ITMSms2cid	45.56	17.7	3.8e-05
[1]	Prot4
[1]	Prot4
[1]	Prot4
[1]	Prot4
[1]	Prot4
[1]	Prot4
[1]	Prot4
[1]	Prot4
[1]	Prot4
[1]	Prot4
[1]	Prot4
[1]	Prot4
[1]	Prot4	541.753	0	#NAME?	DSKLEYNVD	DSKLEYNVD	AANGR-	T20161007-02_ITMSms2cid	49.352	17.3	4.5e-05
[1]	Prot4
[1]	Prot4
[1]	Prot4
[1]	Prot4
[1]	Prot4
[1]	Prot4
[1]	Prot4
[1]	Prot4
[1]	Prot4
[1]	Prot4
[1]	Prot4
[1]	Prot4
[1]	Prot4
[1]	Prot4
[1]	Prot4
[1]	Prot4
[1]	Prot4
[1]	Prot4
[1]	Prot4																																									517.918	0	#NAME?	DSKLEYNVDAANGR	DSKLEYNVDAANGR	-	T20161007-06_ITMSms2cid	46.287
[1]	Prot4
[1]	Prot4
[1]	Prot4
[1]	Prot4
[1]	Prot4
[1]	Prot4
[1]	Prot4
[1]	Prot4
[1]	Prot4
[1]	Prot4
[1]	Prot4
[1]	Prot4
[1]	Prot4
[1]	Prot4
[1]	Prot4
[1]	Prot4
[1]	Prot4
[1]	Prot4
[1]	Prot4
[1]	Prot4
[1]	Prot4
[1]	Prot4
[1]	Prot4	479.575	0	#NAME?	SKLEYNVDAANGR	SKLEYNVDAANGR	-	T20161007-02_ITMSms2cid	42.252	23.1	7.7e-05
[1]	Prot4																																									484.24	0	#NAME?	SKLEYNVD	SKLEYNVD	AANGR-	T20161007-06_ITMSms2cid	41.423
[1]	Prot4
[1]	Prot4
[1]	Prot4
[1]	Prot4	479.575	0	#NAME?	SKLEYNVDAANGR	SKLEYNVDAANGR	-	T20161007-02_ITMSms2cid	42.952	25.6	8.2e-05
[1]	Prot4
[1]	Prot4
[1]	Prot4																					556.259	0	-	DDSKLEYNVDAANGR	DDSKLEYNVDAANGR	-	T20161007-04_ITMSms2cid	51.083	18	8.4e-05
[1]	Prot4
[1]	Prot4																															479.575	0	#NAME?	SKLEYNVDAANGR	SKLEYNVDAANGR	-	T20161007-05_ITMSms2cid	41.444	23.8	8.7e-05
[1]	Prot4
[1]	Prot4
[1]	Prot4																					541.754	0	#NAME?	DSKLEYNVD	DSKLEYNVD	AANGR-	T20161007-04_ITMSms2cid	48.515	15.6	9.2e-05
[1]	Prot4
[1]	Prot4
[1]	Prot4
[1]	Prot4
[1]	Prot4
[1]	Prot4
[1]	Prot4
[1]	Prot4
[1]	Prot4
[1]	Prot4
[1]	Prot4
[1]	Prot4
[1]	Prot4
[1]	Prot4
[1]	Prot4																					556.259	0	-	DDSKLEYNVDAANGR	DDSKLEYNVDAANGR	-	T20161007-04_ITMSms2cid	50.667	18.4	0.00012
[1]	Prot4
[1]	Prot4
[1]	Prot4
[1]	Prot4
[1]	Prot4
[1]	Prot4
[1]	Prot4
[1]	Prot4
[1]	Prot4
[1]	Prot4
[1]	Prot4
[1]	Prot4
[1]	Prot4
[1]	Prot4
[1]	Prot4
[1]	Prot4
[1]	Prot4
[1]	Prot4
[1]	Prot4
[1]	Prot4
[1]	Prot4
[1]	Prot4
[1]	Prot4
[1]	Prot4
[1]	Prot4
[1]	Prot4											479.575	0	#NAME?	SKLEYNVDAANGR	SKLEYNVDAANGR	-	T20161007-03_ITMSms2cid	41.895	20.6	0.00027
[1]	Prot4
[1]	Prot4
[1]	Prot4
[1]	Prot4
[1]	Prot4
[1]	Prot4
[1]	Prot4
[1]	Prot4																																									479.575	0	#NAME?	SKLEYNVDAANGR	SKLEYNVDAANGR	-	T20161007-06_ITMSms2cid	39.49
[1]	Prot4
[1]	Prot4
[1]	Prot4
[1]	Prot4
[1]	Prot4																																									479.575	0	#NAME?	SKLEYNVDAANGR	SKLEYNVDAANGR	-	T20161007-06_ITMSms2cid	40.238
[1]	Prot4
[1]	Prot4
[1]	Prot4
[1]	Prot4																															479.576	0	#NAME?	SKLEYNVDAANGR	SKLEYNVDAANGR	-	T20161007-05_ITMSms2cid	39.893	17.4	0.0012
[1]	Prot4
[1]	Prot4
[1]	Prot4
[1]	Prot4
[1]	Prot4
[1]	Prot4
[1]	Prot4	479.576	0	#NAME?	SKLEYNVDAANGR	SKLEYNVDAANGR	-	T20161007-02_ITMSms2cid	41.718	17.6	0.0025
[1]	Prot4
[1]	Prot4
[1]	Prot4
[1]	Prot4
[1]	Prot4
[1]	Prot4																															479.575	0	#NAME?	SKLEYNVDAANGR	SKLEYNVDAANGR	-	T20161007-05_ITMSms2cid	40.393	15	0.0071
[2]	Prot17	870.423	0	-	GDILHVINASDDEWR	GDILHVINASDDEWR	-	T20161007-02_ITMSms2cid	66.797	52.1	1.7e-13
[2]	Prot17
[2]	Prot17
[2]	Prot17
[2]	Prot17	870.421	0	-	GDILHVINASDDEWR	GDILHVINASDDEWR	-	T20161007-02_ITMSms2cid	66.451	46.2	3.9e-13
[2]	Prot17																																									870.422	0	-	GDILHVINASDDEWR	GDILHVINASDDEWR	-	T20161007-06_ITMSms2cid	65.934
[2]	Prot17
[2]	Prot17
[2]	Prot17
[2]	Prot17
[2]	Prot17
[2]	Prot17
[2]	Prot17
[2]	Prot17
[2]	Prot17
[2]	Prot17
[2]	Prot17
[2]	Prot17
[2]	Prot17
[2]	Prot17																															870.422	0	-	GDILHVINASDDEWR	GDILHVINASDDEWR	-	T20161007-05_ITMSms2cid	66.198	48.4	3.3e-12
[2]	Prot17																															870.422	0	-	GDILHVINASDDEWR	GDILHVINASDDEWR	-	T20161007-05_ITMSms2cid	66.198	48.4	3.3e-12
[2]	Prot17
[2]	Prot17
[2]	Prot17																																									870.421	0	-	GDILHVINASDDEWR	GDILHVINASDDEWR	-	T20161007-06_ITMSms2cid	65.607
[2]	Prot17
[2]	Prot17
[2]	Prot17
[2]	Prot17
[2]	Prot17											870.423	0	-	GDILHVINASDDEWR	GDILHVINASDDEWR	-	T20161007-03_ITMSms2cid	66.662	49.1	6.2e-12
[2]	Prot17
[2]	Prot17
[2]	Prot17																															870.423	0	-	GDILHVINASDDEWR	GDILHVINASDDEWR	-	T20161007-05_ITMSms2cid	65.864	47.2	9.7e-12
[2]	Prot17
[2]	Prot17											870.424	0	-	GDILHVINASDDEWR	GDILHVINASDDEWR	-	T20161007-03_ITMSms2cid	67.019	38.9	1.1e-11
[2]	Prot17
[2]	Prot17																					870.422	0	-	GDILHVINASDDEWR	GDILHVINASDDEWR	-	T20161007-04_ITMSms2cid	66.23	47.3	1.3e-11
[2]	Prot17
[2]	Prot17
[2]	Prot17
[2]	Prot17
[2]	Prot17
[2]	Prot17
[2]	Prot17
[2]	Prot17
[2]	Prot17
[2]	Prot17
[2]	Prot17
[2]	Prot17																					870.422	0	-	GDILHVINASDDEWR	GDILHVINASDDEWR	-	T20161007-04_ITMSms2cid	65.895	42.3	3.1e-11
[2]	Prot17
[2]	Prot17
[2]	Prot17
[2]	Prot17
[2]	Prot17
[2]	Prot17																															870.421	0	-	GDILHVINASDDEWR	GDILHVINASDDEWR	-	T20161007-05_ITMSms2cid	66.583	31.7	6.9e-11
[2]	Prot17
[2]	Prot17
[2]	Prot17
[2]	Prot17
[2]	Prot17
[2]	Prot17
[2]	Prot17																					870.424	0	-	GDILHVINASDDEWR	GDILHVINASDDEWR	-	T20161007-04_ITMSms2cid	66.599	33.7	1.9e-10
[2]	Prot17
[2]	Prot17
[2]	Prot17
[2]	Prot17
[2]	Prot17
[2]	Prot17																																									870.424	0	-	GDILHVINASDDEWR	GDILHVINASDDEWR	-	T20161007-06_ITMSms2cid	66.319
[2]	Prot17
[2]	Prot17																					580.618	0	-	GDILHVINASDDEWR	GDILHVINASDDEWR	-	T20161007-04_ITMSms2cid	66.055	41.6	6.2e-10
[2]	Prot17
[2]	Prot17
[2]	Prot17
[2]	Prot17
[2]	Prot17
[2]	Prot17
[2]	Prot17
[2]	Prot17
[2]	Prot17
[2]	Prot17
[2]	Prot17											870.421	0	-	GDILHVINASDDEWR	GDILHVINASDDEWR	-	T20161007-03_ITMSms2cid	67.418	26.7	1.5e-09
[2]	Prot17
[2]	Prot17
[2]	Prot17
[2]	Prot17
[2]	Prot17
[2]	Prot17
[2]	Prot17
[2]	Prot17
[2]	Prot17
[2]	Prot17																																									580.616	0	-	GDILHVINASDDEWR	GDILHVINASDDEWR	-	T20161007-06_ITMSms2cid	67.175
[2]	Prot17
[2]	Prot17
[2]	Prot17
[2]	Prot17
[2]	Prot17
[2]	Prot17	870.423	0	-	GDILHVINASDDEWR	GDILHVINASDDEWR	-	T20161007-02_ITMSms2cid	64.829	32.5	3.9e-09
[2]	Prot17
[2]	Prot17
[2]	Prot17	870.421	0	-	GDILHVINASDDEWR	GDILHVINASDDEWR	-	T20161007-02_ITMSms2cid	67.212	28.5	4.3e-09
[2]	Prot17
[2]	Prot17
[2]	Prot17
[2]	Prot17
[2]	Prot17
[2]	Prot17	784.402	0	#NAME?	ILHVINASDDEWR	ILHVINASDDEWR	-	T20161007-02_ITMSms2cid	58.069	35.3	5.7e-09
[2]	Prot17
[2]	Prot17
[2]	Prot17
[2]	Prot17
[2]	Prot17																																									580.617	0	-	GDILHVINASDDEWR	GDILHVINASDDEWR	-	T20161007-06_ITMSms2cid	66.097
[2]	Prot17
[2]	Prot17
[2]	Prot17																															580.614	0	-	GDILHVINASDDEWR	GDILHVINASDDEWR	-	T20161007-05_ITMSms2cid	65.756	35.7	7.4e-09
[2]	Prot17
[2]	Prot17
[2]	Prot17											580.617	0	-	GDILHVINASDDEWR	GDILHVINASDDEWR	-	T20161007-03_ITMSms2cid	67.184	35.6	9e-09
[2]	Prot17											580.617	0	-	GDILHVINASDDEWR	GDILHVINASDDEWR	-	T20161007-03_ITMSms2cid	67.184	35.6	9e-09
[2]	Prot17
[2]	Prot17
[2]	Prot17
[2]	Prot17
[2]	Prot17
[2]	Prot17
[2]	Prot17
[2]	Prot17																																									580.618	0	-	GDILHVINASDDEWR	GDILHVINASDDEWR	-	T20161007-06_ITMSms2cid	66.829
[2]	Prot17
[2]	Prot17
[2]	Prot17																															580.619	0	-	GDILHVINASDDEWR	GDILHVINASDDEWR	-	T20161007-05_ITMSms2cid	66.149	41.5	1.2e-08
[2]	Prot17																															870.424	0	-	GDILHVINASDDEWR	GDILHVINASDDEWR	-	T20161007-05_ITMSms2cid	66.948	26.3	1.3e-08
[2]	Prot17
[2]	Prot17
[2]	Prot17
[2]	Prot17
[2]	Prot17
[2]	Prot17
[2]	Prot17
[2]	Prot17
[2]	Prot17																																									580.618	0	-	GDILHVINASDDEWR	GDILHVINASDDEWR	-	T20161007-06_ITMSms2cid	65.727
[2]	Prot17
[2]	Prot17
[2]	Prot17
[2]	Prot17
[2]	Prot17
[2]	Prot17
[2]	Prot17
[2]	Prot17
[2]	Prot17
[2]	Prot17	580.618	0	-	GDILHVINASDDEWR	GDILHVINASDDEWR	-	T20161007-02_ITMSms2cid	66.792	41.4	1.9e-08
[2]	Prot17
[2]	Prot17
[2]	Prot17
[2]	Prot17
[2]	Prot17
[2]	Prot17
[2]	Prot17
[2]	Prot17
[2]	Prot17
[2]	Prot17											784.402	0	#NAME?	ILHVINASDDEWR	ILHVINASDDEWR	-	T20161007-03_ITMSms2cid	57.784	31.9	2.4e-08
[2]	Prot17
[2]	Prot17
[2]	Prot17																					634.809	0	-	GDILHVINASDD	GDILHVINASDD	EWR-	T20161007-04_ITMSms2cid	62.471	25.2	2.5e-08
[2]	Prot17
[2]	Prot17
[2]	Prot17
[2]	Prot17																																									577.296	0	-	GDILHVINASD	GDILHVINASD	DEWR-	T20161007-06_ITMSms2cid	62.084
[2]	Prot17																																									577.296	0	-	GDILHVINASD	GDILHVINASD	DEWR-	T20161007-06_ITMSms2cid	62.084
[2]	Prot17
[2]	Prot17
[2]	Prot17
[2]	Prot17											580.617	0	-	GDILHVINASDDEWR	GDILHVINASDDEWR	-	T20161007-03_ITMSms2cid	67.886	33	3.1e-08
[2]	Prot17
[2]	Prot17
[2]	Prot17
[2]	Prot17
[2]	Prot17																																									580.617	0	-	GDILHVINASDDEWR	GDILHVINASDDEWR	-	T20161007-06_ITMSms2cid	66.46
[2]	Prot17
[2]	Prot17
[2]	Prot17
[2]	Prot17
[2]	Prot17											878.423	0	-	GDILHVINASDDEWR	GDILHVINASDDEW(Oxidation)R	-	T20161007-03_ITMSms2cid	64.878	29.6	3.5e-08
[2]	Prot17
[2]	Prot17
[2]	Prot17
[2]	Prot17
[2]	Prot17
[2]	Prot17											496.707	0	#NAME?	NASDDEWR	NASDDEWR	-	T20161007-03_ITMSms2cid	31.559	29.5	3.9e-08
[2]	Prot17
[2]	Prot17
[2]	Prot17											870.419	0	-	GDILHVINASDDEWR	GDILHVINASDDEWR	-	T20161007-03_ITMSms2cid	66.311	30	4e-08
[2]	Prot17																					580.617	0	-	GDILHVINASDDEWR	GDILHVINASDDEWR	-	T20161007-04_ITMSms2cid	66.433	39.1	4.1e-08
[2]	Prot17																					580.618	0	-	GDILHVINASDDEWR	GDILHVINASDDEWR	-	T20161007-04_ITMSms2cid	67.162	37	4.1e-08
[2]	Prot17
[2]	Prot17
[2]	Prot17
[2]	Prot17																					577.296	0	-	GDILHVINASD	GDILHVINASD	DEWR-	T20161007-04_ITMSms2cid	62.319	28.3	4.6e-08
[2]	Prot17
[2]	Prot17
[2]	Prot17																															634.809	0	-	GDILHVINASDD	GDILHVINASDD	EWR-	T20161007-05_ITMSms2cid	62.559	26.2	5e-08
[2]	Prot17	870.422	0	-	GDILHVINASDDEWR	GDILHVINASDDEWR	-	T20161007-02_ITMSms2cid	67.786	25.9	5.1e-08
[2]	Prot17
[2]	Prot17											496.707	0	#NAME?	NASDDEWR	NASDDEWR	-	T20161007-03_ITMSms2cid	31.899	31	5.2e-08
[2]	Prot17
[2]	Prot17
[2]	Prot17
[2]	Prot17
[2]	Prot17																					580.616	0	-	GDILHVINASDDEWR	GDILHVINASDDEWR	-	T20161007-04_ITMSms2cid	67.499	34.3	5.6e-08
[2]	Prot17
[2]	Prot17
[2]	Prot17
[2]	Prot17
[2]	Prot17
[2]	Prot17
[2]	Prot17
[2]	Prot17
[2]	Prot17
[2]	Prot17
[2]	Prot17
[2]	Prot17																																									634.808	0	-	GDILHVINASDD	GDILHVINASDD	EWR-	T20161007-06_ITMSms2cid	62.255
[2]	Prot17
[2]	Prot17
[2]	Prot17
[2]	Prot17											580.616	0	-	GDILHVINASDDEWR	GDILHVINASDDEWR	-	T20161007-03_ITMSms2cid	66.446	40.5	7.3e-08
[2]	Prot17											585.947	0	-	GDILHVINASDDEWR	GDILHVINASDDEW(Oxidation)R	-	T20161007-03_ITMSms2cid	60.96	33	7.7e-08
[2]	Prot17											634.809	0	-	GDILHVINASDD	GDILHVINASDD	EWR-	T20161007-03_ITMSms2cid	62.832	21.8	7.7e-08
[2]	Prot17
[2]	Prot17
[2]	Prot17
[2]	Prot17
[2]	Prot17
[2]	Prot17
[2]	Prot17
[2]	Prot17
[2]	Prot17
[2]	Prot17
[2]	Prot17
[2]	Prot17
[2]	Prot17											580.617	0	-	GDILHVINASDDEWR	GDILHVINASDDEWR	-	T20161007-03_ITMSms2cid	66.811	37.5	9.4e-08
[2]	Prot17
[2]	Prot17
[2]	Prot17
[2]	Prot17
[2]	Prot17
[2]	Prot17											580.617	0	-	GDILHVINASDDEWR	GDILHVINASDDEWR	-	T20161007-03_ITMSms2cid	64.582	37.6	9.9e-08
[2]	Prot17																															580.618	0	-	GDILHVINASDDEWR	GDILHVINASDDEWR	-	T20161007-05_ITMSms2cid	67.22	34.2	1e-07
[2]	Prot17
[2]	Prot17
[2]	Prot17
[2]	Prot17
[2]	Prot17
[2]	Prot17																					580.617	0	-	GDILHVINASDDEWR	GDILHVINASDDEWR	-	T20161007-04_ITMSms2cid	66.793	34.2	1.2e-07
[2]	Prot17
[2]	Prot17
[2]	Prot17
[2]	Prot17
[2]	Prot17
[2]	Prot17
[2]	Prot17
[2]	Prot17
[2]	Prot17
[2]	Prot17
[2]	Prot17
[2]	Prot17
[2]	Prot17
[2]	Prot17	580.614	0	-	GDILHVINASDDEWR	GDILHVINASDDEWR	-	T20161007-02_ITMSms2cid	66.439	38.9	1.4e-07
[2]	Prot17																					699.33	0	-	GDILHVINASDDE	GDILHVINASDDE	WR-	T20161007-04_ITMSms2cid	62.912	24.9	1.4e-07
[2]	Prot17
[2]	Prot17
[2]	Prot17
[2]	Prot17
[2]	Prot17																					580.617	0	-	GDILHVINASDDEWR	GDILHVINASDDEWR	-	T20161007-04_ITMSms2cid	64.066	33.7	1.4e-07
[2]	Prot17
[2]	Prot17
[2]	Prot17
[2]	Prot17
[2]	Prot17
[2]	Prot17
[2]	Prot17
[2]	Prot17
[2]	Prot17
[2]	Prot17
[2]	Prot17
[2]	Prot17																					580.616	0	-	GDILHVINASDDEWR	GDILHVINASDDEWR	-	T20161007-04_ITMSms2cid	67.852	33.8	1.7e-07
[2]	Prot17
[2]	Prot17
[2]	Prot17
[2]	Prot17
[2]	Prot17
[2]	Prot17
[2]	Prot17
[2]	Prot17	580.617	0	-	GDILHVINASDDEWR	GDILHVINASDDEWR	-	T20161007-02_ITMSms2cid	64.707	33.5	1.8e-07
[2]	Prot17
[2]	Prot17
[2]	Prot17
[2]	Prot17
[2]	Prot17
[2]	Prot17	580.618	0	-	GDILHVINASDDEWR	GDILHVINASDDEWR	-	T20161007-02_ITMSms2cid	67.876	32.5	1.9e-07
[2]	Prot17
[2]	Prot17
[2]	Prot17
[2]	Prot17
[2]	Prot17
[2]	Prot17
[2]	Prot17											496.707	0	#NAME?	NASDDEWR	NASDDEWR	-	T20161007-03_ITMSms2cid	31.204	21.7	2.5e-07
[2]	Prot17
[2]	Prot17
[2]	Prot17
[2]	Prot17
[2]	Prot17
[2]	Prot17
[2]	Prot17
[2]	Prot17
[2]	Prot17
[2]	Prot17
[2]	Prot17											870.426	0	-	GDILHVINASDDEWR	GDILHVINASDDEWR	-	T20161007-03_ITMSms2cid	64.774	22.7	2.9e-07
[2]	Prot17
[2]	Prot17																																									553.249	0	#NAME?	INASDDEWR	INASDDEWR	-	T20161007-06_ITMSms2cid	45.946
[2]	Prot17
[2]	Prot17
[2]	Prot17
[2]	Prot17																															580.616	0	-	GDILHVINASDDEWR	GDILHVINASDDEWR	-	T20161007-05_ITMSms2cid	66.522	33.1	3.3e-07
[2]	Prot17
[2]	Prot17
[2]	Prot17																																									870.422	0	-	GDILHVINASDDEWR	GDILHVINASDDEWR	-	T20161007-06_ITMSms2cid	66.962
[2]	Prot17
[2]	Prot17
[2]	Prot17	580.617	0	-	GDILHVINASDDEWR	GDILHVINASDDEWR	-	T20161007-02_ITMSms2cid	68.217	29.5	3.5e-07
[2]	Prot17																															580.616	0	-	GDILHVINASDDEWR	GDILHVINASDDEWR	-	T20161007-05_ITMSms2cid	67.573	32.5	3.5e-07
[2]	Prot17
[2]	Prot17
[2]	Prot17
[2]	Prot17
[2]	Prot17
[2]	Prot17
[2]	Prot17
[2]	Prot17
[2]	Prot17
[2]	Prot17
[2]	Prot17
[2]	Prot17
[2]	Prot17											580.617	0	-	GDILHVINASDDEWR	GDILHVINASDDEWR	-	T20161007-03_ITMSms2cid	68.243	33.1	4.1e-07
[2]	Prot17
[2]	Prot17
[2]	Prot17
[2]	Prot17
[2]	Prot17
[2]	Prot17
[2]	Prot17
[2]	Prot17																															602.787	0	#NAME?	VINASDDEWR	VINASDDEWR	-	T20161007-05_ITMSms2cid	49.416	21.2	4.8e-07
[2]	Prot17
[2]	Prot17
[2]	Prot17
[2]	Prot17
[2]	Prot17
[2]	Prot17											699.33	0	-	GDILHVINASDDE	GDILHVINASDDE	WR-	T20161007-03_ITMSms2cid	63.47	22.3	5e-07
[2]	Prot17
[2]	Prot17
[2]	Prot17
[2]	Prot17
[2]	Prot17
[2]	Prot17
[2]	Prot17
[2]	Prot17
[2]	Prot17
[2]	Prot17
[2]	Prot17
[2]	Prot17
[2]	Prot17
[2]	Prot17
[2]	Prot17
[2]	Prot17
[2]	Prot17
[2]	Prot17
[2]	Prot17
[2]	Prot17
[2]	Prot17																															580.617	0	-	GDILHVINASDDEWR	GDILHVINASDDEWR	-	T20161007-05_ITMSms2cid	64.082	34.1	6.8e-07
[2]	Prot17
[2]	Prot17
[2]	Prot17
[2]	Prot17
[2]	Prot17																					580.614	0	-	GDILHVINASDDEWR	GDILHVINASDDEWR	-	T20161007-04_ITMSms2cid	65.692	30.3	7.1e-07
[2]	Prot17
[2]	Prot17
[2]	Prot17
[2]	Prot17
[2]	Prot17											580.616	0	-	GDILHVINASDDEWR	GDILHVINASDDEWR	-	T20161007-03_ITMSms2cid	66.094	29.2	7.5e-07
[2]	Prot17
[2]	Prot17
[2]	Prot17
[2]	Prot17
[2]	Prot17
[2]	Prot17
[2]	Prot17
[2]	Prot17
[2]	Prot17	523.267	0	#NAME?	ILHVINASDDEWR	ILHVINASDDEWR	-	T20161007-02_ITMSms2cid	58.25	29	8.4e-07
[2]	Prot17
[2]	Prot17
[2]	Prot17
[2]	Prot17
[2]	Prot17
[2]	Prot17
[2]	Prot17
[2]	Prot17
[2]	Prot17
[2]	Prot17
[2]	Prot17																															580.617	0	-	GDILHVINASDDEWR	GDILHVINASDDEWR	-	T20161007-05_ITMSms2cid	66.872	30.4	9.6e-07
[2]	Prot17
[2]	Prot17
[2]	Prot17																															580.616	0	-	GDILHVINASDDEWR	GDILHVINASDDEWR	-	T20161007-05_ITMSms2cid	67.909	29.1	9.8e-07
[2]	Prot17
[2]	Prot17
[2]	Prot17
[2]	Prot17
[2]	Prot17
[2]	Prot17																																									523.267	0	#NAME?	ILHVINASDDEWR	ILHVINASDDEWR	-	T20161007-06_ITMSms2cid	56.893
[2]	Prot17
[2]	Prot17
[2]	Prot17																																									580.616	0	-	GDILHVINASDDEWR	GDILHVINASDDEWR	-	T20161007-06_ITMSms2cid	64.081
[2]	Prot17
[2]	Prot17
[2]	Prot17																																									699.331	0	-	GDILHVINASDDE	GDILHVINASDDE	WR-	T20161007-06_ITMSms2cid	62.617
[2]	Prot17
[2]	Prot17
[2]	Prot17
[2]	Prot17
[2]	Prot17																															553.249	0	#NAME?	INASDDEWR	INASDDEWR	-	T20161007-05_ITMSms2cid	46.004	24.5	1.1e-06
[2]	Prot17																																									580.615	0	-	GDILHVINASDDEWR	GDILHVINASDDEWR	-	T20161007-06_ITMSms2cid	65.389
[2]	Prot17
[2]	Prot17
[2]	Prot17																																									476.267	0	-	GDILHVINA	GDILHVINA	SDDEWR-	T20161007-06_ITMSms2cid	61.834
[2]	Prot17
[2]	Prot17
[2]	Prot17
[2]	Prot17
[2]	Prot17
[2]	Prot17
[2]	Prot17
[2]	Prot17
[2]	Prot17
[2]	Prot17
[2]	Prot17
[2]	Prot17
[2]	Prot17
[2]	Prot17
[2]	Prot17
[2]	Prot17																															585.947	0	-	GDILHVINASDDEWR	GDILHVINASDDEW(Oxidation)R	-	T20161007-05_ITMSms2cid	63.582	29.9	1.3e-06
[2]	Prot17
[2]	Prot17
[2]	Prot17
[2]	Prot17																															699.332	0	-	GDILHVINASDDE	GDILHVINASDDE	WR-	T20161007-05_ITMSms2cid	62.984	21	1.4e-06
[2]	Prot17
[2]	Prot17
[2]	Prot17
[2]	Prot17
[2]	Prot17
[2]	Prot17																					585.947	0	-	GDILHVINASDDEWR	GDILHVINASDDEW(Oxidation)R	-	T20161007-04_ITMSms2cid	64.319	28.2	1.4e-06
[2]	Prot17																															585.947	0	-	GDILHVINASDDEWR	GDILHVINASDDEW(Oxidation)R	-	T20161007-05_ITMSms2cid	64.409	30.9	1.4e-06
[2]	Prot17
[2]	Prot17
[2]	Prot17	580.617	0	-	GDILHVINASDDEWR	GDILHVINASDDEWR	-	T20161007-02_ITMSms2cid	67.537	32.1	1.5e-06
[2]	Prot17
[2]	Prot17
[2]	Prot17
[2]	Prot17
[2]	Prot17
[2]	Prot17
[2]	Prot17
[2]	Prot17											580.619	0	-	GDILHVINASDDEWR	GDILHVINASDDEWR	-	T20161007-03_ITMSms2cid	67.533	29.4	1.6e-06
[2]	Prot17
[2]	Prot17
[2]	Prot17
[2]	Prot17
[2]	Prot17
[2]	Prot17
[2]	Prot17
[2]	Prot17
[2]	Prot17
[2]	Prot17
[2]	Prot17
[2]	Prot17
[2]	Prot17
[2]	Prot17
[2]	Prot17
[2]	Prot17																															577.296	0	-	GDILHVINASD	GDILHVINASD	DEWR-	T20161007-05_ITMSms2cid	62.418	23.5	1.8e-06
[2]	Prot17
[2]	Prot17											634.808	0	-	GDILHVINASDD	GDILHVINASDD	EWR-	T20161007-03_ITMSms2cid	63.184	20	1.8e-06
[2]	Prot17
[2]	Prot17
[2]	Prot17
[2]	Prot17																															404.167	0	DILHVINA	SDDEWR	SDDEWR	-	T20161007-05_ITMSms2cid	27.725	20.6	1.9e-06
[2]	Prot17
[2]	Prot17
[2]	Prot17
[2]	Prot17
[2]	Prot17
[2]	Prot17
[2]	Prot17
[2]	Prot17
[2]	Prot17
[2]	Prot17
[2]	Prot17
[2]	Prot17
[2]	Prot17
[2]	Prot17
[2]	Prot17
[2]	Prot17
[2]	Prot17
[2]	Prot17
[2]	Prot17
[2]	Prot17
[2]	Prot17
[2]	Prot17											585.948	0	-	GDILHVINASDDEWR	GDILHVINASDDEW(Oxidation)R	-	T20161007-03_ITMSms2cid	64.323	28.5	2.3e-06
[2]	Prot17
[2]	Prot17
[2]	Prot17
[2]	Prot17
[2]	Prot17
[2]	Prot17
[2]	Prot17
[2]	Prot17
[2]	Prot17	699.329	0	-	GDILHVINASDDE	GDILHVINASDDE	WR-	T20161007-02_ITMSms2cid	63.651	18.3	2.5e-06
[2]	Prot17
[2]	Prot17
[2]	Prot17
[2]	Prot17																															580.619	0	-	GDILHVINASDDEWR	GDILHVINASDDEWR	-	T20161007-05_ITMSms2cid	73.096	21.6	2.6e-06
[2]	Prot17
[2]	Prot17
[2]	Prot17
[2]	Prot17																																									404.167	0	DILHVINA	SDDEWR	SDDEWR	-	T20161007-06_ITMSms2cid	27.518
[2]	Prot17											496.707	0	#NAME?	NASDDEWR	NASDDEWR	-	T20161007-03_ITMSms2cid	30.863	16.7	2.7e-06
[2]	Prot17
[2]	Prot17
[2]	Prot17
[2]	Prot17											476.266	0	-	GDILHVINA	GDILHVINA	SDDEWR-	T20161007-03_ITMSms2cid	62.606	20.2	2.8e-06
[2]	Prot17
[2]	Prot17
[2]	Prot17
[2]	Prot17
[2]	Prot17
[2]	Prot17
[2]	Prot17
[2]	Prot17
[2]	Prot17
[2]	Prot17
[2]	Prot17											580.616	0	-	GDILHVINASDDEWR	GDILHVINASDDEWR	-	T20161007-03_ITMSms2cid	69.287	22.9	2.9e-06
[2]	Prot17
[2]	Prot17																															404.167	0	DILHVINA	SDDEWR	SDDEWR	-	T20161007-05_ITMSms2cid	27.377	18.5	3e-06
[2]	Prot17
[2]	Prot17
[2]	Prot17																																									580.616	0	-	GDILHVINASDDEWR	GDILHVINASDDEWR	-	T20161007-06_ITMSms2cid	67.525
[2]	Prot17																																									580.616	0	-	GDILHVINASDDEWR	GDILHVINASDDEWR	-	T20161007-06_ITMSms2cid	67.525
[2]	Prot17																																									585.947	0	-	GDILHVINASDDEWR	GDILHVINASDDEW(Oxidation)R	-	T20161007-06_ITMSms2cid	64.021
[2]	Prot17
[2]	Prot17
[2]	Prot17
[2]	Prot17
[2]	Prot17
[2]	Prot17
[2]	Prot17
[2]	Prot17
[2]	Prot17
[2]	Prot17											585.947	0	-	GDILHVINASDDEWR	GDILHVINASDDEW(Oxidation)R	-	T20161007-03_ITMSms2cid	64.999	30.9	3.4e-06
[2]	Prot17
[2]	Prot17
[2]	Prot17
[2]	Prot17																															404.166	0	DILHVINA	SDDEWR	SDDEWR	-	T20161007-05_ITMSms2cid	28.063	16.6	3.6e-06
[2]	Prot17
[2]	Prot17	580.616	0	-	GDILHVINASDDEWR	GDILHVINASDDEWR	-	T20161007-02_ITMSms2cid	69.271	27.2	3.6e-06
[2]	Prot17
[2]	Prot17
[2]	Prot17
[2]	Prot17
[2]	Prot17																																									404.167	0	DILHVINA	SDDEWR	SDDEWR	-	T20161007-06_ITMSms2cid	26.837
[2]	Prot17
[2]	Prot17
[2]	Prot17
[2]	Prot17
[2]	Prot17
[2]	Prot17
[2]	Prot17
[2]	Prot17
[2]	Prot17
[2]	Prot17
[2]	Prot17
[2]	Prot17
[2]	Prot17
[2]	Prot17
[2]	Prot17
[2]	Prot17
[2]	Prot17
[2]	Prot17	580.617	0	-	GDILHVINASDDEWR	GDILHVINASDDEWR	-	T20161007-02_ITMSms2cid	67.189	27.6	4.1e-06
[2]	Prot17
[2]	Prot17
[2]	Prot17
[2]	Prot17
[2]	Prot17
[2]	Prot17
[2]	Prot17
[2]	Prot17
[2]	Prot17
[2]	Prot17
[2]	Prot17
[2]	Prot17
[2]	Prot17
[2]	Prot17
[2]	Prot17
[2]	Prot17
[2]	Prot17	580.619	0	-	GDILHVINASDDEWR	GDILHVINASDDEWR	-	T20161007-02_ITMSms2cid	72.771	22.7	4.7e-06
[2]	Prot17
[2]	Prot17
[2]	Prot17
[2]	Prot17
[2]	Prot17
[2]	Prot17
[2]	Prot17
[2]	Prot17
[2]	Prot17
[2]	Prot17
[2]	Prot17
[2]	Prot17
[2]	Prot17
[2]	Prot17
[2]	Prot17																															523.267	0	#NAME?	ILHVINASDDEWR	ILHVINASDDEWR	-	T20161007-05_ITMSms2cid	57.106	22.9	5.3e-06
[2]	Prot17
[2]	Prot17
[2]	Prot17
[2]	Prot17
[2]	Prot17
[2]	Prot17
[2]	Prot17
[2]	Prot17																					404.167	0	DILHVINA	SDDEWR	SDDEWR	-	T20161007-04_ITMSms2cid	27.882	19.6	5.6e-06
[2]	Prot17											523.267	0	#NAME?	ILHVINASDDEWR	ILHVINASDDEWR	-	T20161007-03_ITMSms2cid	57.592	25.2	5.6e-06
[2]	Prot17
[2]	Prot17
[2]	Prot17
[2]	Prot17
[2]	Prot17
[2]	Prot17
[2]	Prot17	634.808	0	-	GDILHVINASDD	GDILHVINASDD	EWR-	T20161007-02_ITMSms2cid	63.447	16.5	5.9e-06
[2]	Prot17
[2]	Prot17	585.948	0	-	GDILHVINASDDEWR	GDILHVINASDDEW(Oxidation)R	-	T20161007-02_ITMSms2cid	64.493	27.7	6.1e-06
[2]	Prot17
[2]	Prot17
[2]	Prot17
[2]	Prot17
[2]	Prot17
[2]	Prot17
[2]	Prot17
[2]	Prot17
[2]	Prot17
[2]	Prot17																																									404.167	0	DILHVINA	SDDEWR	SDDEWR	-	T20161007-06_ITMSms2cid	27.868
[2]	Prot17
[2]	Prot17
[2]	Prot17
[2]	Prot17
[2]	Prot17
[2]	Prot17
[2]	Prot17	634.809	0	-	GDILHVINASDD	GDILHVINASDD	EWR-	T20161007-02_ITMSms2cid	63.084	17.1	6.8e-06
[2]	Prot17	523.267	0	#NAME?	ILHVINASDDEWR	ILHVINASDDEWR	-	T20161007-02_ITMSms2cid	57.911	23.5	6.8e-06
[2]	Prot17
[2]	Prot17											383.726	0	-	GDILHVI	GDILHVI	NASDDEWR	T20161007-03_ITMSms2cid	62.81	20.5	6.9e-06
[2]	Prot17
[2]	Prot17											585.947	0	-	GDILHVINASDDEWR	GDILHVINASDDEW(Oxidation)R	-	T20161007-03_ITMSms2cid	63.966	23.6	7.1e-06
[2]	Prot17
[2]	Prot17
[2]	Prot17
[2]	Prot17
[2]	Prot17
[2]	Prot17
[2]	Prot17
[2]	Prot17
[2]	Prot17
[2]	Prot17											404.167	0	DILHVINA	SDDEWR	SDDEWR	-	T20161007-03_ITMSms2cid	28.749	16.5	7.6e-06
[2]	Prot17
[2]	Prot17
[2]	Prot17
[2]	Prot17
[2]	Prot17																															404.167	0	DILHVINA	SDDEWR	SDDEWR	-	T20161007-05_ITMSms2cid	27.036	19	7.7e-06
[2]	Prot17																																									496.709	0	#NAME?	NASDDEWR	NASDDEWR	-	T20161007-06_ITMSms2cid	29.453
[2]	Prot17
[2]	Prot17																																									404.167	0	DILHVINA	SDDEWR	SDDEWR	-	T20161007-06_ITMSms2cid	27.179
[2]	Prot17
[2]	Prot17
[2]	Prot17
[2]	Prot17
[2]	Prot17																																									585.947	0	-	GDILHVINASDDEWR	GDILHVINASDDEW(Oxidation)R	-	T20161007-06_ITMSms2cid	63.551
[2]	Prot17
[2]	Prot17
[2]	Prot17
[2]	Prot17
[2]	Prot17
[2]	Prot17
[2]	Prot17
[2]	Prot17
[2]	Prot17
[2]	Prot17
[2]	Prot17
[2]	Prot17
[2]	Prot17
[2]	Prot17
[2]	Prot17
[2]	Prot17																					561.608	0	#NAME?	DILHVINASDDEWR	DILHVINASDDEWR	-	T20161007-04_ITMSms2cid	68.697	19.8	9.2e-06
[2]	Prot17
[2]	Prot17
[2]	Prot17
[2]	Prot17
[2]	Prot17
[2]	Prot17
[2]	Prot17
[2]	Prot17
[2]	Prot17
[2]	Prot17
[2]	Prot17
[2]	Prot17											523.268	0	#NAME?	ILHVINASDDEWR	ILHVINASDDEWR	-	T20161007-03_ITMSms2cid	57.919	22.4	1e-05
[2]	Prot17
[2]	Prot17
[2]	Prot17																					523.267	0	#NAME?	ILHVINASDDEWR	ILHVINASDDEWR	-	T20161007-04_ITMSms2cid	57.5	22	1e-05
[2]	Prot17
[2]	Prot17																															585.948	0	-	GDILHVINASDDEWR	GDILHVINASDDEW(Oxidation)R	-	T20161007-05_ITMSms2cid	60.6	25	1.1e-05
[2]	Prot17																																									496.707	0	#NAME?	NASDDEWR	NASDDEWR	-	T20161007-06_ITMSms2cid	30.176
[2]	Prot17
[2]	Prot17																					602.786	0	#NAME?	VINASDDEWR	VINASDDEWR	-	T20161007-04_ITMSms2cid	49.496	15.3	1.1e-05
[2]	Prot17
[2]	Prot17
[2]	Prot17
[2]	Prot17
[2]	Prot17
[2]	Prot17
[2]	Prot17
[2]	Prot17	580.617	0	-	GDILHVINASDDEWR	GDILHVINASDDEWR	-	T20161007-02_ITMSms2cid	68.557	23.8	1.1e-05
[2]	Prot17
[2]	Prot17
[2]	Prot17
[2]	Prot17
[2]	Prot17
[2]	Prot17
[2]	Prot17
[2]	Prot17
[2]	Prot17
[2]	Prot17
[2]	Prot17
[2]	Prot17
[2]	Prot17
[2]	Prot17																															561.609	0	#NAME?	DILHVINASDDEWR	DILHVINASDDEWR	-	T20161007-05_ITMSms2cid	68.713	19.9	1.2e-05
[2]	Prot17
[2]	Prot17
[2]	Prot17
[2]	Prot17
[2]	Prot17
[2]	Prot17
[2]	Prot17
[2]	Prot17
[2]	Prot17
[2]	Prot17
[2]	Prot17
[2]	Prot17
[2]	Prot17
[2]	Prot17	585.946	0	-	GDILHVINASDDEWR	GDILHVINASDDEW(Oxidation)R	-	T20161007-02_ITMSms2cid	61.226	24.1	1.4e-05
[2]	Prot17
[2]	Prot17											561.61	0	#NAME?	DILHVINASDDEWR	DILHVINASDDEWR	-	T20161007-03_ITMSms2cid	69.233	24	1.4e-05
[2]	Prot17
[2]	Prot17
[2]	Prot17	585.947	0	-	GDILHVINASDDEWR	GDILHVINASDDEW(Oxidation)R	-	T20161007-02_ITMSms2cid	64.957	26.9	1.5e-05
[2]	Prot17
[2]	Prot17
[2]	Prot17
[2]	Prot17
[2]	Prot17																																									585.947	0	-	GDILHVINASDDEWR	GDILHVINASDDEW(Oxidation)R	-	T20161007-06_ITMSms2cid	63.21
[2]	Prot17
[2]	Prot17
[2]	Prot17
[2]	Prot17
[2]	Prot17
[2]	Prot17																															383.726	0	-	GDILHVI	GDILHVI	NASDDEWR	T20161007-05_ITMSms2cid	62.423	16.8	1.6e-05
[2]	Prot17
[2]	Prot17
[2]	Prot17
[2]	Prot17
[2]	Prot17																					585.947	0	-	GDILHVINASDDEWR	GDILHVINASDDEW(Oxidation)R	-	T20161007-04_ITMSms2cid	63.543	22.9	1.6e-05
[2]	Prot17
[2]	Prot17
[2]	Prot17
[2]	Prot17
[2]	Prot17
[2]	Prot17																																									580.617	0	-	GDILHVINASDDEWR	GDILHVINASDDEWR	-	T20161007-06_ITMSms2cid	63.702
[2]	Prot17
[2]	Prot17
[2]	Prot17
[2]	Prot17
[2]	Prot17
[2]	Prot17
[2]	Prot17
[2]	Prot17
[2]	Prot17
[2]	Prot17
[2]	Prot17
[2]	Prot17
[truncated: 34,544 more rows]
[truncated: 255 more columns]

## Sheet: Peptide Report 2
Search Name:	T20161007-02/T20161007-02_PA28_0015
Search Name:	T20161007-03/T20161007-03_PA28_2880
Search Name:	T20161009-01/T20161009-01_i20S-3-1_0015
Search Name:	T20161009-02/T20161009-02_i20S-3-1_0030
Search Name:	T20161009-03/T20161009-03_i20S-3-1_0060
Search Name:	T20161009-04/T20161009-04_i20S-3-1_0120
Search Name:	T20161009-05/T20161009-05_i20S-3-1_0240
Search Name:	T20161009-06/T20161009-06_i20S-3-1_1440
Search Name:	T20161009-07/T20161009-07_i20S-3-1_2880
Search Name:	T20161009-09/T20161009-09_i20S-3-2_0015
Search Name:	T20161009-10/T20161009-10_i20S-3-2_0030
Search Name:	T20161009-11/T20161009-11_i20S-3-2_0060
Search Name:	T20161009-12/T20161009-12_i20S-3-2_0120
Search Name:	T20161009-13/T20161009-13_i20S-3-2_0240
Search Name:	T20161009-14/T20161009-14_i20S-3-2_1440
Search Name:	T20161009-15/T20161009-15_i20S-3-2_2880
Search Name:	T20161009-17/T20161009-17_c20S-3-1_0015
Search Name:	T20161009-18/T20161009-18_c20S-3-1_0030
Search Name:	T20161009-19/T20161009-19_c20S-3-1_0060
Search Name:	T20161009-20/T20161009-20_c20S-3-1_0120
Search Name:	T20161009-21/T20161009-21_c20S-3-1_0240
Search Name:	T20161009-22/T20161009-22_c20S-3-1_1440
Search Name:	T20161009-23/T20161009-23_c20S-3-1_2880
Search Name:	T20161009-25/T20161009-25_c20S-3-2_0015
Search Name:	T20161009-26/T20161009-26_c20S-3-2_0030
Search Name:	T20161009-27/T20161009-27_c20S-3-2_0060
Search Name:	T20161009-28/T20161009-28_c20S-3-2_0120
Search Name:	T20161009-29/T20161009-29_c20S-3-2_0240
Search Name:	T20161009-30/T20161009-30_c20S-3-2_1440
Search Name:	T20161009-31/T20161009-31_c20S-3-2_2880
		T20161007-02/T20161007-02_PA28_0015										T20161007-03/T20161007-03_PA28_2880										T20161009-01/T20161009-01_i20S-3-1_0015										T20161009-02/T20161009-02_i20S-3-1_0030										T20161009-03/T20161009-03_i20S-3-1_0060
	Acc #	m/z	Intensity	Prev AA	DB Peptide	Peptide	Next AA	Fraction	RT	Score	Expect	m/z	Intensity	Prev AA	DB Peptide	Peptide	Next AA	Fraction	RT	Score	Expect	m/z	Intensity	Prev AA	DB Peptide	Peptide	Next AA	Fraction	RT	Score	Expect	m/z	Intensity	Prev AA	DB Peptide	Peptide	Next AA	Fraction	RT	Score	Expect	m/z	Intensity	Prev AA	DB Peptide	Peptide	Next AA	Fraction	RT
[1]	Prot4
[1]	Prot4
[1]	Prot4
[1]	Prot4	833.885	0	-	DDSKLEYNVDAANGR	DDSKLEYNVDAANGR	-	T20161007-02_ITMSms2cid	49.308	47.5	1.2e-11
[1]	Prot4
[1]	Prot4
[1]	Prot4
[1]	Prot4
[1]	Prot4
[1]	Prot4
[1]	Prot4																															718.86	0	#NAME?	SKLEYNVDAANGR	SKLEYNVDAANGR	-	T20161009-02_ITMSms2cid	41.232	46.1	2.5e-11
[1]	Prot4																																									776.373	0	#NAME?	DSKLEYNVDAANGR	DSKLEYNVDAANGR	-	T20161009-03_ITMSms2cid	46.511
[1]	Prot4
[1]	Prot4																															833.887	0	-	DDSKLEYNVDAANGR	DDSKLEYNVDAANGR	-	T20161009-02_ITMSms2cid	48.741	42.8	3.2e-11
[1]	Prot4
[1]	Prot4
[1]	Prot4	833.888	0	-	DDSKLEYNVDAANGR	DDSKLEYNVDAANGR	-	T20161007-02_ITMSms2cid	48.929	44.3	4.2e-11
[1]	Prot4																					833.887	0	-	DDSKLEYNVDAANGR	DDSKLEYNVDAANGR	-	T20161009-01_ITMSms2cid	48.653	43.7	4.3e-11
[1]	Prot4
[1]	Prot4
[1]	Prot4
[1]	Prot4
[1]	Prot4
[1]	Prot4
[1]	Prot4
[1]	Prot4
[1]	Prot4
[1]	Prot4
[1]	Prot4
[1]	Prot4
[1]	Prot4
[1]	Prot4
[1]	Prot4
[1]	Prot4
[1]	Prot4
[1]	Prot4
[1]	Prot4																															833.888	0	-	DDSKLEYNVDAANGR	DDSKLEYNVDAANGR	-	T20161009-02_ITMSms2cid	48.396	43.7	6.8e-11
[1]	Prot4											833.886	0	-	DDSKLEYNVDAANGR	DDSKLEYNVDAANGR	-	T20161007-03_ITMSms2cid	48.897	43.9	6.8e-11
[1]	Prot4
[1]	Prot4
[1]	Prot4
[1]	Prot4
[1]	Prot4																					833.888	0	-	DDSKLEYNVDAANGR	DDSKLEYNVDAANGR	-	T20161009-01_ITMSms2cid	48.312	45	7.7e-11
[1]	Prot4																					833.888	0	-	DDSKLEYNVDAANGR	DDSKLEYNVDAANGR	-	T20161009-01_ITMSms2cid	48.312	45	7.7e-11
[1]	Prot4
[1]	Prot4
[1]	Prot4																															776.374	0	#NAME?	DSKLEYNVDAANGR	DSKLEYNVDAANGR	-	T20161009-02_ITMSms2cid	46.976	39.9	8.5e-11
[1]	Prot4
[1]	Prot4											833.887	0	-	DDSKLEYNVDAANGR	DDSKLEYNVDAANGR	-	T20161007-03_ITMSms2cid	48.54	39.5	8.9e-11
[1]	Prot4											776.374	0	#NAME?	DSKLEYNVDAANGR	DSKLEYNVDAANGR	-	T20161007-03_ITMSms2cid	47.197	41.7	9e-11
[1]	Prot4
[1]	Prot4
[1]	Prot4	776.374	0	#NAME?	DSKLEYNVDAANGR	DSKLEYNVDAANGR	-	T20161007-02_ITMSms2cid	47.624	37.1	1e-10
[1]	Prot4
[1]	Prot4
[1]	Prot4																																									833.888	0	-	DDSKLEYNVDAANGR	DDSKLEYNVDAANGR	-	T20161009-03_ITMSms2cid	48.616
[1]	Prot4
[1]	Prot4
[1]	Prot4
[1]	Prot4
[1]	Prot4
[1]	Prot4
[1]	Prot4																																									776.374	0	#NAME?	DSKLEYNVDAANGR	DSKLEYNVDAANGR	-	T20161009-03_ITMSms2cid	46.84
[1]	Prot4
[1]	Prot4
[1]	Prot4	776.376	0	#NAME?	DSKLEYNVDAANGR	DSKLEYNVDAANGR	-	T20161007-02_ITMSms2cid	47.252	36.4	1.2e-10
[1]	Prot4
[1]	Prot4
[1]	Prot4
[1]	Prot4
[1]	Prot4																																									718.86	0	#NAME?	SKLEYNVDAANGR	SKLEYNVDAANGR	-	T20161009-03_ITMSms2cid	41.215
[1]	Prot4
[1]	Prot4
[1]	Prot4
[1]	Prot4
[1]	Prot4
[1]	Prot4
[1]	Prot4
[1]	Prot4
[1]	Prot4
[1]	Prot4
[1]	Prot4
[1]	Prot4
[1]	Prot4
[1]	Prot4
[1]	Prot4	718.861	0	#NAME?	SKLEYNVDAANGR	SKLEYNVDAANGR	-	T20161007-02_ITMSms2cid	42.684	44	2.9e-10
[1]	Prot4
[1]	Prot4																																									833.888	0	-	DDSKLEYNVDAANGR	DDSKLEYNVDAANGR	-	T20161009-03_ITMSms2cid	48.265
[1]	Prot4
[1]	Prot4											718.861	0	#NAME?	SKLEYNVDAANGR	SKLEYNVDAANGR	-	T20161007-03_ITMSms2cid	42.396	47.7	3.3e-10
[1]	Prot4
[1]	Prot4
[1]	Prot4
[1]	Prot4
[1]	Prot4
[1]	Prot4
[1]	Prot4	833.889	0	-	DDSKLEYNVDAANGR	DDSKLEYNVDAANGR	-	T20161007-02_ITMSms2cid	49.7	35.9	4.5e-10
[1]	Prot4
[1]	Prot4
[1]	Prot4
[1]	Prot4
[1]	Prot4
[1]	Prot4
[1]	Prot4																															833.887	0	-	DDSKLEYNVDAANGR	DDSKLEYNVDAANGR	-	T20161009-02_ITMSms2cid	49.97	37	5.2e-10
[1]	Prot4
[1]	Prot4
[1]	Prot4
[1]	Prot4
[1]	Prot4
[1]	Prot4
[1]	Prot4
[1]	Prot4
[1]	Prot4
[1]	Prot4
[1]	Prot4
[1]	Prot4																					776.375	0	#NAME?	DSKLEYNVDAANGR	DSKLEYNVDAANGR	-	T20161009-01_ITMSms2cid	46.54	38.3	6.5e-10
[1]	Prot4																															833.889	0	-	DDSKLEYNVDAANGR	DDSKLEYNVDAANGR	-	T20161009-02_ITMSms2cid	49.444	34.4	6.6e-10
[1]	Prot4											727.325	0	-	DDSKLEYNVDAAN	DDSKLEYNVDAAN	GR-	T20161007-03_ITMSms2cid	52.889	33.8	6.7e-10
[1]	Prot4
[1]	Prot4
[1]	Prot4
[1]	Prot4
[1]	Prot4																					833.889	0	-	DDSKLEYNVDAANGR	DDSKLEYNVDAANGR	-	T20161009-01_ITMSms2cid	49.044	35.8	7.4e-10
[1]	Prot4
[1]	Prot4
[1]	Prot4
[1]	Prot4
[1]	Prot4
[1]	Prot4
[1]	Prot4
[1]	Prot4
[1]	Prot4
[1]	Prot4
[1]	Prot4
[1]	Prot4																																									833.887	0	-	DDSKLEYNVDAANGR	DDSKLEYNVDAANGR	-	T20161009-03_ITMSms2cid	49.818
[1]	Prot4																																									833.887	0	-	DDSKLEYNVDAANGR	DDSKLEYNVDAANGR	-	T20161009-03_ITMSms2cid	49.818
[1]	Prot4
[1]	Prot4
[1]	Prot4
[1]	Prot4
[1]	Prot4
[1]	Prot4
[1]	Prot4
[1]	Prot4
[1]	Prot4																					718.86	0	#NAME?	SKLEYNVDAANGR	SKLEYNVDAANGR	-	T20161009-01_ITMSms2cid	41.052	41.7	1.1e-09
[1]	Prot4
[1]	Prot4
[1]	Prot4
[1]	Prot4																																									833.888	0	-	DDSKLEYNVDAANGR	DDSKLEYNVDAANGR	-	T20161009-03_ITMSms2cid	49.403
[1]	Prot4
[1]	Prot4
[1]	Prot4
[1]	Prot4
[1]	Prot4
[1]	Prot4
[1]	Prot4	833.889	0	-	DDSKLEYNVDAANGR	DDSKLEYNVDAANGR	-	T20161007-02_ITMSms2cid	48.448	29.5	1.5e-09
[1]	Prot4	833.889	0	-	DDSKLEYNVDAANGR	DDSKLEYNVDAANGR	-	T20161007-02_ITMSms2cid	48.448	29.5	1.5e-09
[1]	Prot4
[1]	Prot4																					611.297	0	#NAME?	LEYNVDAANGR	LEYNVDAANGR	-	T20161009-01_ITMSms2cid	47.014	32.5	1.5e-09
[1]	Prot4
[1]	Prot4
[1]	Prot4
[1]	Prot4
[1]	Prot4
[1]	Prot4
[1]	Prot4
[1]	Prot4																																									833.887	0	-	DDSKLEYNVDAANGR	DDSKLEYNVDAANGR	-	T20161009-03_ITMSms2cid	47.763
[1]	Prot4
[1]	Prot4
[1]	Prot4
[1]	Prot4																															833.888	0	-	DDSKLEYNVDAANGR	DDSKLEYNVDAANGR	-	T20161009-02_ITMSms2cid	49.092	36.4	1.9e-09
[1]	Prot4																															776.375	0	#NAME?	DSKLEYNVDAANGR	DSKLEYNVDAANGR	-	T20161009-02_ITMSms2cid	46.634	38.3	2e-09
[1]	Prot4
[1]	Prot4											776.375	0	#NAME?	DSKLEYNVDAANGR	DSKLEYNVDAANGR	-	T20161007-03_ITMSms2cid	46.832	34.8	2.1e-09											517.918	0	#NAME?	DSKLEYNVDAANGR	DSKLEYNVDAANGR	-	T20161009-02_ITMSms2cid	46.832	41.2	8.4e-08
[1]	Prot4											776.375	0	#NAME?	DSKLEYNVDAANGR	DSKLEYNVDAANGR	-	T20161007-03_ITMSms2cid	46.832	34.8	2.1e-09											517.918	0	#NAME?	DSKLEYNVDAANGR	DSKLEYNVDAANGR	-	T20161009-02_ITMSms2cid	46.832	41.2	8.4e-08
[1]	Prot4
[1]	Prot4
[1]	Prot4
[1]	Prot4
[1]	Prot4
[1]	Prot4
[1]	Prot4
[1]	Prot4											833.887	0	-	DDSKLEYNVDAANGR	DDSKLEYNVDAANGR	-	T20161007-03_ITMSms2cid	48.062	33.5	2.8e-09
[1]	Prot4
[1]	Prot4
[1]	Prot4
[1]	Prot4
[1]	Prot4
[1]	Prot4
[1]	Prot4
[1]	Prot4																															833.889	0	-	DDSKLEYNVDAANGR	DDSKLEYNVDAANGR	-	T20161009-02_ITMSms2cid	47.873	36	3e-09
[1]	Prot4
[1]	Prot4
[1]	Prot4
[1]	Prot4																																									727.325	0	-	DDSKLEYNVDAAN	DDSKLEYNVDAAN	GR-	T20161009-03_ITMSms2cid	52.842
[1]	Prot4
[1]	Prot4
[1]	Prot4	718.861	0	#NAME?	SKLEYNVDAANGR	SKLEYNVDAANGR	-	T20161007-02_ITMSms2cid	42.356	33.3	3.3e-09
[1]	Prot4
[1]	Prot4
[1]	Prot4
[1]	Prot4
[1]	Prot4
[1]	Prot4																					718.859	0	#NAME?	SKLEYNVDAANGR	SKLEYNVDAANGR	-	T20161009-01_ITMSms2cid	40.709	35.1	3.9e-09
[1]	Prot4
[1]	Prot4
[1]	Prot4
[1]	Prot4																															554.755	0	#NAME?	EYNVDAANGR	EYNVDAANGR	-	T20161009-02_ITMSms2cid	31.81	32	4.1e-09
[1]	Prot4
[1]	Prot4
[1]	Prot4
[1]	Prot4
[1]	Prot4
[1]	Prot4
[1]	Prot4
[1]	Prot4	727.325	0	-	DDSKLEYNVDAAN	DDSKLEYNVDAAN	GR-	T20161007-02_ITMSms2cid	53.214	33	4.6e-09
[1]	Prot4
[1]	Prot4
[1]	Prot4																																									718.861	0	#NAME?	SKLEYNVDAANGR	SKLEYNVDAANGR	-	T20161009-03_ITMSms2cid	41.569
[1]	Prot4
[1]	Prot4
[1]	Prot4
[1]	Prot4																					833.886	0	-	DDSKLEYNVDAANGR	DDSKLEYNVDAANGR	-	T20161009-01_ITMSms2cid	47.912	29.5	6.1e-09
[1]	Prot4
[1]	Prot4
[1]	Prot4
[1]	Prot4
[1]	Prot4
[1]	Prot4
[1]	Prot4
[1]	Prot4
[1]	Prot4
[1]	Prot4																																									554.754	0	#NAME?	EYNVDAANGR	EYNVDAANGR	-	T20161009-03_ITMSms2cid	31.74
[1]	Prot4
[1]	Prot4
[1]	Prot4
[1]	Prot4
[1]	Prot4
[1]	Prot4
[1]	Prot4
[1]	Prot4
[1]	Prot4
[1]	Prot4
[1]	Prot4
[1]	Prot4
[1]	Prot4
[1]	Prot4
[1]	Prot4
[1]	Prot4																					727.327	0	-	DDSKLEYNVDAAN	DDSKLEYNVDAAN	GR-	T20161009-01_ITMSms2cid	52.62	30.3	9.2e-09
[1]	Prot4
[1]	Prot4
[1]	Prot4
[1]	Prot4
[1]	Prot4																					833.886	0	-	DDSKLEYNVDAANGR	DDSKLEYNVDAANGR	-	T20161009-01_ITMSms2cid	49.9	34.2	9.8e-09
[1]	Prot4																																									718.859	0	#NAME?	SKLEYNVDAANGR	SKLEYNVDAANGR	-	T20161009-03_ITMSms2cid	40.88
[1]	Prot4
[1]	Prot4
[1]	Prot4
[1]	Prot4
[1]	Prot4
[1]	Prot4																					727.323	0	-	DDSKLEYNVDAAN	DDSKLEYNVDAAN	GR-	T20161009-01_ITMSms2cid	52.956	32.2	1.1e-08
[1]	Prot4
[1]	Prot4
[1]	Prot4
[1]	Prot4
[1]	Prot4
[1]	Prot4
[1]	Prot4
[1]	Prot4
[1]	Prot4
[1]	Prot4
[1]	Prot4																					776.374	0	#NAME?	DSKLEYNVDAANGR	DSKLEYNVDAANGR	-	T20161009-01_ITMSms2cid	46.898	29.9	1.3e-08
[1]	Prot4
[1]	Prot4
[1]	Prot4
[1]	Prot4
[1]	Prot4
[1]	Prot4
[1]	Prot4
[1]	Prot4
[1]	Prot4																															727.325	0	-	DDSKLEYNVDAAN	DDSKLEYNVDAAN	GR-	T20161009-02_ITMSms2cid	52.996	32.8	1.4e-08
[1]	Prot4
[1]	Prot4
[1]	Prot4											833.889	0	-	DDSKLEYNVDAANGR	DDSKLEYNVDAANGR	-	T20161007-03_ITMSms2cid	49.271	27	1.5e-08
[1]	Prot4											833.889	0	-	DDSKLEYNVDAANGR	DDSKLEYNVDAANGR	-	T20161007-03_ITMSms2cid	49.271	27	1.5e-08
[1]	Prot4
[1]	Prot4
[1]	Prot4
[1]	Prot4
[1]	Prot4
[1]	Prot4																															669.812	0	#NAME?	DSKLEYNVDAAN	DSKLEYNVDAAN	GR-	T20161009-02_ITMSms2cid	50.94	31.6	1.5e-08
[1]	Prot4
[1]	Prot4
[1]	Prot4
[1]	Prot4											556.261	0	-	DDSKLEYNVDAANGR	DDSKLEYNVDAANGR	-	T20161007-03_ITMSms2cid	48.861	37.9	1.6e-08
[1]	Prot4
[1]	Prot4																					718.861	0	#NAME?	SKLEYNVDAANGR	SKLEYNVDAANGR	-	T20161009-01_ITMSms2cid	41.398	34.6	1.6e-08
[1]	Prot4
[1]	Prot4
[1]	Prot4
[1]	Prot4
[1]	Prot4																					517.918	0	#NAME?	DSKLEYNVDAANGR	DSKLEYNVDAANGR	-	T20161009-01_ITMSms2cid	46.705	44	1.8e-08
[1]	Prot4
[1]	Prot4
[1]	Prot4
[1]	Prot4
[1]	Prot4	669.812	0	#NAME?	DSKLEYNVDAAN	DSKLEYNVDAAN	GR-	T20161007-02_ITMSms2cid	51.283	29.4	1.8e-08
[1]	Prot4																					612.299	0	#NAME?	SKLEYNVDAAN	SKLEYNVDAAN	GR-	T20161009-01_ITMSms2cid	45.859	33.9	1.9e-08
[1]	Prot4
[1]	Prot4
[1]	Prot4
[1]	Prot4
[1]	Prot4
[1]	Prot4
[1]	Prot4
[1]	Prot4
[1]	Prot4																																									833.888	0	-	DDSKLEYNVDAANGR	DDSKLEYNVDAANGR	-	T20161009-03_ITMSms2cid	48.995
[1]	Prot4
[1]	Prot4
[1]	Prot4
[1]	Prot4
[1]	Prot4																															612.299	0	#NAME?	SKLEYNVDAAN	SKLEYNVDAAN	GR-	T20161009-02_ITMSms2cid	45.987	29.8	2.1e-08
[1]	Prot4
[1]	Prot4
[1]	Prot4
[1]	Prot4
[1]	Prot4																					556.262	0	-	DDSKLEYNVDAANGR	DDSKLEYNVDAANGR	-	T20161009-01_ITMSms2cid	48.701	40	2.2e-08
[1]	Prot4																															556.262	0	-	DDSKLEYNVDAANGR	DDSKLEYNVDAANGR	-	T20161009-02_ITMSms2cid	48.737	40.8	2.2e-08
[1]	Prot4
[1]	Prot4
[1]	Prot4																															727.327	0	-	DDSKLEYNVDAAN	DDSKLEYNVDAAN	GR-	T20161009-02_ITMSms2cid	52.673	32.5	2.3e-08
[1]	Prot4
[1]	Prot4	833.891	0	-	DDSKLEYNVDAANGR	DDSKLEYNVDAANGR	-	T20161007-02_ITMSms2cid	50.056	28.1	2.4e-08
[1]	Prot4
[1]	Prot4
[1]	Prot4
[1]	Prot4
[1]	Prot4
[1]	Prot4
[1]	Prot4
[1]	Prot4
[1]	Prot4
[1]	Prot4											556.26	0	-	DDSKLEYNVDAANGR	DDSKLEYNVDAANGR	-	T20161007-03_ITMSms2cid	48.485	36.4	2.6e-08
[1]	Prot4
[1]	Prot4
[1]	Prot4
[1]	Prot4
[1]	Prot4
[1]	Prot4											612.299	0	#NAME?	SKLEYNVDAAN	SKLEYNVDAAN	GR-	T20161007-03_ITMSms2cid	46.42	30.9	2.8e-08
[1]	Prot4
[1]	Prot4
[1]	Prot4
[1]	Prot4
[1]	Prot4
[1]	Prot4
[1]	Prot4
[1]	Prot4
[1]	Prot4
[1]	Prot4																																									556.263	0	-	DDSKLEYNVDAANGR	DDSKLEYNVDAANGR	-	T20161009-03_ITMSms2cid	48.569
[1]	Prot4
[1]	Prot4
[1]	Prot4
[1]	Prot4
[1]	Prot4
[1]	Prot4
[1]	Prot4
[1]	Prot4
[1]	Prot4
[1]	Prot4
[1]	Prot4
[1]	Prot4
[1]	Prot4
[1]	Prot4
[1]	Prot4																															556.26	0	-	DDSKLEYNVDAANGR	DDSKLEYNVDAANGR	-	T20161009-02_ITMSms2cid	49.074	36.1	3.3e-08
[1]	Prot4
[1]	Prot4
[1]	Prot4
[1]	Prot4
[1]	Prot4
[1]	Prot4
[1]	Prot4
[1]	Prot4
[1]	Prot4
[1]	Prot4
[1]	Prot4
[1]	Prot4
[1]	Prot4																																									727.326	0	-	DDSKLEYNVDAAN	DDSKLEYNVDAAN	GR-	T20161009-03_ITMSms2cid	52.502
[1]	Prot4
[1]	Prot4
[1]	Prot4
[1]	Prot4
[1]	Prot4
[1]	Prot4																																									556.261	0	-	DDSKLEYNVDAANGR	DDSKLEYNVDAANGR	-	T20161009-03_ITMSms2cid	48.946
[1]	Prot4
[1]	Prot4
[1]	Prot4
[1]	Prot4
[1]	Prot4
[1]	Prot4
[1]	Prot4
[1]	Prot4
[1]	Prot4
[1]	Prot4
[1]	Prot4
[1]	Prot4
[1]	Prot4	833.888	0	-	DDSKLEYNVDAANGR	DDSKLEYNVDAANGR	-	T20161007-02_ITMSms2cid	50.42	26.9	4.7e-08
[1]	Prot4
[1]	Prot4
[1]	Prot4
[1]	Prot4
[1]	Prot4
[1]	Prot4
[1]	Prot4
[1]	Prot4
[1]	Prot4
[1]	Prot4
[1]	Prot4
[1]	Prot4																																									556.259	0	-	DDSKLEYNVDAANGR	DDSKLEYNVDAANGR	-	T20161009-03_ITMSms2cid	47.66
[1]	Prot4																																									556.259	0	-	DDSKLEYNVDAANGR	DDSKLEYNVDAANGR	-	T20161009-03_ITMSms2cid	47.66
[1]	Prot4
[1]	Prot4
[1]	Prot4
[1]	Prot4
[1]	Prot4
[1]	Prot4
[1]	Prot4																															611.296	0	#NAME?	LEYNVDAANGR	LEYNVDAANGR	-	T20161009-02_ITMSms2cid	47.086	28.2	5.7e-08
[1]	Prot4
[1]	Prot4											556.26	0	-	DDSKLEYNVDAANGR	DDSKLEYNVDAANGR	-	T20161007-03_ITMSms2cid	49.22	36.7	5.8e-08
[1]	Prot4
[1]	Prot4
[1]	Prot4
[1]	Prot4
[1]	Prot4
[1]	Prot4																																									517.918	0	#NAME?	DSKLEYNVDAANGR	DSKLEYNVDAANGR	-	T20161009-03_ITMSms2cid	46.745
[1]	Prot4
[1]	Prot4
[1]	Prot4
[1]	Prot4
[1]	Prot4
[1]	Prot4
[1]	Prot4	556.262	0	-	DDSKLEYNVDAANGR	DDSKLEYNVDAANGR	-	T20161007-02_ITMSms2cid	49.259	37.2	6.5e-08
[1]	Prot4
[1]	Prot4
[1]	Prot4																															556.261	0	-	DDSKLEYNVDAANGR	DDSKLEYNVDAANGR	-	T20161009-02_ITMSms2cid	49.415	35.9	6.6e-08
[1]	Prot4																					556.262	0	-	DDSKLEYNVDAANGR	DDSKLEYNVDAANGR	-	T20161009-01_ITMSms2cid	49.083	37.4	6.7e-08
[1]	Prot4
[1]	Prot4
[1]	Prot4
[1]	Prot4
[1]	Prot4
[1]	Prot4
[1]	Prot4
[1]	Prot4
[1]	Prot4
[1]	Prot4
[1]	Prot4
[1]	Prot4
[1]	Prot4
[1]	Prot4
[1]	Prot4
[1]	Prot4
[1]	Prot4
[1]	Prot4
[1]	Prot4																																									554.756	0	#NAME?	EYNVDAANGR	EYNVDAANGR	-	T20161009-03_ITMSms2cid	31.396
[1]	Prot4
[1]	Prot4
[1]	Prot4
[1]	Prot4
[1]	Prot4
[1]	Prot4
[1]	Prot4
[1]	Prot4
[1]	Prot4
[1]	Prot4
[1]	Prot4
[1]	Prot4																																									556.26	0	-	DDSKLEYNVDAANGR	DDSKLEYNVDAANGR	-	T20161009-03_ITMSms2cid	49.667
[1]	Prot4
[1]	Prot4
[1]	Prot4
[1]	Prot4
[1]	Prot4
[1]	Prot4
[1]	Prot4	517.918	0	#NAME?	DSKLEYNVDAANGR	DSKLEYNVDAANGR	-	T20161007-02_ITMSms2cid	47.613	36.2	9.8e-08
[1]	Prot4
[1]	Prot4
[1]	Prot4
[1]	Prot4
[1]	Prot4																																									556.261	0	-	DDSKLEYNVDAANGR	DDSKLEYNVDAANGR	-	T20161009-03_ITMSms2cid	48.217
[1]	Prot4
[1]	Prot4
[1]	Prot4																					669.813	0	#NAME?	DSKLEYNVDAAN	DSKLEYNVDAAN	GR-	T20161009-01_ITMSms2cid	50.86	28.5	1.1e-07
[1]	Prot4
[1]	Prot4
[1]	Prot4
[1]	Prot4
[1]	Prot4
[1]	Prot4
[1]	Prot4
[1]	Prot4
[1]	Prot4
[1]	Prot4
[1]	Prot4
[1]	Prot4
[1]	Prot4
[1]	Prot4
[1]	Prot4
[1]	Prot4
[1]	Prot4
[1]	Prot4
[1]	Prot4
[1]	Prot4
[1]	Prot4
[1]	Prot4
[1]	Prot4																																									599.267	0	-	DDSKLEYNVD	DDSKLEYNVD	AANGR-	T20161009-03_ITMSms2cid	50.791
[1]	Prot4
[1]	Prot4
[1]	Prot4
[1]	Prot4																																									556.26	0	-	DDSKLEYNVDAANGR	DDSKLEYNVDAANGR	-	T20161009-03_ITMSms2cid	49.301
[1]	Prot4
[1]	Prot4
[1]	Prot4
[1]	Prot4
[1]	Prot4
[1]	Prot4
[1]	Prot4
[1]	Prot4
[1]	Prot4
[1]	Prot4
[1]	Prot4
[1]	Prot4
[1]	Prot4
[1]	Prot4
[1]	Prot4
[1]	Prot4
[1]	Prot4
[1]	Prot4
[1]	Prot4
[1]	Prot4																															718.86	0	#NAME?	SKLEYNVDAANGR	SKLEYNVDAANGR	-	T20161009-02_ITMSms2cid	41.588	31	1.8e-07
[1]	Prot4
[1]	Prot4
[1]	Prot4																															718.861	0	#NAME?	SKLEYNVDAANGR	SKLEYNVDAANGR	-	T20161009-02_ITMSms2cid	40.885	25.5	1.8e-07
[1]	Prot4
[1]	Prot4																																									479.575	0	#NAME?	SKLEYNVDAANGR	SKLEYNVDAANGR	-	T20161009-03_ITMSms2cid	41.563
[1]	Prot4
[1]	Prot4
[1]	Prot4
[1]	Prot4
[1]	Prot4
[1]	Prot4
[1]	Prot4
[1]	Prot4
[1]	Prot4											517.918	0	#NAME?	DSKLEYNVDAANGR	DSKLEYNVDAANGR	-	T20161007-03_ITMSms2cid	47.185	34	1.9e-07
[1]	Prot4
[1]	Prot4
[1]	Prot4
[1]	Prot4																															599.267	0	-	DDSKLEYNVD	DDSKLEYNVD	AANGR-	T20161009-02_ITMSms2cid	50.961	25.5	2.1e-07
[1]	Prot4
[1]	Prot4
[1]	Prot4
[1]	Prot4
[1]	Prot4
[1]	Prot4
[1]	Prot4
[1]	Prot4
[1]	Prot4											612.79	0	#NAME?	DSKLEYNVDAA	DSKLEYNVDAA	NGR-	T20161007-03_ITMSms2cid	52.739	25.6	2.2e-07
[1]	Prot4
[1]	Prot4
[1]	Prot4
[1]	Prot4
[1]	Prot4
[1]	Prot4
[1]	Prot4
[1]	Prot4
[1]	Prot4																					670.305	0	-	DDSKLEYNVDAA	DDSKLEYNVDAA	NGR-	T20161009-01_ITMSms2cid	54.359	27	2.5e-07
[1]	Prot4
[1]	Prot4
[1]	Prot4
[1]	Prot4
[1]	Prot4											556.261	0	-	DDSKLEYNVDAANGR	DDSKLEYNVDAANGR	-	T20161007-03_ITMSms2cid	49.56	27.5	2.7e-07
[1]	Prot4
[1]	Prot4
[1]	Prot4
[1]	Prot4
[1]	Prot4
[1]	Prot4
[1]	Prot4	556.26	0	-	DDSKLEYNVDAANGR	DDSKLEYNVDAANGR	-	T20161007-02_ITMSms2cid	48.879	33.8	2.9e-07
[1]	Prot4
[1]	Prot4																															556.26	0	-	DDSKLEYNVDAANGR	DDSKLEYNVDAANGR	-	T20161009-02_ITMSms2cid	49.776	31.2	2.9e-07
[1]	Prot4
[1]	Prot4
[1]	Prot4
[1]	Prot4
[1]	Prot4
[1]	Prot4
[1]	Prot4
[1]	Prot4
[1]	Prot4
[1]	Prot4	556.26	0	-	DDSKLEYNVDAANGR	DDSKLEYNVDAANGR	-	T20161007-02_ITMSms2cid	48.518	33.1	3e-07
[1]	Prot4																															554.755	0	#NAME?	EYNVDAANGR	EYNVDAANGR	-	T20161009-02_ITMSms2cid	31.472	19.3	3.1e-07
[1]	Prot4
[1]	Prot4
[1]	Prot4
[1]	Prot4
[1]	Prot4
[1]	Prot4
[1]	Prot4											669.813	0	#NAME?	DSKLEYNVDAAN	DSKLEYNVDAAN	GR-	T20161007-03_ITMSms2cid	50.977	26.1	3.2e-07
[1]	Prot4
[1]	Prot4
[1]	Prot4	599.267	0	-	DDSKLEYNVD	DDSKLEYNVD	AANGR-	T20161007-02_ITMSms2cid	51.41	26.2	3.4e-07
[1]	Prot4	599.267	0	-	DDSKLEYNVD	DDSKLEYNVD	AANGR-	T20161007-02_ITMSms2cid	51.41	26.2	3.4e-07
[1]	Prot4
[1]	Prot4
[1]	Prot4																					556.261	0	-	DDSKLEYNVDAANGR	DDSKLEYNVDAANGR	-	T20161009-01_ITMSms2cid	48.296	34.9	3.4e-07
[1]	Prot4
[1]	Prot4
[1]	Prot4
[1]	Prot4											611.298	0	#NAME?	LEYNVDAANGR	LEYNVDAANGR	-	T20161007-03_ITMSms2cid	47.35	23.9	3.5e-07
[1]	Prot4
[1]	Prot4	556.26	0	-	DDSKLEYNVDAANGR	DDSKLEYNVDAANGR	-	T20161007-02_ITMSms2cid	50.365	31.9	3.6e-07
[1]	Prot4
[1]	Prot4
[1]	Prot4
[1]	Prot4											670.304	0	-	DDSKLEYNVDAA	DDSKLEYNVDAA	NGR-	T20161007-03_ITMSms2cid	54.348	26.2	3.7e-07
[1]	Prot4																																									669.812	0	#NAME?	DSKLEYNVDAAN	DSKLEYNVDAAN	GR-	T20161009-03_ITMSms2cid	50.844
[1]	Prot4											718.861	0	#NAME?	SKLEYNVDAANGR	SKLEYNVDAANGR	-	T20161007-03_ITMSms2cid	42.052	26.4	3.7e-07
[1]	Prot4																															556.26	0	-	DDSKLEYNVDAANGR	DDSKLEYNVDAANGR	-	T20161009-02_ITMSms2cid	47.812	31.7	3.7e-07
[1]	Prot4
[1]	Prot4
[1]	Prot4																																									611.297	0	#NAME?	LEYNVDAANGR	LEYNVDAANGR	-	T20161009-03_ITMSms2cid	46.948
[1]	Prot4
[1]	Prot4
[1]	Prot4
[1]	Prot4
[1]	Prot4
[1]	Prot4																																									670.305	0	-	DDSKLEYNVDAA	DDSKLEYNVDAA	NGR-	T20161009-03_ITMSms2cid	54.229
[1]	Prot4
[1]	Prot4
[1]	Prot4
[1]	Prot4
[1]	Prot4
[1]	Prot4
[1]	Prot4
[1]	Prot4
[1]	Prot4
[1]	Prot4
[1]	Prot4
[1]	Prot4	556.261	0	-	DDSKLEYNVDAANGR	DDSKLEYNVDAANGR	-	T20161007-02_ITMSms2cid	49.99	34	4.5e-07
[1]	Prot4
[1]	Prot4	556.26	0	-	DDSKLEYNVDAANGR	DDSKLEYNVDAANGR	-	T20161007-02_ITMSms2cid	49.637	33.8	4.6e-07
[1]	Prot4	611.297	0	#NAME?	LEYNVDAANGR	LEYNVDAANGR	-	T20161007-02_ITMSms2cid	47.718	24.6	4.6e-07
[1]	Prot4
[1]	Prot4
[1]	Prot4
[1]	Prot4
[1]	Prot4
[1]	Prot4
[1]	Prot4											479.576	0	#NAME?	SKLEYNVDAANGR	SKLEYNVDAANGR	-	T20161007-03_ITMSms2cid	42.246	37.4	4.7e-07
[1]	Prot4											599.267	0	-	DDSKLEYNVD	DDSKLEYNVD	AANGR-	T20161007-03_ITMSms2cid	51.085	27.9	4.7e-07
[1]	Prot4
[1]	Prot4
[1]	Prot4
[1]	Prot4
[1]	Prot4
[1]	Prot4											670.304	0	-	DDSKLEYNVDAA	DDSKLEYNVDAA	NGR-	T20161007-03_ITMSms2cid	54.692	26.7	5.1e-07
[1]	Prot4
[1]	Prot4
[1]	Prot4
[1]	Prot4																															479.576	0	#NAME?	SKLEYNVDAANGR	SKLEYNVDAANGR	-	T20161009-02_ITMSms2cid	41.051	33.1	5.3e-07
[1]	Prot4
[1]	Prot4
[1]	Prot4
[1]	Prot4
[1]	Prot4
[1]	Prot4
[1]	Prot4
[1]	Prot4
[1]	Prot4
[1]	Prot4
[1]	Prot4
[1]	Prot4
[1]	Prot4																																									479.575	0	#NAME?	SKLEYNVDAANGR	SKLEYNVDAANGR	-	T20161009-03_ITMSms2cid	41.21
[1]	Prot4
[1]	Prot4
[1]	Prot4
[1]	Prot4
[1]	Prot4
[1]	Prot4
[1]	Prot4
[1]	Prot4
[1]	Prot4
[1]	Prot4
[1]	Prot4
[1]	Prot4
[1]	Prot4
[1]	Prot4
[1]	Prot4
[1]	Prot4
[1]	Prot4
[1]	Prot4
[1]	Prot4
[1]	Prot4
[1]	Prot4
[1]	Prot4
[1]	Prot4
[1]	Prot4
[1]	Prot4
[1]	Prot4
[1]	Prot4
[1]	Prot4
[1]	Prot4
[1]	Prot4
[1]	Prot4
[1]	Prot4
[1]	Prot4
[1]	Prot4
[1]	Prot4
[1]	Prot4
[1]	Prot4											556.259	0	-	DDSKLEYNVDAANGR	DDSKLEYNVDAANGR	-	T20161007-03_ITMSms2cid	48.097	27	7.5e-07
[1]	Prot4
[1]	Prot4
[1]	Prot4
[1]	Prot4
[1]	Prot4
[1]	Prot4
[1]	Prot4
[1]	Prot4
[1]	Prot4
[1]	Prot4
[1]	Prot4
[1]	Prot4
[1]	Prot4
[1]	Prot4
[1]	Prot4
[1]	Prot4
[1]	Prot4
[1]	Prot4
[1]	Prot4																															556.261	0	-	DDSKLEYNVDAANGR	DDSKLEYNVDAANGR	-	T20161009-02_ITMSms2cid	48.343	29.3	8.6e-07
[1]	Prot4
[1]	Prot4	755.839	0	-	DDSKLEYNVDAANG	DDSKLEYNVDAANG	R-	T20161007-02_ITMSms2cid	53.519	24.1	8.7e-07
[1]	Prot4																															670.305	0	-	DDSKLEYNVDAA	DDSKLEYNVDAA	NGR-	T20161009-02_ITMSms2cid	54.416	22.2	8.7e-07
[1]	Prot4											833.888	0	-	DDSKLEYNVDAANGR	DDSKLEYNVDAANGR	-	T20161007-03_ITMSms2cid	49.633	19.5	8.7e-07
[1]	Prot4																					479.575	0	#NAME?	SKLEYNVDAANGR	SKLEYNVDAANGR	-	T20161009-01_ITMSms2cid	41.047	35.5	8.8e-07
[1]	Prot4
[1]	Prot4
[1]	Prot4
[1]	Prot4
[1]	Prot4
[1]	Prot4
[1]	Prot4																															479.575	0	#NAME?	SKLEYNVDAANGR	SKLEYNVDAANGR	-	T20161009-02_ITMSms2cid	41.423	35.3	9.7e-07
[1]	Prot4
[1]	Prot4
[1]	Prot4
[1]	Prot4
[1]	Prot4
[1]	Prot4
[1]	Prot4
[1]	Prot4
[1]	Prot4
[1]	Prot4
[1]	Prot4
[1]	Prot4
[1]	Prot4
[1]	Prot4
[1]	Prot4
[1]	Prot4
[1]	Prot4
[1]	Prot4
[1]	Prot4
[1]	Prot4
[1]	Prot4
[1]	Prot4	479.576	0	#NAME?	SKLEYNVDAANGR	SKLEYNVDAANGR	-	T20161007-02_ITMSms2cid	42.598	35.1	1.2e-06
[1]	Prot4
[1]	Prot4																																									612.299	0	#NAME?	SKLEYNVDAAN	SKLEYNVDAAN	GR-	T20161009-03_ITMSms2cid	45.838
[1]	Prot4
[1]	Prot4
[1]	Prot4
[1]	Prot4
[1]	Prot4
[1]	Prot4
[1]	Prot4
[1]	Prot4
[1]	Prot4
[1]	Prot4
[1]	Prot4
[1]	Prot4
[1]	Prot4
[1]	Prot4
[1]	Prot4
[1]	Prot4
[1]	Prot4
[1]	Prot4
[1]	Prot4
[1]	Prot4
[1]	Prot4
[1]	Prot4
[1]	Prot4
[1]	Prot4																															755.836	0	-	DDSKLEYNVDAANG	DDSKLEYNVDAANG	R-	T20161009-02_ITMSms2cid	53.273	23.3	1.5e-06
[1]	Prot4
[1]	Prot4
[1]	Prot4
[1]	Prot4																					556.259	0	-	DDSKLEYNVDAANGR	DDSKLEYNVDAANGR	-	T20161009-01_ITMSms2cid	47.727	27.1	1.6e-06
[1]	Prot4
[1]	Prot4
[1]	Prot4
[1]	Prot4
[1]	Prot4																					599.268	0	-	DDSKLEYNVD	DDSKLEYNVD	AANGR-	T20161009-01_ITMSms2cid	50.945	23.5	1.7e-06
[1]	Prot4											727.326	0	-	DDSKLEYNVDAAN	DDSKLEYNVDAAN	GR-	T20161007-03_ITMSms2cid	54.816	19.5	1.8e-06
[1]	Prot4
[1]	Prot4
[1]	Prot4
[1]	Prot4
[1]	Prot4
[1]	Prot4
[1]	Prot4
[1]	Prot4
[1]	Prot4
[1]	Prot4
[1]	Prot4
[1]	Prot4
[1]	Prot4
[1]	Prot4
[1]	Prot4
[1]	Prot4
[1]	Prot4
[1]	Prot4
[1]	Prot4
[1]	Prot4
[1]	Prot4
[1]	Prot4
[1]	Prot4
[1]	Prot4
[1]	Prot4
[1]	Prot4
[1]	Prot4
[1]	Prot4
[1]	Prot4
[1]	Prot4
[1]	Prot4
[1]	Prot4
[1]	Prot4
[1]	Prot4																					556.259	0	-	DDSKLEYNVDAANGR	DDSKLEYNVDAANGR	-	T20161009-01_ITMSms2cid	49.858	31.1	2.4e-06
[1]	Prot4
[1]	Prot4
[1]	Prot4
[1]	Prot4											479.575	0	#NAME?	SKLEYNVDAANGR	SKLEYNVDAANGR	-	T20161007-03_ITMSms2cid	42.586	31.8	2.6e-06
[1]	Prot4
[1]	Prot4
[1]	Prot4
[1]	Prot4
[1]	Prot4
[1]	Prot4
[1]	Prot4
[1]	Prot4																																									541.754	0	#NAME?	DSKLEYNVD	DSKLEYNVD	AANGR-	T20161009-03_ITMSms2cid	48.684
[1]	Prot4
[1]	Prot4
[1]	Prot4
[1]	Prot4
[1]	Prot4																					554.754	0	#NAME?	EYNVDAANGR	EYNVDAANGR	-	T20161009-01_ITMSms2cid	31.491	17.9	3.1e-06
[1]	Prot4
[1]	Prot4																					556.261	0	-	DDSKLEYNVDAANGR	DDSKLEYNVDAANGR	-	T20161009-01_ITMSms2cid	49.462	26.8	3.1e-06
[1]	Prot4
[1]	Prot4
[1]	Prot4
[1]	Prot4
[1]	Prot4
[1]	Prot4
[1]	Prot4
[1]	Prot4
[1]	Prot4
[1]	Prot4
[1]	Prot4
[1]	Prot4
[1]	Prot4
[1]	Prot4
[1]	Prot4
[1]	Prot4
[1]	Prot4
[1]	Prot4
[1]	Prot4
[1]	Prot4
[1]	Prot4
[1]	Prot4
[1]	Prot4
[1]	Prot4
[1]	Prot4
[1]	Prot4
[1]	Prot4
[1]	Prot4
[1]	Prot4
[1]	Prot4
[1]	Prot4																					479.575	0	#NAME?	SKLEYNVDAANGR	SKLEYNVDAANGR	-	T20161009-01_ITMSms2cid	41.388	30.7	4.1e-06
[1]	Prot4
[1]	Prot4
[1]	Prot4
[1]	Prot4
[1]	Prot4
[1]	Prot4
[1]	Prot4
[1]	Prot4
[1]	Prot4
[1]	Prot4
[1]	Prot4
[1]	Prot4
[1]	Prot4
[1]	Prot4
[1]	Prot4
[1]	Prot4
[1]	Prot4
[1]	Prot4
[1]	Prot4
[1]	Prot4
[1]	Prot4
[1]	Prot4
[1]	Prot4																															541.754	0	#NAME?	DSKLEYNVD	DSKLEYNVD	AANGR-	T20161009-02_ITMSms2cid	48.841	18.7	5.2e-06
[1]	Prot4
[1]	Prot4
[1]	Prot4
[1]	Prot4
[1]	Prot4
[1]	Prot4
[1]	Prot4
[1]	Prot4
[1]	Prot4
[1]	Prot4
[1]	Prot4
[1]	Prot4
[1]	Prot4
[1]	Prot4
[1]	Prot4
[1]	Prot4
[1]	Prot4
[1]	Prot4											541.752	0	#NAME?	DSKLEYNVD	DSKLEYNVD	AANGR-	T20161007-03_ITMSms2cid	49.035	19.9	6.4e-06
[1]	Prot4
[1]	Prot4
[1]	Prot4
[1]	Prot4
[1]	Prot4
[1]	Prot4
[1]	Prot4
[1]	Prot4
[1]	Prot4																																									634.787	0	-	DDSKLEYNVDA	DDSKLEYNVDA	ANGR-	T20161009-03_ITMSms2cid	53.231
[1]	Prot4	612.298	0	#NAME?	SKLEYNVDAAN	SKLEYNVDAAN	GR-	T20161007-02_ITMSms2cid	46.603	18.7	7.1e-06
[1]	Prot4
[1]	Prot4																																									599.266	0	-	DDSKLEYNVD	DDSKLEYNVD	AANGR-	T20161009-03_ITMSms2cid	53.096
[1]	Prot4
[1]	Prot4
[1]	Prot4
[1]	Prot4
[1]	Prot4
[1]	Prot4
[1]	Prot4	556.261	0	-	DDSKLEYNVDAANGR	DDSKLEYNVDAANGR	-	T20161007-02_ITMSms2cid	51.571	21.3	7.7e-06
[1]	Prot4
[1]	Prot4
[1]	Prot4
[1]	Prot4
[1]	Prot4
[1]	Prot4
[1]	Prot4
[1]	Prot4
[1]	Prot4
[1]	Prot4
[1]	Prot4
[1]	Prot4
[1]	Prot4
[1]	Prot4
[1]	Prot4
[1]	Prot4
[1]	Prot4											755.84	0	-	DDSKLEYNVDAANG	DDSKLEYNVDAANG	R-	T20161007-03_ITMSms2cid	53.261	20.7	9.1e-06
[1]	Prot4																															634.787	0	-	DDSKLEYNVDA	DDSKLEYNVDA	ANGR-	T20161009-02_ITMSms2cid	53.435	20.1	9.4e-06
[1]	Prot4
[1]	Prot4
[1]	Prot4
[1]	Prot4
[1]	Prot4
[1]	Prot4
[1]	Prot4
[1]	Prot4
[1]	Prot4
[1]	Prot4
[1]	Prot4
[1]	Prot4
[1]	Prot4
[1]	Prot4
[1]	Prot4
[1]	Prot4																					554.753	0	#NAME?	EYNVDAANGR	EYNVDAANGR	-	T20161009-01_ITMSms2cid	31.896	17.1	1.1e-05
[1]	Prot4
[1]	Prot4
[1]	Prot4																					479.575	0	#NAME?	SKLEYNVDAANGR	SKLEYNVDAANGR	-	T20161009-01_ITMSms2cid	40.699	29.8	1.1e-05
[1]	Prot4
[1]	Prot4
[1]	Prot4
[1]	Prot4
[1]	Prot4
[1]	Prot4
[1]	Prot4
[1]	Prot4
[1]	Prot4
[1]	Prot4
[1]	Prot4
[1]	Prot4
[1]	Prot4
[1]	Prot4
[1]	Prot4
[1]	Prot4																					755.837	0	-	DDSKLEYNVDAANG	DDSKLEYNVDAANG	R-	T20161009-01_ITMSms2cid	53.188	18.9	1.3e-05
[1]	Prot4
[1]	Prot4
[1]	Prot4
[1]	Prot4
[1]	Prot4	556.26	0	-	DDSKLEYNVDAANGR	DDSKLEYNVDAANGR	-	T20161007-02_ITMSms2cid	51.233	22.3	1.4e-05
[1]	Prot4
[1]	Prot4
[1]	Prot4
[1]	Prot4
[1]	Prot4
[1]	Prot4
[1]	Prot4
[1]	Prot4
[1]	Prot4
[1]	Prot4
[1]	Prot4
[1]	Prot4
[1]	Prot4
[1]	Prot4
[1]	Prot4
[1]	Prot4
[1]	Prot4
[1]	Prot4
[1]	Prot4
[1]	Prot4
[1]	Prot4
[1]	Prot4
[1]	Prot4
[1]	Prot4
[1]	Prot4
[1]	Prot4
[1]	Prot4
[1]	Prot4
[1]	Prot4																					541.754	0	#NAME?	DSKLEYNVD	DSKLEYNVD	AANGR-	T20161009-01_ITMSms2cid	48.75	19.5	2e-05
[1]	Prot4
[1]	Prot4
[1]	Prot4
[1]	Prot4
[1]	Prot4
[1]	Prot4
[1]	Prot4
[1]	Prot4
[1]	Prot4																					556.26	0	-	DDSKLEYNVDAANGR	DDSKLEYNVDAANGR	-	T20161009-01_ITMSms2cid	51.069	22.1	2.3e-05
[1]	Prot4											517.919	0	#NAME?	DSKLEYNVDAANGR	DSKLEYNVDAANGR	-	T20161007-03_ITMSms2cid	46.815	25	2.3e-05
[1]	Prot4
[1]	Prot4
[1]	Prot4
[1]	Prot4
[1]	Prot4
[1]	Prot4
[1]	Prot4
[1]	Prot4																															517.918	0	#NAME?	DSKLEYNVDAANGR	DSKLEYNVDAANGR	-	T20161009-02_ITMSms2cid	47.359	21.7	2.7e-05
[1]	Prot4
[1]	Prot4
[1]	Prot4
[1]	Prot4
[1]	Prot4
[1]	Prot4	670.304	0	-	DDSKLEYNVDAA	DDSKLEYNVDAA	NGR-	T20161007-02_ITMSms2cid	54.729	17.2	2.9e-05
[1]	Prot4
[1]	Prot4
[1]	Prot4																					634.786	0	-	DDSKLEYNVDA	DDSKLEYNVDA	ANGR-	T20161009-01_ITMSms2cid	53.401	17.9	3e-05
[1]	Prot4
[1]	Prot4
[1]	Prot4
[1]	Prot4
[1]	Prot4
[1]	Prot4
[1]	Prot4
[1]	Prot4
[1]	Prot4
[1]	Prot4
[1]	Prot4
[1]	Prot4
[1]	Prot4
[1]	Prot4
[1]	Prot4											556.26	0	-	DDSKLEYNVDAANGR	DDSKLEYNVDAANGR	-	T20161007-03_ITMSms2cid	51.216	20.5	3.6e-05
[1]	Prot4
[1]	Prot4
[1]	Prot4
[1]	Prot4
[1]	Prot4
[1]	Prot4
[1]	Prot4
[1]	Prot4
[1]	Prot4
[1]	Prot4
[1]	Prot4
[1]	Prot4
[1]	Prot4
[1]	Prot4
[1]	Prot4
[1]	Prot4
[1]	Prot4
[1]	Prot4	541.753	0	#NAME?	DSKLEYNVD	DSKLEYNVD	AANGR-	T20161007-02_ITMSms2cid	49.352	17.3	4.5e-05
[1]	Prot4																																									479.576	0	#NAME?	SKLEYNVDAANGR	SKLEYNVDAANGR	-	T20161009-03_ITMSms2cid	40.869
[1]	Prot4
[1]	Prot4
[1]	Prot4
[1]	Prot4
[1]	Prot4
[1]	Prot4
[1]	Prot4
[1]	Prot4
[1]	Prot4
[1]	Prot4
[1]	Prot4
[1]	Prot4
[1]	Prot4
[1]	Prot4
[1]	Prot4
[1]	Prot4
[1]	Prot4
[1]	Prot4
[1]	Prot4
[1]	Prot4
[1]	Prot4
[1]	Prot4																																									612.299	0	#NAME?	SKLEYNVDAAN	SKLEYNVDAAN	GR-	T20161009-03_ITMSms2cid	46.193
[1]	Prot4
[1]	Prot4
[1]	Prot4
[1]	Prot4
[1]	Prot4
[1]	Prot4
[1]	Prot4
[1]	Prot4
[1]	Prot4																															479.575	0	#NAME?	SKLEYNVDAANGR	SKLEYNVDAANGR	-	T20161009-02_ITMSms2cid	40.103	19.6	7.6e-05
[1]	Prot4	479.575	0	#NAME?	SKLEYNVDAANGR	SKLEYNVDAANGR	-	T20161007-02_ITMSms2cid	42.252	23.1	7.7e-05
[1]	Prot4
[1]	Prot4
[1]	Prot4
[1]	Prot4
[1]	Prot4																																									517.918	0	#NAME?	DSKLEYNVDAANGR	DSKLEYNVDAANGR	-	T20161009-03_ITMSms2cid	47.279
[1]	Prot4
[1]	Prot4
[1]	Prot4	479.575	0	#NAME?	SKLEYNVDAANGR	SKLEYNVDAANGR	-	T20161007-02_ITMSms2cid	42.952	25.6	8.2e-05
[1]	Prot4
[1]	Prot4
[1]	Prot4
[1]	Prot4
[1]	Prot4
[1]	Prot4
[1]	Prot4																																									541.754	0	-	DDSKLEYNV	DDSKLEYNV	DAANGR-	T20161009-03_ITMSms2cid	52.614
[1]	Prot4
[1]	Prot4																															479.575	0	#NAME?	SKLEYNVDAANGR	SKLEYNVDAANGR	-	T20161009-02_ITMSms2cid	40.693	21.4	9.2e-05
[1]	Prot4
[1]	Prot4
[1]	Prot4
[1]	Prot4
[1]	Prot4
[1]	Prot4
[1]	Prot4
[1]	Prot4	517.919	0	#NAME?	DSKLEYNVDAANGR	DSKLEYNVDAANGR	-	T20161007-02_ITMSms2cid	47.223	22.1	0.0001
[1]	Prot4
[1]	Prot4
[1]	Prot4
[1]	Prot4
[1]	Prot4
[1]	Prot4
[1]	Prot4
[1]	Prot4																															556.262	0	-	DDSKLEYNVDAANGR	DDSKLEYNVDAANGR	-	T20161009-02_ITMSms2cid	51.277	16.6	0.00013
[1]	Prot4																					479.575	0	#NAME?	SKLEYNVDAANGR	SKLEYNVDAANGR	-	T20161009-01_ITMSms2cid	40.35	21.2	0.00014
[1]	Prot4
[1]	Prot4
[1]	Prot4
[1]	Prot4
[1]	Prot4
[1]	Prot4
[1]	Prot4
[1]	Prot4
[1]	Prot4
[1]	Prot4
[1]	Prot4
[1]	Prot4
[1]	Prot4
[1]	Prot4
[1]	Prot4
[1]	Prot4
[1]	Prot4
[1]	Prot4											479.575	0	#NAME?	SKLEYNVDAANGR	SKLEYNVDAANGR	-	T20161007-03_ITMSms2cid	41.895	20.6	0.00027
[1]	Prot4
[1]	Prot4
[1]	Prot4
[1]	Prot4
[1]	Prot4
[1]	Prot4
[1]	Prot4
[1]	Prot4
[1]	Prot4
[1]	Prot4
[1]	Prot4
[1]	Prot4
[1]	Prot4																																									479.575	0	#NAME?	SKLEYNVDAANGR	SKLEYNVDAANGR	-	T20161009-03_ITMSms2cid	40.534
[1]	Prot4
[1]	Prot4
[1]	Prot4
[1]	Prot4
[1]	Prot4
[1]	Prot4
[1]	Prot4
[1]	Prot4
[1]	Prot4
[1]	Prot4
[1]	Prot4
[1]	Prot4
[1]	Prot4
[1]	Prot4
[1]	Prot4
[1]	Prot4
[1]	Prot4
[1]	Prot4	479.576	0	#NAME?	SKLEYNVDAANGR	SKLEYNVDAANGR	-	T20161007-02_ITMSms2cid	41.718	17.6	0.0025
[1]	Prot4
[1]	Prot4
[2]	Prot36											814.42	0	-	QLKSLTINGVADDDR	Q(Gln->pyro-Glu)LKSLTINGVADDDR	-	T20161007-03_ITMSms2cid	63.359	49.1	1.1e-13
[2]	Prot36
[2]	Prot36																					814.419	0	-	QLKSLTINGVADDDR	Q(Gln->pyro-Glu)LKSLTINGVADDDR	-	T20161009-01_ITMSms2cid	63.093	49.5	2.6e-13
[2]	Prot36
[2]	Prot36
[2]	Prot36
[2]	Prot36
[2]	Prot36
[2]	Prot36
[2]	Prot36
[2]	Prot36
[2]	Prot36
[2]	Prot36
[2]	Prot36
[2]	Prot36	814.419	0	-	QLKSLTINGVADDDR	Q(Gln->pyro-Glu)LKSLTINGVADDDR	-	T20161007-02_ITMSms2cid	63.541	49.9	5.5e-13
[2]	Prot36
[2]	Prot36																															814.419	0	-	QLKSLTINGVADDDR	Q(Gln->pyro-Glu)LKSLTINGVADDDR	-	T20161009-02_ITMSms2cid	62.992	49.5	6.2e-13
[2]	Prot36
[2]	Prot36
[2]	Prot36
[2]	Prot36
[2]	Prot36
[2]	Prot36
[2]	Prot36
[2]	Prot36
[2]	Prot36
[2]	Prot36
[2]	Prot36
[2]	Prot36
[2]	Prot36																																									814.417	0	-	QLKSLTINGVADDDR	Q(Gln->pyro-Glu)LKSLTINGVADDDR	-	T20161009-03_ITMSms2cid	62.532
[2]	Prot36																																									814.417	0	-	QLKSLTINGVADDDR	Q(Gln->pyro-Glu)LKSLTINGVADDDR	-	T20161009-03_ITMSms2cid	62.532
[2]	Prot36
[2]	Prot36
[2]	Prot36											814.418	0	-	QLKSLTINGVADDDR	Q(Gln->pyro-Glu)LKSLTINGVADDDR	-	T20161007-03_ITMSms2cid	64.086	47.3	2.3e-12
[2]	Prot36																															814.418	0	-	QLKSLTINGVADDDR	Q(Gln->pyro-Glu)LKSLTINGVADDDR	-	T20161009-02_ITMSms2cid	63.341	44.7	2.8e-12
[2]	Prot36
[2]	Prot36
[2]	Prot36																																									814.419	0	-	QLKSLTINGVADDDR	Q(Gln->pyro-Glu)LKSLTINGVADDDR	-	T20161009-03_ITMSms2cid	63.244
[2]	Prot36
[2]	Prot36	814.419	0	-	QLKSLTINGVADDDR	Q(Gln->pyro-Glu)LKSLTINGVADDDR	-	T20161007-02_ITMSms2cid	63.893	42.6	4.3e-12
[2]	Prot36
[2]	Prot36
[2]	Prot36
[2]	Prot36
[2]	Prot36
[2]	Prot36																															814.416	0	-	QLKSLTINGVADDDR	Q(Gln->pyro-Glu)LKSLTINGVADDDR	-	T20161009-02_ITMSms2cid	63.696	39.7	5.7e-12
[2]	Prot36																					758.902	0	#NAME?	LKSLTINGVADDDR	LKSLTINGVADDDR	-	T20161009-01_ITMSms2cid	51.49	46.9	5.8e-12
[2]	Prot36
[2]	Prot36
[2]	Prot36																					814.418	0	-	QLKSLTINGVADDDR	Q(Gln->pyro-Glu)LKSLTINGVADDDR	-	T20161009-01_ITMSms2cid	63.438	49.3	6.4e-12
[2]	Prot36
[2]	Prot36
[2]	Prot36	758.903	0	#NAME?	LKSLTINGVADDDR	LKSLTINGVADDDR	-	T20161007-02_ITMSms2cid	52.188	44.4	7.5e-12
[2]	Prot36
[2]	Prot36
[2]	Prot36
[2]	Prot36
[2]	Prot36
[2]	Prot36
[2]	Prot36
[2]	Prot36
[2]	Prot36																					814.418	0	-	QLKSLTINGVADDDR	Q(Gln->pyro-Glu)LKSLTINGVADDDR	-	T20161009-01_ITMSms2cid	64.158	39.8	8e-11
[2]	Prot36																					814.418	0	-	QLKSLTINGVADDDR	Q(Gln->pyro-Glu)LKSLTINGVADDDR	-	T20161009-01_ITMSms2cid	64.158	39.8	8e-11
[2]	Prot36
[2]	Prot36
[2]	Prot36
[2]	Prot36																																									814.419	0	-	QLKSLTINGVADDDR	Q(Gln->pyro-Glu)LKSLTINGVADDDR	-	T20161009-03_ITMSms2cid	62.881
[2]	Prot36																																									814.419	0	-	QLKSLTINGVADDDR	Q(Gln->pyro-Glu)LKSLTINGVADDDR	-	T20161009-03_ITMSms2cid	62.881
[2]	Prot36
[2]	Prot36	814.419	0	-	QLKSLTINGVADDDR	Q(Gln->pyro-Glu)LKSLTINGVADDDR	-	T20161007-02_ITMSms2cid	64.58	42.1	2.4e-11
[2]	Prot36
[2]	Prot36											758.903	0	#NAME?	LKSLTINGVADDDR	LKSLTINGVADDDR	-	T20161007-03_ITMSms2cid	51.906	47.3	2.5e-11
[2]	Prot36											814.419	0	-	QLKSLTINGVADDDR	Q(Gln->pyro-Glu)LKSLTINGVADDDR	-	T20161007-03_ITMSms2cid	64.461	38.4	2.6e-11
[2]	Prot36
[2]	Prot36
[2]	Prot36
[2]	Prot36
[2]	Prot36
[2]	Prot36
[2]	Prot36
[2]	Prot36
[2]	Prot36
[2]	Prot36																															814.419	0	-	QLKSLTINGVADDDR	Q(Gln->pyro-Glu)LKSLTINGVADDDR	-	T20161009-02_ITMSms2cid	64.058	36.4	5e-11
[2]	Prot36
[2]	Prot36
[2]	Prot36
[2]	Prot36
[2]	Prot36
[2]	Prot36	814.418	0	-	QLKSLTINGVADDDR	Q(Gln->pyro-Glu)LKSLTINGVADDDR	-	T20161007-02_ITMSms2cid	64.236	39.1	9.3e-11
[2]	Prot36											814.418	0	-	QLKSLTINGVADDDR	Q(Gln->pyro-Glu)LKSLTINGVADDDR	-	T20161007-03_ITMSms2cid	64.807	38.1	1.1e-10
[2]	Prot36																					814.42	0	-	QLKSLTINGVADDDR	Q(Gln->pyro-Glu)LKSLTINGVADDDR	-	T20161009-01_ITMSms2cid	64.516	33.1	1.2e-10
[2]	Prot36
[2]	Prot36
[2]	Prot36
[2]	Prot36
[2]	Prot36
[2]	Prot36
[2]	Prot36
[2]	Prot36																																									814.417	0	-	QLKSLTINGVADDDR	Q(Gln->pyro-Glu)LKSLTINGVADDDR	-	T20161009-03_ITMSms2cid	64.472
[2]	Prot36
[2]	Prot36																																									814.419	0	-	QLKSLTINGVADDDR	Q(Gln->pyro-Glu)LKSLTINGVADDDR	-	T20161009-03_ITMSms2cid	64.008
[2]	Prot36
[2]	Prot36																					814.417	0	-	QLKSLTINGVADDDR	Q(Gln->pyro-Glu)LKSLTINGVADDDR	-	T20161009-01_ITMSms2cid	63.78	37.5	3.2e-10
[2]	Prot36
[2]	Prot36
[2]	Prot36
[2]	Prot36											638.312	0	#NAME?	SLTINGVADDDR	SLTINGVADDDR	-	T20161007-03_ITMSms2cid	52.667	31.6	5.5e-10
[2]	Prot36
[2]	Prot36																																									538.255	0	#NAME?	TINGVADDDR	TINGVADDDR	-	T20161009-03_ITMSms2cid	27.693
[2]	Prot36
[2]	Prot36
[2]	Prot36
[2]	Prot36
[2]	Prot36
[2]	Prot36
[2]	Prot36
[2]	Prot36
[2]	Prot36
[2]	Prot36
[2]	Prot36
[2]	Prot36																																									814.417	0	-	QLKSLTINGVADDDR	Q(Gln->pyro-Glu)LKSLTINGVADDDR	-	T20161009-03_ITMSms2cid	63.613
[2]	Prot36
[2]	Prot36
[2]	Prot36
[2]	Prot36
[2]	Prot36
[2]	Prot36
[2]	Prot36
[2]	Prot36
[2]	Prot36
[2]	Prot36
[2]	Prot36
[2]	Prot36
[2]	Prot36
[2]	Prot36
[2]	Prot36
[2]	Prot36	638.312	0	#NAME?	SLTINGVADDDR	SLTINGVADDDR	-	T20161007-02_ITMSms2cid	52.986	36.4	1.9e-09
[2]	Prot36
[2]	Prot36
[2]	Prot36
[2]	Prot36
[2]	Prot36
[2]	Prot36
[2]	Prot36											814.418	0	-	QLKSLTINGVADDDR	Q(Gln->pyro-Glu)LKSLTINGVADDDR	-	T20161007-03_ITMSms2cid	63.023	29.6	2.5e-09
[2]	Prot36
[2]	Prot36
[2]	Prot36
[2]	Prot36
[2]	Prot36
[2]	Prot36
[2]	Prot36
[2]	Prot36																															538.255	0	#NAME?	TINGVADDDR	TINGVADDDR	-	T20161009-02_ITMSms2cid	28.414	32.8	3e-09
[2]	Prot36
[2]	Prot36
[2]	Prot36
[2]	Prot36																															538.255	0	#NAME?	TINGVADDDR	TINGVADDDR	-	T20161009-02_ITMSms2cid	28.071	38.3	3.6e-09
[2]	Prot36
[2]	Prot36
[2]	Prot36
[2]	Prot36
[2]	Prot36
[2]	Prot36
[2]	Prot36
[2]	Prot36
[2]	Prot36
[2]	Prot36
[2]	Prot36
[2]	Prot36
[2]	Prot36																																									623.338	0	#NAME?	LKSLTINGVADD	LKSLTINGVADD	DR-	T20161009-03_ITMSms2cid	55.913
[2]	Prot36
[2]	Prot36																																									538.255	0	#NAME?	TINGVADDDR	TINGVADDDR	-	T20161009-03_ITMSms2cid	28.031
[2]	Prot36
[2]	Prot36
[2]	Prot36
[2]	Prot36																					814.42	0	-	QLKSLTINGVADDDR	Q(Gln->pyro-Glu)LKSLTINGVADDDR	-	T20161009-01_ITMSms2cid	62.731	28.3	6.2e-09
[2]	Prot36
[2]	Prot36																																									538.255	0	#NAME?	TINGVADDDR	TINGVADDDR	-	T20161009-03_ITMSms2cid	28.382
[2]	Prot36	678.854	0	-	QLKSLTINGVADD	Q(Gln->pyro-Glu)LKSLTINGVADD	DR-	T20161007-02_ITMSms2cid	69.732	28.1	7.5e-09
[2]	Prot36
[2]	Prot36
[2]	Prot36
[2]	Prot36
[2]	Prot36
[2]	Prot36	822.931	0	-	QLKSLTINGVADDDR	QLKSLTINGVADDDR	-	T20161007-02_ITMSms2cid	53.166	26.8	8.2e-09
[2]	Prot36
[2]	Prot36
[2]	Prot36
[2]	Prot36
[2]	Prot36
[2]	Prot36
[2]	Prot36
[2]	Prot36
[2]	Prot36
[2]	Prot36
[2]	Prot36
[2]	Prot36																					678.852	0	-	QLKSLTINGVADD	Q(Gln->pyro-Glu)LKSLTINGVADD	DR-	T20161009-01_ITMSms2cid	69.659	32.8	1.1e-08
[2]	Prot36
[2]	Prot36
[2]	Prot36
[2]	Prot36	623.339	0	#NAME?	LKSLTINGVADD	LKSLTINGVADD	DR-	T20161007-02_ITMSms2cid	56.593	31	1.2e-08
[2]	Prot36
[2]	Prot36
[2]	Prot36
[2]	Prot36
[2]	Prot36
[2]	Prot36
[2]	Prot36																					594.796	0	#NAME?	LTINGVADDDR	LTINGVADDDR	-	T20161009-01_ITMSms2cid	50.722	33.1	1.3e-08
[2]	Prot36
[2]	Prot36
[2]	Prot36
[2]	Prot36
[2]	Prot36
[2]	Prot36
[2]	Prot36
[2]	Prot36
[2]	Prot36																					621.337	0	-	QLKSLTINGVAD	Q(Gln->pyro-Glu)LKSLTINGVAD	DDR-	T20161009-01_ITMSms2cid	69.34	29.2	1.5e-08
[2]	Prot36
[2]	Prot36																					680.85	0	#NAME?	LKSLTINGVADDD	LKSLTINGVADDD	R-	T20161009-01_ITMSms2cid	56.989	31.5	1.6e-08
[2]	Prot36
[2]	Prot36
[2]	Prot36
[2]	Prot36
[2]	Prot36
[2]	Prot36
[2]	Prot36
[2]	Prot36
[2]	Prot36																					548.957	0	-	QLKSLTINGVADDDR	QLKSLTINGVADDDR	-	T20161009-01_ITMSms2cid	52.558	33.7	1.8e-08
[2]	Prot36
[2]	Prot36
[2]	Prot36																															638.313	0	#NAME?	SLTINGVADDDR	SLTINGVADDDR	-	T20161009-02_ITMSms2cid	52.439	28.7	1.9e-08
[2]	Prot36
[2]	Prot36
[2]	Prot36
[2]	Prot36
[2]	Prot36
[2]	Prot36
[2]	Prot36
[2]	Prot36
[2]	Prot36
[2]	Prot36																					638.311	0	#NAME?	SLTINGVADDDR	SLTINGVADDDR	-	T20161009-01_ITMSms2cid	52.484	29.6	2.3e-08
[2]	Prot36
[2]	Prot36																															814.419	0	-	QLKSLTINGVADDDR	Q(Gln->pyro-Glu)LKSLTINGVADDDR	-	T20161009-02_ITMSms2cid	64.467	27.4	2.5e-08
[2]	Prot36
[2]	Prot36
[2]	Prot36
[2]	Prot36																															814.419	0	-	QLKSLTINGVADDDR	Q(Gln->pyro-Glu)LKSLTINGVADDDR	-	T20161009-02_ITMSms2cid	62.674	27.1	2.8e-08
[2]	Prot36
[2]	Prot36
[2]	Prot36																					538.254	0	#NAME?	TINGVADDDR	TINGVADDDR	-	T20161009-01_ITMSms2cid	27.676	29	2.9e-08
[2]	Prot36
[2]	Prot36	814.419	0	-	QLKSLTINGVADDDR	Q(Gln->pyro-Glu)LKSLTINGVADDDR	-	T20161007-02_ITMSms2cid	62.726	26.3	3.1e-08
[2]	Prot36
[2]	Prot36																					538.255	0	#NAME?	TINGVADDDR	TINGVADDDR	-	T20161009-01_ITMSms2cid	28.017	30.6	3.3e-08
[2]	Prot36
[2]	Prot36
[2]	Prot36											736.368	0	-	QLKSLTINGVADDD	Q(Gln->pyro-Glu)LKSLTINGVADDD	R-	T20161007-03_ITMSms2cid	70.385	24.4	3.4e-08
[2]	Prot36
[2]	Prot36
[2]	Prot36																															506.27	0	#NAME?	LKSLTINGVADDDR	LKSLTINGVADDDR	-	T20161009-02_ITMSms2cid	51.4	32	3.6e-08
[2]	Prot36
[2]	Prot36
[2]	Prot36
[2]	Prot36
[2]	Prot36
[2]	Prot36
[2]	Prot36
[2]	Prot36											623.339	0	#NAME?	LKSLTINGVADD	LKSLTINGVADD	DR-	T20161007-03_ITMSms2cid	56.299	28.5	3.9e-08
[2]	Prot36
[2]	Prot36
[2]	Prot36																					623.339	0	#NAME?	LKSLTINGVADD	LKSLTINGVADD	DR-	T20161009-01_ITMSms2cid	55.999	30	4.1e-08
[2]	Prot36
[2]	Prot36
[2]	Prot36																																									594.796	0	#NAME?	LTINGVADDDR	LTINGVADDDR	-	T20161009-03_ITMSms2cid	50.57
[2]	Prot36
[2]	Prot36
[2]	Prot36																																									538.254	0	#NAME?	TINGVADDDR	TINGVADDDR	-	T20161009-03_ITMSms2cid	27.353
[2]	Prot36																																									538.254	0	#NAME?	TINGVADDDR	TINGVADDDR	-	T20161009-03_ITMSms2cid	28.722
[2]	Prot36
[2]	Prot36
[2]	Prot36
[2]	Prot36
[2]	Prot36
[2]	Prot36
[2]	Prot36
[2]	Prot36	814.419	0	-	QLKSLTINGVADDDR	Q(Gln->pyro-Glu)LKSLTINGVADDDR	-	T20161007-02_ITMSms2cid	63.202	27.1	6e-08
[2]	Prot36
[2]	Prot36																															623.339	0	#NAME?	LKSLTINGVADD	LKSLTINGVADD	DR-	T20161009-02_ITMSms2cid	56.067	30.1	6e-08
[2]	Prot36
[2]	Prot36																															680.851	0	#NAME?	LKSLTINGVADDD	LKSLTINGVADDD	R-	T20161009-02_ITMSms2cid	57.007	28.7	6.1e-08
[2]	Prot36																															736.37	0	-	QLKSLTINGVADDD	Q(Gln->pyro-Glu)LKSLTINGVADDD	R-	T20161009-02_ITMSms2cid	70.288	24.2	6.3e-08
[2]	Prot36
[2]	Prot36
[2]	Prot36																																									538.254	0	#NAME?	TINGVADDDR	TINGVADDDR	-	T20161009-03_ITMSms2cid	29.072
[2]	Prot36
[2]	Prot36	814.417	0	-	QLKSLTINGVADDDR	Q(Gln->pyro-Glu)LKSLTINGVADDDR	-	T20161007-02_ITMSms2cid	65.018	27.4	6.6e-08
[2]	Prot36
[2]	Prot36
[2]	Prot36
[2]	Prot36
[2]	Prot36	678.854	0	-	QLKSLTINGVADD	Q(Gln->pyro-Glu)LKSLTINGVADD	DR-	T20161007-02_ITMSms2cid	70.087	27.9	7.2e-08
[2]	Prot36
[2]	Prot36
[2]	Prot36
[2]	Prot36																															678.853	0	-	QLKSLTINGVADD	Q(Gln->pyro-Glu)LKSLTINGVADD	DR-	T20161009-02_ITMSms2cid	69.574	29	8.1e-08
[2]	Prot36
[2]	Prot36
[2]	Prot36
[2]	Prot36
[2]	Prot36
[2]	Prot36
[2]	Prot36																																									621.338	0	-	QLKSLTINGVAD	Q(Gln->pyro-Glu)LKSLTINGVAD	DDR-	T20161009-03_ITMSms2cid	69.222
[2]	Prot36
[2]	Prot36
[2]	Prot36
[2]	Prot36
[2]	Prot36
[2]	Prot36											506.271	0	#NAME?	LKSLTINGVADDDR	LKSLTINGVADDDR	-	T20161007-03_ITMSms2cid	52.1	33.4	1e-07
[2]	Prot36
[2]	Prot36
[2]	Prot36	814.418	0	-	QLKSLTINGVADDDR	Q(Gln->pyro-Glu)LKSLTINGVADDDR	-	T20161007-02_ITMSms2cid	65.717	26.7	1.1e-07
[2]	Prot36
[2]	Prot36
[2]	Prot36
[2]	Prot36
[2]	Prot36
[2]	Prot36
[2]	Prot36
[2]	Prot36
[2]	Prot36
[2]	Prot36
[2]	Prot36
[2]	Prot36																															594.796	0	#NAME?	LTINGVADDDR	LTINGVADDDR	-	T20161009-02_ITMSms2cid	50.718	31.4	1.2e-07
[2]	Prot36
[2]	Prot36
[2]	Prot36
[2]	Prot36
[2]	Prot36
[2]	Prot36
[2]	Prot36
[2]	Prot36
[2]	Prot36
[2]	Prot36
[2]	Prot36
[2]	Prot36											680.848	0	#NAME?	LKSLTINGVADDD	LKSLTINGVADDD	R-	T20161007-03_ITMSms2cid	57.181	27.6	1.6e-07
[2]	Prot36
[2]	Prot36
[2]	Prot36
[2]	Prot36
[2]	Prot36	680.85	0	#NAME?	LKSLTINGVADDD	LKSLTINGVADDD	R-	T20161007-02_ITMSms2cid	57.43	28.4	1.7e-07
[2]	Prot36
[2]	Prot36
[2]	Prot36																															538.254	0	#NAME?	TINGVADDDR	TINGVADDDR	-	T20161009-02_ITMSms2cid	28.778	30.2	1.8e-07
[2]	Prot36
[2]	Prot36
[2]	Prot36
[2]	Prot36
[2]	Prot36																															678.854	0	-	QLKSLTINGVADD	Q(Gln->pyro-Glu)LKSLTINGVADD	DR-	T20161009-02_ITMSms2cid	69.93	28.1	2e-07
[2]	Prot36
[2]	Prot36
[2]	Prot36
[2]	Prot36
[2]	Prot36
[2]	Prot36
[2]	Prot36
[2]	Prot36											678.854	0	-	QLKSLTINGVADD	Q(Gln->pyro-Glu)LKSLTINGVADD	DR-	T20161007-03_ITMSms2cid	70.036	29.1	2.3e-07
[2]	Prot36
[2]	Prot36
[2]	Prot36																															538.255	0	#NAME?	TINGVADDDR	TINGVADDDR	-	T20161009-02_ITMSms2cid	27.725	26.1	2.4e-07
[2]	Prot36
[2]	Prot36
[2]	Prot36																					506.268	0	#NAME?	LKSLTINGVADDDR	LKSLTINGVADDDR	-	T20161009-01_ITMSms2cid	51.68	27.8	2.4e-07
[2]	Prot36
[2]	Prot36
[2]	Prot36
[2]	Prot36
[2]	Prot36
[2]	Prot36
[2]	Prot36
[2]	Prot36
[2]	Prot36
[2]	Prot36
[2]	Prot36
[2]	Prot36
[2]	Prot36																																									548.955	0	-	QLKSLTINGVADDDR	QLKSLTINGVADDDR	-	T20161009-03_ITMSms2cid	52.213
[2]	Prot36
[2]	Prot36
[2]	Prot36
[2]	Prot36
[2]	Prot36
[2]	Prot36
[2]	Prot36
[2]	Prot36																					506.271	0	#NAME?	LKSLTINGVADDDR	LKSLTINGVADDDR	-	T20161009-01_ITMSms2cid	51.34	27.9	3.3e-07
[2]	Prot36
[2]	Prot36
[2]	Prot36
[2]	Prot36
[2]	Prot36
[2]	Prot36
[2]	Prot36																					538.254	0	#NAME?	TINGVADDDR	TINGVADDDR	-	T20161009-01_ITMSms2cid	28.374	23.3	3.7e-07
[2]	Prot36
[2]	Prot36
[2]	Prot36
[2]	Prot36
[2]	Prot36																																									678.854	0	-	QLKSLTINGVADD	Q(Gln->pyro-Glu)LKSLTINGVADD	DR-	T20161009-03_ITMSms2cid	69.941
[2]	Prot36
[2]	Prot36																															621.338	0	-	QLKSLTINGVAD	Q(Gln->pyro-Glu)LKSLTINGVAD	DDR-	T20161009-02_ITMSms2cid	69.262	27.2	4e-07
[2]	Prot36											678.85	0	-	QLKSLTINGVADD	Q(Gln->pyro-Glu)LKSLTINGVADD	DR-	T20161007-03_ITMSms2cid	69.681	21.7	4e-07
[2]	Prot36
[2]	Prot36
[2]	Prot36
[2]	Prot36
[2]	Prot36
[2]	Prot36
[2]	Prot36	548.954	0	-	QLKSLTINGVADDDR	QLKSLTINGVADDDR	-	T20161007-02_ITMSms2cid	53.113	29.5	4.8e-07
[2]	Prot36
[2]	Prot36
[2]	Prot36
[2]	Prot36											548.952	0	-	QLKSLTINGVADDDR	QLKSLTINGVADDDR	-	T20161007-03_ITMSms2cid	52.788	26.6	5.3e-07
[2]	Prot36
[2]	Prot36
[2]	Prot36
[2]	Prot36																																									678.853	0	-	QLKSLTINGVADD	Q(Gln->pyro-Glu)LKSLTINGVADD	DR-	T20161009-03_ITMSms2cid	69.551
[2]	Prot36
[2]	Prot36
[2]	Prot36
[2]	Prot36
[2]	Prot36
[2]	Prot36
[2]	Prot36
[2]	Prot36
[2]	Prot36
[2]	Prot36
[2]	Prot36
[2]	Prot36
[2]	Prot36
[2]	Prot36																					678.855	0	-	QLKSLTINGVADD	Q(Gln->pyro-Glu)LKSLTINGVADD	DR-	T20161009-01_ITMSms2cid	70.033	24.1	7.6e-07
[2]	Prot36
[2]	Prot36	506.271	0	#NAME?	LKSLTINGVADDDR	LKSLTINGVADDDR	-	T20161007-02_ITMSms2cid	52.377	25.2	8.2e-07
[2]	Prot36	565.822	0	#NAME?	LKSLTINGVAD	LKSLTINGVAD	DDR-	T20161007-02_ITMSms2cid	55.848	25.6	8.4e-07
[2]	Prot36
[2]	Prot36
[2]	Prot36
[2]	Prot36
[2]	Prot36
[2]	Prot36
[2]	Prot36
[2]	Prot36
[2]	Prot36
[2]	Prot36
[2]	Prot36
[2]	Prot36
[2]	Prot36
[2]	Prot36
[2]	Prot36
[2]	Prot36
[2]	Prot36
[2]	Prot36
[2]	Prot36
[2]	Prot36
[2]	Prot36																															548.955	0	-	QLKSLTINGVADDDR	QLKSLTINGVADDDR	-	T20161009-02_ITMSms2cid	52.379	27.9	1.2e-06
[2]	Prot36
[2]	Prot36
[2]	Prot36																															538.254	0	#NAME?	TINGVADDDR	TINGVADDDR	-	T20161009-02_ITMSms2cid	27.363	21	1.2e-06
[2]	Prot36
[2]	Prot36
[2]	Prot36
[2]	Prot36
[2]	Prot36
[2]	Prot36
[2]	Prot36											687.365	0	-	QLKSLTINGVADD	QLKSLTINGVADD	DR-	T20161007-03_ITMSms2cid	57.267	23.9	1.4e-06
[2]	Prot36
[2]	Prot36
[2]	Prot36
[2]	Prot36
[2]	Prot36
[2]	Prot36											565.822	0	#NAME?	LKSLTINGVAD	LKSLTINGVAD	DDR-	T20161007-03_ITMSms2cid	55.604	24.5	1.6e-06
[2]	Prot36																																									506.271	0	#NAME?	LKSLTINGVADDDR	LKSLTINGVADDDR	-	T20161009-03_ITMSms2cid	51.269
[2]	Prot36
[2]	Prot36																					565.824	0	#NAME?	LKSLTINGVAD	LKSLTINGVAD	DDR-	T20161009-01_ITMSms2cid	55.223	25	1.6e-06
[2]	Prot36
[2]	Prot36
[2]	Prot36
[2]	Prot36
[2]	Prot36
[2]	Prot36																															623.339	0	#NAME?	LKSLTINGVADD	LKSLTINGVADD	DR-	T20161009-02_ITMSms2cid	56.423	17.9	1.9e-06
[2]	Prot36
[2]	Prot36
[2]	Prot36
[2]	Prot36																																									638.312	0	#NAME?	SLTINGVADDDR	SLTINGVADDDR	-	T20161009-03_ITMSms2cid	52.309
[2]	Prot36
[2]	Prot36																																									565.826	0	#NAME?	LKSLTINGVAD	LKSLTINGVAD	DDR-	T20161009-03_ITMSms2cid	55.212
[2]	Prot36
[2]	Prot36
[2]	Prot36
[2]	Prot36																															478.774	0	-	QLKSLTING	Q(Gln->pyro-Glu)LKSLTING	VADDDR-	T20161009-02_ITMSms2cid	63.249	19.7	2.2e-06
[2]	Prot36
[2]	Prot36
[2]	Prot36
[2]	Prot36
[2]	Prot36
[2]	Prot36
[2]	Prot36
[2]	Prot36
[2]	Prot36
[2]	Prot36
[2]	Prot36
[2]	Prot36	687.364	0	-	QLKSLTINGVADD	QLKSLTINGVADD	DR-	T20161007-02_ITMSms2cid	57.51	20.5	2.8e-06
[2]	Prot36											623.339	0	#NAME?	LKSLTINGVADD	LKSLTINGVADD	DR-	T20161007-03_ITMSms2cid	56.652	22.2	2.8e-06
[2]	Prot36
[2]	Prot36
[2]	Prot36
[2]	Prot36
[2]	Prot36
[2]	Prot36
[2]	Prot36
[2]	Prot36
[2]	Prot36
[2]	Prot36																																									736.37	0	-	QLKSLTINGVADDD	Q(Gln->pyro-Glu)LKSLTINGVADDD	R-	T20161009-03_ITMSms2cid	70.082
[2]	Prot36
[2]	Prot36
[2]	Prot36
[2]	Prot36
[2]	Prot36
[2]	Prot36
[2]	Prot36
[2]	Prot36
[2]	Prot36
[2]	Prot36
[2]	Prot36
[2]	Prot36
[2]	Prot36
[2]	Prot36
[2]	Prot36
[2]	Prot36
[2]	Prot36
[2]	Prot36																					736.369	0	-	QLKSLTINGVADDD	Q(Gln->pyro-Glu)LKSLTINGVADDD	R-	T20161009-01_ITMSms2cid	70.202	16.1	6.7e-06
[2]	Prot36
[2]	Prot36
[2]	Prot36
[2]	Prot36
[2]	Prot36
[2]	Prot36																															565.825	0	#NAME?	LKSLTINGVAD	LKSLTINGVAD	DDR-	T20161009-02_ITMSms2cid	55.282	21.9	7.5e-06
[2]	Prot36																					687.367	0	-	QLKSLTINGVADD	QLKSLTINGVADD	DR-	T20161009-01_ITMSms2cid	56.978	20.3	7.9e-06
[2]	Prot36
[2]	Prot36
[2]	Prot36
[2]	Prot36
[2]	Prot36
[2]	Prot36
[2]	Prot36
[2]	Prot36
[2]	Prot36											506.272	0	#NAME?	LKSLTINGVADDDR	LKSLTINGVADDDR	-	T20161007-03_ITMSms2cid	51.749	20.9	9.9e-06
[2]	Prot36	506.27	0	#NAME?	LKSLTINGVADDDR	LKSLTINGVADDDR	-	T20161007-02_ITMSms2cid	52.047	21.9	1e-05
[2]	Prot36
[2]	Prot36
[2]	Prot36
[2]	Prot36
[2]	Prot36
[2]	Prot36
[2]	Prot36
[2]	Prot36																																									687.367	0	-	QLKSLTINGVADD	QLKSLTINGVADD	DR-	T20161009-03_ITMSms2cid	56.928
[2]	Prot36
[2]	Prot36
[2]	Prot36
[2]	Prot36	621.34	0	-	QLKSLTINGVAD	Q(Gln->pyro-Glu)LKSLTINGVAD	DDR-	T20161007-02_ITMSms2cid	69.954	15.6	1.2e-05
[2]	Prot36
[2]	Prot36
[2]	Prot36
[2]	Prot36
[2]	Prot36
[2]	Prot36
[2]	Prot36
[2]	Prot36
[2]	Prot36
[2]	Prot36
[2]	Prot36
[2]	Prot36
[2]	Prot36
[2]	Prot36
[2]	Prot36
[2]	Prot36																															687.366	0	-	QLKSLTINGVADD	QLKSLTINGVADD	DR-	T20161009-02_ITMSms2cid	56.976	16.3	2e-05
[2]	Prot36
[2]	Prot36
[2]	Prot36
[2]	Prot36
[2]	Prot36
[2]	Prot36
[2]	Prot36
[2]	Prot36																					629.854	0	-	QLKSLTINGVAD	QLKSLTINGVAD	DDR-	T20161009-01_ITMSms2cid	56.256	17	2.5e-05
[2]	Prot36
[2]	Prot36
[2]	Prot36
[2]	Prot36
[2]	Prot36
[2]	Prot36
[2]	Prot36
[2]	Prot36
[2]	Prot36											621.338	0	-	QLKSLTINGVAD	Q(Gln->pyro-Glu)LKSLTINGVAD	DDR-	T20161007-03_ITMSms2cid	69.676	16.4	4.3e-05
[2]	Prot36
[2]	Prot36
[2]	Prot36	478.774	0	-	QLKSLTING	Q(Gln->pyro-Glu)LKSLTING	VADDDR-	T20161007-02_ITMSms2cid	63.663	16.3	5.1e-05
[2]	Prot36											506.267	0	#NAME?	LKSLTINGVADDDR	LKSLTINGVADDDR	-	T20161007-03_ITMSms2cid	52.464	20.7	5.2e-05
[2]	Prot36											468.575	0	#NAME?	KSLTINGVADDDR	KSLTINGVADDDR	-	T20161007-03_ITMSms2cid	45.34	21	5.3e-05
[2]	Prot36																					506.27	0	#NAME?	LKSLTINGVADDDR	LKSLTINGVADDDR	-	T20161009-01_ITMSms2cid	52.279	19.9	5.7e-05
[2]	Prot36
[2]	Prot36
[2]	Prot36																																									538.253	0	#NAME?	TINGVADDDR	TINGVADDDR	-	T20161009-03_ITMSms2cid	30.066
[2]	Prot36
[2]	Prot36
[2]	Prot36
[2]	Prot36
[2]	Prot36
[2]	Prot36
[2]	Prot36																															629.853	0	-	QLKSLTINGVAD	QLKSLTINGVAD	DDR-	T20161009-02_ITMSms2cid	56.315	15.5	0.00023
[2]	Prot36
[2]	Prot36
[2]	Prot36
[2]	Prot36
[3]	Prot17
[3]	Prot17	870.423	0	-	GDILHVINASDDEWR	GDILHVINASDDEWR	-	T20161007-02_ITMSms2cid	66.797	52.1	1.7e-13
[3]	Prot17
[3]	Prot17	870.421	0	-	GDILHVINASDDEWR	GDILHVINASDDEWR	-	T20161007-02_ITMSms2cid	66.451	46.2	3.9e-13
[3]	Prot17
[3]	Prot17
[3]	Prot17																															870.422	0	-	GDILHVINASDDEWR	GDILHVINASDDEWR	-	T20161009-02_ITMSms2cid	66.287	51.9	6.7e-13
[3]	Prot17
[3]	Prot17
[3]	Prot17																															870.423	0	-	GDILHVINASDDEWR	GDILHVINASDDEWR	-	T20161009-02_ITMSms2cid	65.929	46.6	1.2e-12
[3]	Prot17
[3]	Prot17
[3]	Prot17
[3]	Prot17
[3]	Prot17
[3]	Prot17
[3]	Prot17																																									870.423	0	-	GDILHVINASDDEWR	GDILHVINASDDEWR	-	T20161009-03_ITMSms2cid	66.191
[3]	Prot17
[3]	Prot17
[3]	Prot17
[3]	Prot17
[3]	Prot17
[3]	Prot17																					870.423	0	-	GDILHVINASDDEWR	GDILHVINASDDEWR	-	T20161009-01_ITMSms2cid	66.371	47.8	4.5e-12
[3]	Prot17
[3]	Prot17
[3]	Prot17											870.423	0	-	GDILHVINASDDEWR	GDILHVINASDDEWR	-	T20161007-03_ITMSms2cid	66.662	49.1	6.2e-12
[3]	Prot17
[3]	Prot17
[3]	Prot17
[3]	Prot17
[3]	Prot17											870.424	0	-	GDILHVINASDDEWR	GDILHVINASDDEWR	-	T20161007-03_ITMSms2cid	67.019	38.9	1.1e-11
[3]	Prot17
[3]	Prot17
[3]	Prot17
[3]	Prot17
[3]	Prot17
[3]	Prot17
[3]	Prot17
[3]	Prot17
[3]	Prot17
[3]	Prot17
[3]	Prot17
[3]	Prot17
[3]	Prot17
[3]	Prot17
[3]	Prot17
[3]	Prot17																					870.425	0	-	GDILHVINASDDEWR	GDILHVINASDDEWR	-	T20161009-01_ITMSms2cid	66.014	37.6	1e-10
[3]	Prot17
[3]	Prot17
[3]	Prot17
[3]	Prot17
[3]	Prot17
[3]	Prot17
[3]	Prot17
[3]	Prot17
[3]	Prot17
[3]	Prot17
[3]	Prot17																															870.423	0	-	GDILHVINASDDEWR	GDILHVINASDDEWR	-	T20161009-02_ITMSms2cid	66.67	35.1	5.8e-10
[3]	Prot17
[3]	Prot17
[3]	Prot17
[3]	Prot17
[3]	Prot17
[3]	Prot17											870.419	0	-	GDILHVINASDDEWR	GDILHVINASDDEWR	-	T20161007-03_ITMSms2cid	66.311	30	4e-08
[3]	Prot17											870.419	0	-	GDILHVINASDDEWR	GDILHVINASDDEWR	-	T20161007-03_ITMSms2cid	66.311	30	4e-08
[3]	Prot17
[3]	Prot17
[3]	Prot17																																									870.423	0	-	GDILHVINASDDEWR	GDILHVINASDDEWR	-	T20161009-03_ITMSms2cid	65.854
[3]	Prot17
[3]	Prot17
[3]	Prot17
[3]	Prot17
[3]	Prot17
[3]	Prot17
[3]	Prot17
[3]	Prot17																					784.399	0	#NAME?	ILHVINASDDEWR	ILHVINASDDEWR	-	T20161009-01_ITMSms2cid	57.303	36.1	1.5e-09
[3]	Prot17											870.421	0	-	GDILHVINASDDEWR	GDILHVINASDDEWR	-	T20161007-03_ITMSms2cid	67.418	26.7	1.5e-09
[3]	Prot17
[3]	Prot17
[3]	Prot17
[3]	Prot17
[3]	Prot17
[3]	Prot17
[3]	Prot17
[3]	Prot17
[3]	Prot17																															870.422	0	-	GDILHVINASDDEWR	GDILHVINASDDEWR	-	T20161009-02_ITMSms2cid	67.048	30.3	3.5e-09
[3]	Prot17	870.423	0	-	GDILHVINASDDEWR	GDILHVINASDDEWR	-	T20161007-02_ITMSms2cid	64.829	32.5	3.9e-09
[3]	Prot17
[3]	Prot17
[3]	Prot17
[3]	Prot17	870.421	0	-	GDILHVINASDDEWR	GDILHVINASDDEWR	-	T20161007-02_ITMSms2cid	67.212	28.5	4.3e-09
[3]	Prot17
[3]	Prot17	784.402	0	#NAME?	ILHVINASDDEWR	ILHVINASDDEWR	-	T20161007-02_ITMSms2cid	58.069	35.3	5.7e-09
[3]	Prot17																																									870.419	0	-	GDILHVINASDDEWR	GDILHVINASDDEWR	-	T20161009-03_ITMSms2cid	64.194
[3]	Prot17
[3]	Prot17
[3]	Prot17
[3]	Prot17
[3]	Prot17
[3]	Prot17
[3]	Prot17
[3]	Prot17
[3]	Prot17
[3]	Prot17																					870.427	0	-	GDILHVINASDDEWR	GDILHVINASDDEWR	-	T20161009-01_ITMSms2cid	66.793	31.6	8.1e-09
[3]	Prot17
[3]	Prot17											580.617	0	-	GDILHVINASDDEWR	GDILHVINASDDEWR	-	T20161007-03_ITMSms2cid	67.184	35.6	9e-09
[3]	Prot17																					580.618	0	-	GDILHVINASDDEWR	GDILHVINASDDEWR	-	T20161009-01_ITMSms2cid	67.007	41.1	1e-08
[3]	Prot17
[3]	Prot17
[3]	Prot17																															784.399	0	#NAME?	ILHVINASDDEWR	ILHVINASDDEWR	-	T20161009-02_ITMSms2cid	57.276	27.5	1.1e-08
[3]	Prot17
[3]	Prot17																																									580.616	0	-	GDILHVINASDDEWR	GDILHVINASDDEWR	-	T20161009-03_ITMSms2cid	64.231
[3]	Prot17
[3]	Prot17
[3]	Prot17
[3]	Prot17
[3]	Prot17
[3]	Prot17
[3]	Prot17
[3]	Prot17
[3]	Prot17
[3]	Prot17
[3]	Prot17
[3]	Prot17
[3]	Prot17
[3]	Prot17	580.618	0	-	GDILHVINASDDEWR	GDILHVINASDDEWR	-	T20161007-02_ITMSms2cid	66.792	41.4	1.9e-08
[3]	Prot17																					634.809	0	-	GDILHVINASDD	GDILHVINASDD	EWR-	T20161009-01_ITMSms2cid	62.752	27.8	2e-08
[3]	Prot17
[3]	Prot17
[3]	Prot17
[3]	Prot17
[3]	Prot17
[3]	Prot17
[3]	Prot17											784.402	0	#NAME?	ILHVINASDDEWR	ILHVINASDDEWR	-	T20161007-03_ITMSms2cid	57.784	31.9	2.4e-08
[truncated: 35,124 more rows]
[truncated: 255 more columns]
